# Supplementary material for: HIV causes global B cell dysregulation and restricts HBV-specific B cell development in an incident HBV cohort
Source: J Clin Invest. 2026 Apr 7;136(11):e203138. doi: 10.1172/JCI203138 (PMC13221222; doi:10.1172/JCI203138)
Supplement: Supplemental table 1 [file jci-136-203138-s220.xlsx]

## Sheet: Figure 1G
TimeBin_fctr	ImmuneTrait	Subset	Marker	Stats	.y.	group1	group2	n1	n2	statistic	p	Test
Early outcome	Intermediate Memory (IM)_CD11c _Geometric Mean	Intermediate Memory (IM)	CD11c	Geometric Mean	TraitValue	HIV negative	HIV positive	29	36	198	1.96e-05	Wilcoxon signed-rank test
Pre-infection	Resting Memory (RM)_PD-1 _Geometric Mean	Resting Memory (RM)	PD-1	Geometric Mean	TraitValue	HIV negative	HIV positive	32	40	270.5	2.89e-05	Wilcoxon signed-rank test
Early outcome	Resting Memory (RM)_PD-1 _Geometric Mean	Resting Memory (RM)	PD-1	Geometric Mean	TraitValue	HIV negative	HIV positive	29	36	215.5	5.37e-05	Wilcoxon signed-rank test
Early outcome	Resting Memory (RM)_CD11c _Geometric Mean	Resting Memory (RM)	CD11c	Geometric Mean	TraitValue	HIV negative	HIV positive	29	36	222.5	7.95e-05	Wilcoxon signed-rank test
Pre-infection	Resting Memory (RM)_CD11c _Geometric Mean	Resting Memory (RM)	CD11c	Geometric Mean	TraitValue	HIV negative	HIV positive	32	40	318.5	0.000275	Wilcoxon signed-rank test
Pre-infection	Intermediate Memory (IM)_CD11c _Geometric Mean	Intermediate Memory (IM)	CD11c	Geometric Mean	TraitValue	HIV negative	HIV positive	32	40	328	0.000415	Wilcoxon signed-rank test
Acute/Early controllers	Intermediate Memory (IM)_CXCR3_Geometric Mean	Intermediate Memory (IM)	CXCR3	Geometric Mean	TraitValue	HIV negative	HIV positive	31	43	345.5	0.000446	Wilcoxon signed-rank test
Pre-infection	Intermediate Memory (IM)_CXCR3_Geometric Mean	Intermediate Memory (IM)	CXCR3	Geometric Mean	TraitValue	HIV negative	HIV positive	32	40	331.5	0.000482	Wilcoxon signed-rank test
Acute/Early controllers	Resting Memory (RM)_CD39_Geometric Mean	Resting Memory (RM)	CD39	Geometric Mean	TraitValue	HIV negative	HIV positive	31	43	348.5	0.000504	Wilcoxon signed-rank test
Late outcome	Resting Memory (RM)_CD11c _Geometric Mean	Resting Memory (RM)	CD11c	Geometric Mean	TraitValue	HIV negative	HIV positive	17	16	44	0.00057	Wilcoxon signed-rank test
Early outcome	Intermediate Memory (IM)_PD-1 _Geometric Mean	Intermediate Memory (IM)	PD-1	Geometric Mean	TraitValue	HIV negative	HIV positive	29	36	265	0.000711	Wilcoxon signed-rank test
Late outcome	Intermediate Memory (IM)_CD11c _Geometric Mean	Intermediate Memory (IM)	CD11c	Geometric Mean	TraitValue	HIV negative	HIV positive	17	16	46	0.000779	Wilcoxon signed-rank test
Pre-infection	Intermediate Memory (IM)_PD-1 _Geometric Mean	Intermediate Memory (IM)	PD-1	Geometric Mean	TraitValue	HIV negative	HIV positive	32	40	345	0.000844	Wilcoxon signed-rank test
Pre-infection	Resting Memory (RM)_CXCR3_Geometric Mean	Resting Memory (RM)	CXCR3	Geometric Mean	TraitValue	HIV negative	HIV positive	32	40	355	0.00126	Wilcoxon signed-rank test
Late outcome	Resting Memory (RM)_CD39_Geometric Mean	Resting Memory (RM)	CD39	Geometric Mean	TraitValue	HIV negative	HIV positive	17	16	50	0.00142	Wilcoxon signed-rank test
Pre-infection	Activated Memory (AM)_CD11c _Geometric Mean	Activated Memory (AM)	CD11c	Geometric Mean	TraitValue	HIV negative	HIV positive	32	40	358.5	0.00145	Wilcoxon signed-rank test
Acute/Early controllers	Resting Memory (RM)_CD86_Geometric Mean	Resting Memory (RM)	CD86	Geometric Mean	TraitValue	HIV negative	HIV positive	31	43	376	0.00149	Wilcoxon signed-rank test
Late outcome	Intermediate Memory (IM)_CD32_Geometric Mean	Intermediate Memory (IM)	CD32	Geometric Mean	TraitValue	HIV negative	HIV positive	17	16	47.5	0.00152	Wilcoxon signed-rank test
Pre-infection	Resting Memory (RM)_CXCR5_Geometric Mean	Resting Memory (RM)	CXCR5	Geometric Mean	TraitValue	HIV negative	HIV positive	32	40	918	0.00166	Wilcoxon signed-rank test
Early outcome	Resting Memory (RM)_CD39_Geometric Mean	Resting Memory (RM)	CD39	Geometric Mean	TraitValue	HIV negative	HIV positive	29	36	285	0.0018	Wilcoxon signed-rank test
Late outcome	Resting Memory (RM)_PD-1 _Geometric Mean	Resting Memory (RM)	PD-1	Geometric Mean	TraitValue	HIV negative	HIV positive	17	16	50.5	0.0022	Wilcoxon signed-rank test
Acute/Early controllers	Intermediate Memory (IM)_CD32_Geometric Mean	Intermediate Memory (IM)	CD32	Geometric Mean	TraitValue	HIV negative	HIV positive	31	43	392	0.00268	Wilcoxon signed-rank test
Pre-infection	Resting Memory (RM)_CD39_Geometric Mean	Resting Memory (RM)	CD39	Geometric Mean	TraitValue	HIV negative	HIV positive	32	40	377	0.00293	Wilcoxon signed-rank test
Acute/Early controllers	Intermediate Memory (IM)_CD11c _Geometric Mean	Intermediate Memory (IM)	CD11c	Geometric Mean	TraitValue	HIV negative	HIV positive	31	43	397.5	0.00326	Wilcoxon signed-rank test
Acute/Early controllers	Resting Memory (RM)_CXCR3_Geometric Mean	Resting Memory (RM)	CXCR3	Geometric Mean	TraitValue	HIV negative	HIV positive	31	43	399.5	0.0035	Wilcoxon signed-rank test
Acute/Early controllers	Atypical Memory (AtM)_CXCR3_Geometric Mean	Atypical Memory (AtM)	CXCR3	Geometric Mean	TraitValue	HIV negative	HIV positive	31	43	401.5	0.00376	Wilcoxon signed-rank test
Early outcome	Resting Memory (RM)_CD86_Geometric Mean	Resting Memory (RM)	CD86	Geometric Mean	TraitValue	HIV negative	HIV positive	29	36	309	0.00453	Wilcoxon signed-rank test
Pre-infection	Intermediate Memory (IM)_CXCR5_Geometric Mean	Intermediate Memory (IM)	CXCR5	Geometric Mean	TraitValue	HIV negative	HIV positive	32	40	885	0.00511	Wilcoxon signed-rank test
Pre-infection	Resting Memory (RM)_CD86_Geometric Mean	Resting Memory (RM)	CD86	Geometric Mean	TraitValue	HIV negative	HIV positive	32	40	401.5	0.00699	Wilcoxon signed-rank test
Acute/Early controllers	Intermediate Memory (IM)_CD39_Geometric Mean	Intermediate Memory (IM)	CD39	Geometric Mean	TraitValue	HIV negative	HIV positive	31	43	421	0.00726	Wilcoxon signed-rank test
Early outcome	Resting Memory (RM)_CD5_Geometric Mean	Resting Memory (RM)	CD5	Geometric Mean	TraitValue	HIV negative	HIV positive	29	36	320.5	0.00799	Wilcoxon signed-rank test
Acute/Early controllers	Intermediate Memory (IM)_PD-1 _Geometric Mean	Intermediate Memory (IM)	PD-1	Geometric Mean	TraitValue	HIV negative	HIV positive	31	43	430	0.00971	Wilcoxon signed-rank test
Pre-infection	Atypical Memory (AtM)_CXCR3_Geometric Mean	Atypical Memory (AtM)	CXCR3	Geometric Mean	TraitValue	HIV negative	HIV positive	32	40	411.5	0.00977	Wilcoxon signed-rank test
Pre-infection	Atypical Memory (AtM)_PD-1 _Geometric Mean	Atypical Memory (AtM)	PD-1	Geometric Mean	TraitValue	HIV negative	HIV positive	32	40	413.5	0.0104	Wilcoxon signed-rank test
Early outcome	Intermediate Memory (IM)_CD5_Geometric Mean	Intermediate Memory (IM)	CD5	Geometric Mean	TraitValue	HIV negative	HIV positive	29	36	336.5	0.0146	Wilcoxon signed-rank test
Acute/Early controllers	Intermediate Memory (IM)_CD86_Geometric Mean	Intermediate Memory (IM)	CD86	Geometric Mean	TraitValue	HIV negative	HIV positive	31	43	444	0.015	Wilcoxon signed-rank test
Pre-infection	Atypical Memory (AtM)_CXCR5_Geometric Mean	Atypical Memory (AtM)	CXCR5	Geometric Mean	TraitValue	HIV negative	HIV positive	32	40	850	0.0176	Wilcoxon signed-rank test
Late outcome	Resting Memory (RM)_CD5_Geometric Mean	Resting Memory (RM)	CD5	Geometric Mean	TraitValue	HIV negative	HIV positive	17	16	70	0.0183	Wilcoxon signed-rank test
Early outcome	Activated Memory (AM)_PD-1 _Geometric Mean	Activated Memory (AM)	PD-1	Geometric Mean	TraitValue	HIV negative	HIV positive	29	36	343	0.0185	Wilcoxon signed-rank test
Pre-infection	Intermediate Memory (IM)_CD39_Geometric Mean	Intermediate Memory (IM)	CD39	Geometric Mean	TraitValue	HIV negative	HIV positive	32	40	432	0.0187	Wilcoxon signed-rank test
Early outcome	Atypical Memory (AtM)_PD-1 _Geometric Mean	Atypical Memory (AtM)	PD-1	Geometric Mean	TraitValue	HIV negative	HIV positive	29	36	349	0.0228	Wilcoxon signed-rank test
Acute/Early controllers	Resting Memory (RM)_CD11c _Geometric Mean	Resting Memory (RM)	CD11c	Geometric Mean	TraitValue	HIV negative	HIV positive	31	43	459.5	0.0237	Wilcoxon signed-rank test
Acute/Early controllers	Resting Memory (RM)_PD-1 _Geometric Mean	Resting Memory (RM)	PD-1	Geometric Mean	TraitValue	HIV negative	HIV positive	31	43	464.5	0.0272	Wilcoxon signed-rank test
Late outcome	Intermediate Memory (IM)_CD5_Geometric Mean	Intermediate Memory (IM)	CD5	Geometric Mean	TraitValue	HIV negative	HIV positive	17	16	75	0.0279	Wilcoxon signed-rank test
Late outcome	Intermediate Memory (IM)_PD-1 _Geometric Mean	Intermediate Memory (IM)	PD-1	Geometric Mean	TraitValue	HIV negative	HIV positive	17	16	76	0.0321	Wilcoxon signed-rank test
Late outcome	Intermediate Memory (IM)_CXCR3_Geometric Mean	Intermediate Memory (IM)	CXCR3	Geometric Mean	TraitValue	HIV negative	HIV positive	17	16	76.5	0.0335	Wilcoxon signed-rank test
Early outcome	Intermediate Memory (IM)_CD32_Geometric Mean	Intermediate Memory (IM)	CD32	Geometric Mean	TraitValue	HIV negative	HIV positive	29	36	362.5	0.0359	Wilcoxon signed-rank test
Acute/Early controllers	Resting Memory (RM)_CD5_Geometric Mean	Resting Memory (RM)	CD5	Geometric Mean	TraitValue	HIV negative	HIV positive	31	43	476	0.0374	Wilcoxon signed-rank test
Late outcome	Resting Memory (RM)_CXCR3_Geometric Mean	Resting Memory (RM)	CXCR3	Geometric Mean	TraitValue	HIV negative	HIV positive	17	16	78	0.0383	Wilcoxon signed-rank test
Acute/Early controllers	Activated Memory (AM)_CD11c _Geometric Mean	Activated Memory (AM)	CD11c	Geometric Mean	TraitValue	HIV negative	HIV positive	31	43	480	0.0416	Wilcoxon signed-rank test
Pre-infection	Intermediate Memory (IM)_CD86_Geometric Mean	Intermediate Memory (IM)	CD86	Geometric Mean	TraitValue	HIV negative	HIV positive	32	40	462	0.0443	Wilcoxon signed-rank test
Acute/Early controllers	Intermediate Memory (IM)_CD5_Geometric Mean	Intermediate Memory (IM)	CD5	Geometric Mean	TraitValue	HIV negative	HIV positive	31	43	483	0.045	Wilcoxon signed-rank test
Late outcome	Atypical Memory (AtM)_PD-1 _Geometric Mean	Atypical Memory (AtM)	PD-1	Geometric Mean	TraitValue	HIV negative	HIV positive	17	16	80.5	0.0475	Wilcoxon signed-rank test
Late outcome	Intermediate Memory (IM)_CD39_Geometric Mean	Intermediate Memory (IM)	CD39	Geometric Mean	TraitValue	HIV negative	HIV positive	17	16	80.5	0.0475	Wilcoxon signed-rank test
Pre-infection	Resting Memory (RM)_CD5_Geometric Mean	Resting Memory (RM)	CD5	Geometric Mean	TraitValue	HIV negative	HIV positive	32	40	465	0.048	Wilcoxon signed-rank test
Late outcome	Atypical Memory (AtM)_CXCR3_Geometric Mean	Atypical Memory (AtM)	CXCR3	Geometric Mean	TraitValue	HIV negative	HIV positive	17	16	82	0.0539	Wilcoxon signed-rank test
Pre-infection	Intermediate Memory (IM)_CD32_Geometric Mean	Intermediate Memory (IM)	CD32	Geometric Mean	TraitValue	HIV negative	HIV positive	32	40	470	0.0547	Wilcoxon signed-rank test
Pre-infection	Activated Memory (AM)_CD86_Geometric Mean	Activated Memory (AM)	CD86	Geometric Mean	TraitValue	HIV negative	HIV positive	32	40	470.5	0.0555	Wilcoxon signed-rank test
Late outcome	Resting Memory (RM)_CD32_Geometric Mean	Resting Memory (RM)	CD32	Geometric Mean	TraitValue	HIV negative	HIV positive	17	16	82.5	0.0562	Wilcoxon signed-rank test
Early outcome	Intermediate Memory (IM)_CXCR3_Geometric Mean	Intermediate Memory (IM)	CXCR3	Geometric Mean	TraitValue	HIV negative	HIV positive	29	36	378	0.0582	Wilcoxon signed-rank test
Early outcome	Activated Memory (AM)_CD5_Geometric Mean	Activated Memory (AM)	CD5	Geometric Mean	TraitValue	HIV negative	HIV positive	29	36	379	0.06	Wilcoxon signed-rank test
Early outcome	Atypical Memory (AtM)_CD39_Geometric Mean	Atypical Memory (AtM)	CD39	Geometric Mean	TraitValue	HIV negative	HIV positive	29	36	384	0.0696	Wilcoxon signed-rank test
Acute/Early controllers	Resting Memory (RM)_CD32_Geometric Mean	Resting Memory (RM)	CD32	Geometric Mean	TraitValue	HIV negative	HIV positive	31	43	504	0.0759	Wilcoxon signed-rank test
Acute/Early controllers	Activated Memory (AM)_CD32_Geometric Mean	Activated Memory (AM)	CD32	Geometric Mean	TraitValue	HIV negative	HIV positive	31	43	507.5	0.0825	Wilcoxon signed-rank test
Pre-infection	Activated Memory (AM)_CD39_Geometric Mean	Activated Memory (AM)	CD39	Geometric Mean	TraitValue	HIV negative	HIV positive	32	40	488	0.086	Wilcoxon signed-rank test
Acute/Early controllers	Activated Memory (AM)_CD39_Geometric Mean	Activated Memory (AM)	CD39	Geometric Mean	TraitValue	HIV negative	HIV positive	31	43	510.5	0.0884	Wilcoxon signed-rank test
Early outcome	Intermediate Memory (IM)_CD86_Geometric Mean	Intermediate Memory (IM)	CD86	Geometric Mean	TraitValue	HIV negative	HIV positive	29	36	393.5	0.0912	Wilcoxon signed-rank test
Late outcome	Resting Memory (RM)_CD86_Geometric Mean	Resting Memory (RM)	CD86	Geometric Mean	TraitValue	HIV negative	HIV positive	17	16	89	0.0939	Wilcoxon signed-rank test
Acute/Early controllers	Activated Memory (AM)_CXCR3_Geometric Mean	Activated Memory (AM)	CXCR3	Geometric Mean	TraitValue	HIV negative	HIV positive	31	43	514.5	0.0969	Wilcoxon signed-rank test
Early outcome	Intermediate Memory (IM)_CD22_Geometric Mean	Intermediate Memory (IM)	CD22	Geometric Mean	TraitValue	HIV negative	HIV positive	29	36	648	0.0977	Wilcoxon signed-rank test
Early outcome	Resting Memory (RM)_CXCR3_Geometric Mean	Resting Memory (RM)	CXCR3	Geometric Mean	TraitValue	HIV negative	HIV positive	29	36	398	0.103	Wilcoxon signed-rank test
Early outcome	Activated Memory (AM)_CD86_Geometric Mean	Activated Memory (AM)	CD86	Geometric Mean	TraitValue	HIV negative	HIV positive	29	36	399.5	0.107	Wilcoxon signed-rank test
Late outcome	Atypical Memory (AtM)_CD22_Geometric Mean	Atypical Memory (AtM)	CD22	Geometric Mean	TraitValue	HIV negative	HIV positive	17	16	181	0.109	Wilcoxon signed-rank test
Pre-infection	Atypical Memory (AtM)_CD39_Geometric Mean	Atypical Memory (AtM)	CD39	Geometric Mean	TraitValue	HIV negative	HIV positive	32	40	499.5	0.113	Wilcoxon signed-rank test
Acute/Early controllers	Resting Memory (RM)_BTLA_Geometric Mean	Resting Memory (RM)	BTLA	Geometric Mean	TraitValue	HIV negative	HIV positive	31	43	521.5	0.113	Wilcoxon signed-rank test
Pre-infection	Activated Memory (AM)_CXCR5_Geometric Mean	Activated Memory (AM)	CXCR5	Geometric Mean	TraitValue	HIV negative	HIV positive	32	40	780	0.114	Wilcoxon signed-rank test
Late outcome	Activated Memory (AM)_PD-1 _Geometric Mean	Activated Memory (AM)	PD-1	Geometric Mean	TraitValue	HIV negative	HIV positive	17	16	92	0.117	Wilcoxon signed-rank test
Acute/Early controllers	Activated Memory (AM)_CD86_Geometric Mean	Activated Memory (AM)	CD86	Geometric Mean	TraitValue	HIV negative	HIV positive	31	43	524.5	0.121	Wilcoxon signed-rank test
Early outcome	Intermediate Memory (IM)_CD39_Geometric Mean	Intermediate Memory (IM)	CD39	Geometric Mean	TraitValue	HIV negative	HIV positive	29	36	404	0.121	Wilcoxon signed-rank test
Acute/Early controllers	Activated Memory (AM)_BTLA_Geometric Mean	Activated Memory (AM)	BTLA	Geometric Mean	TraitValue	HIV negative	HIV positive	31	43	529.5	0.135	Wilcoxon signed-rank test
Early outcome	Resting Memory (RM)_CXCR5_Geometric Mean	Resting Memory (RM)	CXCR5	Geometric Mean	TraitValue	HIV negative	HIV positive	29	36	635	0.138	Wilcoxon signed-rank test
Late outcome	Atypical Memory (AtM)_CD39_Geometric Mean	Atypical Memory (AtM)	CD39	Geometric Mean	TraitValue	HIV negative	HIV positive	17	16	94.5	0.14	Wilcoxon signed-rank test
Early outcome	Activated Memory (AM)_CD39_Geometric Mean	Activated Memory (AM)	CD39	Geometric Mean	TraitValue	HIV negative	HIV positive	29	36	410.5	0.143	Wilcoxon signed-rank test
Late outcome	Activated Memory (AM)_CD11c _Geometric Mean	Activated Memory (AM)	CD11c	Geometric Mean	TraitValue	HIV negative	HIV positive	17	16	95	0.146	Wilcoxon signed-rank test
Pre-infection	Activated Memory (AM)_CD32_Geometric Mean	Activated Memory (AM)	CD32	Geometric Mean	TraitValue	HIV negative	HIV positive	32	40	511.5	0.147	Wilcoxon signed-rank test
Early outcome	Atypical Memory (AtM)_CD86_Geometric Mean	Atypical Memory (AtM)	CD86	Geometric Mean	TraitValue	HIV negative	HIV positive	29	36	412.5	0.15	Wilcoxon signed-rank test
Late outcome	Resting Memory (RM)_CD22_Geometric Mean	Resting Memory (RM)	CD22	Geometric Mean	TraitValue	HIV negative	HIV positive	17	16	176.5	0.15	Wilcoxon signed-rank test
Late outcome	Activated Memory (AM)_CD5_Geometric Mean	Activated Memory (AM)	CD5	Geometric Mean	TraitValue	HIV negative	HIV positive	17	16	96	0.155	Wilcoxon signed-rank test
Late outcome	Activated Memory (AM)_CXCR3_Geometric Mean	Activated Memory (AM)	CXCR3	Geometric Mean	TraitValue	HIV negative	HIV positive	17	16	96	0.155	Wilcoxon signed-rank test
Acute/Early controllers	Activated Memory (AM)_FcRL5 _Geometric Mean	Activated Memory (AM)	FcRL5	Geometric Mean	TraitValue	HIV negative	HIV positive	31	43	537	0.158	Wilcoxon signed-rank test
Acute/Early controllers	Atypical Memory (AtM)_CD39_Geometric Mean	Atypical Memory (AtM)	CD39	Geometric Mean	TraitValue	HIV negative	HIV positive	31	43	537	0.158	Wilcoxon signed-rank test
Early outcome	Resting Memory (RM)_CD22_Geometric Mean	Resting Memory (RM)	CD22	Geometric Mean	TraitValue	HIV negative	HIV positive	29	36	629.5	0.158	Wilcoxon signed-rank test
Acute/Early controllers	Intermediate Memory (IM)_BTLA_Geometric Mean	Intermediate Memory (IM)	BTLA	Geometric Mean	TraitValue	HIV negative	HIV positive	31	43	539	0.164	Wilcoxon signed-rank test
Late outcome	Atypical Memory (AtM)_FcRL5 _Geometric Mean	Atypical Memory (AtM)	FcRL5	Geometric Mean	TraitValue	HIV negative	HIV positive	17	16	173.5	0.183	Wilcoxon signed-rank test
Pre-infection	Activated Memory (AM)_PD-1 _Geometric Mean	Activated Memory (AM)	PD-1	Geometric Mean	TraitValue	HIV negative	HIV positive	32	40	522.5	0.185	Wilcoxon signed-rank test
Early outcome	Atypical Memory (AtM)_CXCR3_Geometric Mean	Atypical Memory (AtM)	CXCR3	Geometric Mean	TraitValue	HIV negative	HIV positive	29	36	421	0.185	Wilcoxon signed-rank test
Early outcome	Atypical Memory (AtM)_CD22_Geometric Mean	Atypical Memory (AtM)	CD22	Geometric Mean	TraitValue	HIV negative	HIV positive	29	36	621.5	0.191	Wilcoxon signed-rank test
Late outcome	Activated Memory (AM)_CD39_Geometric Mean	Activated Memory (AM)	CD39	Geometric Mean	TraitValue	HIV negative	HIV positive	17	16	99.5	0.195	Wilcoxon signed-rank test
Early outcome	Activated Memory (AM)_CD11c _Geometric Mean	Activated Memory (AM)	CD11c	Geometric Mean	TraitValue	HIV negative	HIV positive	29	36	426.5	0.21	Wilcoxon signed-rank test
Pre-infection	Atypical Memory (AtM)_CD11c _Geometric Mean	Atypical Memory (AtM)	CD11c	Geometric Mean	TraitValue	HIV negative	HIV positive	32	40	529.5	0.213	Wilcoxon signed-rank test
Late outcome	Resting Memory (RM)_CXCR5_Geometric Mean	Resting Memory (RM)	CXCR5	Geometric Mean	TraitValue	HIV negative	HIV positive	17	16	171	0.217	Wilcoxon signed-rank test
Acute/Early controllers	Atypical Memory (AtM)_CD5_Geometric Mean	Atypical Memory (AtM)	CD5	Geometric Mean	TraitValue	HIV negative	HIV positive	31	43	556.5	0.23	Wilcoxon signed-rank test
Early outcome	Resting Memory (RM)_CD32_Geometric Mean	Resting Memory (RM)	CD32	Geometric Mean	TraitValue	HIV negative	HIV positive	29	36	432	0.238	Wilcoxon signed-rank test
Pre-infection	Resting Memory (RM)_CD22_Geometric Mean	Resting Memory (RM)	CD22	Geometric Mean	TraitValue	HIV negative	HIV positive	32	40	744.5	0.239	Wilcoxon signed-rank test
Late outcome	Atypical Memory (AtM)_CD32_Geometric Mean	Atypical Memory (AtM)	CD32	Geometric Mean	TraitValue	HIV negative	HIV positive	17	16	103	0.245	Wilcoxon signed-rank test
Acute/Early controllers	Atypical Memory (AtM)_BTLA_Geometric Mean	Atypical Memory (AtM)	BTLA	Geometric Mean	TraitValue	HIV negative	HIV positive	31	43	560.5	0.248	Wilcoxon signed-rank test
Acute/Early controllers	Atypical Memory (AtM)_CD32_Geometric Mean	Atypical Memory (AtM)	CD32	Geometric Mean	TraitValue	HIV negative	HIV positive	31	43	563.5	0.261	Wilcoxon signed-rank test
Late outcome	Activated Memory (AM)_CD32_Geometric Mean	Activated Memory (AM)	CD32	Geometric Mean	TraitValue	HIV negative	HIV positive	17	16	105.5	0.28	Wilcoxon signed-rank test
Pre-infection	Activated Memory (AM)_CXCR3_Geometric Mean	Activated Memory (AM)	CXCR3	Geometric Mean	TraitValue	HIV negative	HIV positive	32	40	545.5	0.287	Wilcoxon signed-rank test
Late outcome	Intermediate Memory (IM)_CD86_Geometric Mean	Intermediate Memory (IM)	CD86	Geometric Mean	TraitValue	HIV negative	HIV positive	17	16	106	0.292	Wilcoxon signed-rank test
Pre-infection	Atypical Memory (AtM)_CD86_Geometric Mean	Atypical Memory (AtM)	CD86	Geometric Mean	TraitValue	HIV negative	HIV positive	32	40	547	0.295	Wilcoxon signed-rank test
Early outcome	Activated Memory (AM)_CD32_Geometric Mean	Activated Memory (AM)	CD32	Geometric Mean	TraitValue	HIV negative	HIV positive	29	36	444.5	0.31	Wilcoxon signed-rank test
Late outcome	Intermediate Memory (IM)_FcRL5 _Geometric Mean	Intermediate Memory (IM)	FcRL5	Geometric Mean	TraitValue	HIV negative	HIV positive	17	16	164	0.326	Wilcoxon signed-rank test
Early outcome	Atypical Memory (AtM)_CD32_Geometric Mean	Atypical Memory (AtM)	CD32	Geometric Mean	TraitValue	HIV negative	HIV positive	29	36	447.5	0.329	Wilcoxon signed-rank test
Late outcome	Atypical Memory (AtM)_CD86_Geometric Mean	Atypical Memory (AtM)	CD86	Geometric Mean	TraitValue	HIV negative	HIV positive	17	16	108.5	0.331	Wilcoxon signed-rank test
Early outcome	Intermediate Memory (IM)_CXCR5_Geometric Mean	Intermediate Memory (IM)	CXCR5	Geometric Mean	TraitValue	HIV negative	HIV positive	29	36	595	0.341	Wilcoxon signed-rank test
Acute/Early controllers	Atypical Memory (AtM)_CD86_Geometric Mean	Atypical Memory (AtM)	CD86	Geometric Mean	TraitValue	HIV negative	HIV positive	31	43	581	0.352	Wilcoxon signed-rank test
Late outcome	Resting Memory (RM)_FcRL5 _Geometric Mean	Resting Memory (RM)	FcRL5	Geometric Mean	TraitValue	HIV negative	HIV positive	17	16	160	0.397	Wilcoxon signed-rank test
Acute/Early controllers	Atypical Memory (AtM)_CD11c _Geometric Mean	Atypical Memory (AtM)	CD11c	Geometric Mean	TraitValue	HIV negative	HIV positive	31	43	591	0.414	Wilcoxon signed-rank test
Acute/Early controllers	Atypical Memory (AtM)_PD-1 _Geometric Mean	Atypical Memory (AtM)	PD-1	Geometric Mean	TraitValue	HIV negative	HIV positive	31	43	591.5	0.414	Wilcoxon signed-rank test
Early outcome	Activated Memory (AM)_CXCR3_Geometric Mean	Activated Memory (AM)	CXCR3	Geometric Mean	TraitValue	HIV negative	HIV positive	29	36	460	0.417	Wilcoxon signed-rank test
Early outcome	Resting Memory (RM)_BTLA_Geometric Mean	Resting Memory (RM)	BTLA	Geometric Mean	TraitValue	HIV negative	HIV positive	29	36	460	0.417	Wilcoxon signed-rank test
Acute/Early controllers	Resting Memory (RM)_CXCR5_Geometric Mean	Resting Memory (RM)	CXCR5	Geometric Mean	TraitValue	HIV negative	HIV positive	31	43	741	0.418	Wilcoxon signed-rank test
Pre-infection	Activated Memory (AM)_FcRL5 _Geometric Mean	Activated Memory (AM)	FcRL5	Geometric Mean	TraitValue	HIV negative	HIV positive	32	40	569.5	0.428	Wilcoxon signed-rank test
Pre-infection	Resting Memory (RM)_CD32_Geometric Mean	Resting Memory (RM)	CD32	Geometric Mean	TraitValue	HIV negative	HIV positive	32	40	570	0.431	Wilcoxon signed-rank test
Early outcome	Atypical Memory (AtM)_CD5_Geometric Mean	Atypical Memory (AtM)	CD5	Geometric Mean	TraitValue	HIV negative	HIV positive	29	36	463	0.44	Wilcoxon signed-rank test
Pre-infection	Atypical Memory (AtM)_CD5_Geometric Mean	Atypical Memory (AtM)	CD5	Geometric Mean	TraitValue	HIV negative	HIV positive	32	40	708.5	0.441	Wilcoxon signed-rank test
Late outcome	Atypical Memory (AtM)_CD5_Geometric Mean	Atypical Memory (AtM)	CD5	Geometric Mean	TraitValue	HIV negative	HIV positive	17	16	115	0.465	Wilcoxon signed-rank test
Pre-infection	Atypical Memory (AtM)_CD22_Geometric Mean	Atypical Memory (AtM)	CD22	Geometric Mean	TraitValue	HIV negative	HIV positive	32	40	702	0.486	Wilcoxon signed-rank test
Early outcome	Atypical Memory (AtM)_CD11c _Geometric Mean	Atypical Memory (AtM)	CD11c	Geometric Mean	TraitValue	HIV negative	HIV positive	29	36	469	0.491	Wilcoxon signed-rank test
Acute/Early controllers	Resting Memory (RM)_CD22_Geometric Mean	Resting Memory (RM)	CD22	Geometric Mean	TraitValue	HIV negative	HIV positive	31	43	728.5	0.5	Wilcoxon signed-rank test
Late outcome	Activated Memory (AM)_CD22_Geometric Mean	Activated Memory (AM)	CD22	Geometric Mean	TraitValue	HIV negative	HIV positive	17	16	155	0.505	Wilcoxon signed-rank test
Late outcome	Activated Memory (AM)_CD86_Geometric Mean	Activated Memory (AM)	CD86	Geometric Mean	TraitValue	HIV negative	HIV positive	17	16	117	0.505	Wilcoxon signed-rank test
Late outcome	Atypical Memory (AtM)_CD11c _Geometric Mean	Atypical Memory (AtM)	CD11c	Geometric Mean	TraitValue	HIV negative	HIV positive	17	16	117	0.51	Wilcoxon signed-rank test
Late outcome	Intermediate Memory (IM)_CXCR5_Geometric Mean	Intermediate Memory (IM)	CXCR5	Geometric Mean	TraitValue	HIV negative	HIV positive	17	16	154	0.528	Wilcoxon signed-rank test
Pre-infection	Intermediate Memory (IM)_CD22_Geometric Mean	Intermediate Memory (IM)	CD22	Geometric Mean	TraitValue	HIV negative	HIV positive	32	40	694.5	0.541	Wilcoxon signed-rank test
Acute/Early controllers	Intermediate Memory (IM)_CD22_Geometric Mean	Intermediate Memory (IM)	CD22	Geometric Mean	TraitValue	HIV negative	HIV positive	31	43	718.5	0.573	Wilcoxon signed-rank test
Pre-infection	Atypical Memory (AtM)_FcRL5 _Geometric Mean	Atypical Memory (AtM)	FcRL5	Geometric Mean	TraitValue	HIV negative	HIV positive	32	40	690	0.575	Wilcoxon signed-rank test
Early outcome	Atypical Memory (AtM)_FcRL5 _Geometric Mean	Atypical Memory (AtM)	FcRL5	Geometric Mean	TraitValue	HIV negative	HIV positive	29	36	564.5	0.579	Wilcoxon signed-rank test
Late outcome	Activated Memory (AM)_FcRL5 _Geometric Mean	Activated Memory (AM)	FcRL5	Geometric Mean	TraitValue	HIV negative	HIV positive	17	16	151	0.606	Wilcoxon signed-rank test
Acute/Early controllers	Activated Memory (AM)_CD22_Geometric Mean	Activated Memory (AM)	CD22	Geometric Mean	TraitValue	HIV negative	HIV positive	31	43	619.5	0.61	Wilcoxon signed-rank test
Late outcome	Resting Memory (RM)_BTLA_Geometric Mean	Resting Memory (RM)	BTLA	Geometric Mean	TraitValue	HIV negative	HIV positive	17	16	150.5	0.614	Wilcoxon signed-rank test
Pre-infection	Activated Memory (AM)_BTLA_Geometric Mean	Activated Memory (AM)	BTLA	Geometric Mean	TraitValue	HIV negative	HIV positive	32	40	596	0.622	Wilcoxon signed-rank test
Acute/Early controllers	Intermediate Memory (IM)_CXCR5_Geometric Mean	Intermediate Memory (IM)	CXCR5	Geometric Mean	TraitValue	HIV negative	HIV positive	31	43	712	0.624	Wilcoxon signed-rank test
Acute/Early controllers	Activated Memory (AM)_PD-1 _Geometric Mean	Activated Memory (AM)	PD-1	Geometric Mean	TraitValue	HIV negative	HIV positive	31	43	711	0.63	Wilcoxon signed-rank test
Early outcome	Activated Memory (AM)_CD22_Geometric Mean	Activated Memory (AM)	CD22	Geometric Mean	TraitValue	HIV negative	HIV positive	29	36	557.5	0.644	Wilcoxon signed-rank test
Acute/Early controllers	Atypical Memory (AtM)_CXCR5_Geometric Mean	Atypical Memory (AtM)	CXCR5	Geometric Mean	TraitValue	HIV negative	HIV positive	31	43	709	0.645	Wilcoxon signed-rank test
Late outcome	Intermediate Memory (IM)_BTLA_Geometric Mean	Intermediate Memory (IM)	BTLA	Geometric Mean	TraitValue	HIV negative	HIV positive	17	16	149	0.657	Wilcoxon signed-rank test
Acute/Early controllers	Atypical Memory (AtM)_FcRL5 _Geometric Mean	Atypical Memory (AtM)	FcRL5	Geometric Mean	TraitValue	HIV negative	HIV positive	31	43	626	0.661	Wilcoxon signed-rank test
Acute/Early controllers	Atypical Memory (AtM)_CD22_Geometric Mean	Atypical Memory (AtM)	CD22	Geometric Mean	TraitValue	HIV negative	HIV positive	31	43	703	0.693	Wilcoxon signed-rank test
Pre-infection	Activated Memory (AM)_CD22_Geometric Mean	Activated Memory (AM)	CD22	Geometric Mean	TraitValue	HIV negative	HIV positive	32	40	606.5	0.708	Wilcoxon signed-rank test
Late outcome	Activated Memory (AM)_BTLA_Geometric Mean	Activated Memory (AM)	BTLA	Geometric Mean	TraitValue	HIV negative	HIV positive	17	16	147	0.709	Wilcoxon signed-rank test
Pre-infection	Activated Memory (AM)_CD5_Geometric Mean	Activated Memory (AM)	CD5	Geometric Mean	TraitValue	HIV negative	HIV positive	32	40	608	0.721	Wilcoxon signed-rank test
Acute/Early controllers	Activated Memory (AM)_CD5_Geometric Mean	Activated Memory (AM)	CD5	Geometric Mean	TraitValue	HIV negative	HIV positive	31	43	634	0.726	Wilcoxon signed-rank test
Late outcome	Activated Memory (AM)_CXCR5_Geometric Mean	Activated Memory (AM)	CXCR5	Geometric Mean	TraitValue	HIV negative	HIV positive	17	16	146	0.736	Wilcoxon signed-rank test
Late outcome	Atypical Memory (AtM)_BTLA_Geometric Mean	Atypical Memory (AtM)	BTLA	Geometric Mean	TraitValue	HIV negative	HIV positive	17	16	146	0.736	Wilcoxon signed-rank test
Pre-infection	Atypical Memory (AtM)_CD32_Geometric Mean	Atypical Memory (AtM)	CD32	Geometric Mean	TraitValue	HIV negative	HIV positive	32	40	610	0.738	Wilcoxon signed-rank test
Late outcome	Intermediate Memory (IM)_CD22_Geometric Mean	Intermediate Memory (IM)	CD22	Geometric Mean	TraitValue	HIV negative	HIV positive	17	16	145.5	0.746	Wilcoxon signed-rank test
Early outcome	Activated Memory (AM)_CXCR5_Geometric Mean	Activated Memory (AM)	CXCR5	Geometric Mean	TraitValue	HIV negative	HIV positive	29	36	546	0.756	Wilcoxon signed-rank test
Early outcome	Resting Memory (RM)_FcRL5 _Geometric Mean	Resting Memory (RM)	FcRL5	Geometric Mean	TraitValue	HIV negative	HIV positive	29	36	544	0.777	Wilcoxon signed-rank test
Early outcome	Activated Memory (AM)_FcRL5 _Geometric Mean	Activated Memory (AM)	FcRL5	Geometric Mean	TraitValue	HIV negative	HIV positive	29	36	543.5	0.782	Wilcoxon signed-rank test
Pre-infection	Atypical Memory (AtM)_BTLA_Geometric Mean	Atypical Memory (AtM)	BTLA	Geometric Mean	TraitValue	HIV negative	HIV positive	32	40	664	0.79	Wilcoxon signed-rank test
Acute/Early controllers	Activated Memory (AM)_CXCR5_Geometric Mean	Activated Memory (AM)	CXCR5	Geometric Mean	TraitValue	HIV negative	HIV positive	31	43	691	0.793	Wilcoxon signed-rank test
Pre-infection	Resting Memory (RM)_FcRL5 _Geometric Mean	Resting Memory (RM)	FcRL5	Geometric Mean	TraitValue	HIV negative	HIV positive	32	40	661	0.816	Wilcoxon signed-rank test
Pre-infection	Intermediate Memory (IM)_BTLA_Geometric Mean	Intermediate Memory (IM)	BTLA	Geometric Mean	TraitValue	HIV negative	HIV positive	32	40	655	0.869	Wilcoxon signed-rank test
Acute/Early controllers	Intermediate Memory (IM)_FcRL5 _Geometric Mean	Intermediate Memory (IM)	FcRL5	Geometric Mean	TraitValue	HIV negative	HIV positive	31	43	654	0.895	Wilcoxon signed-rank test
Acute/Early controllers	Resting Memory (RM)_FcRL5 _Geometric Mean	Resting Memory (RM)	FcRL5	Geometric Mean	TraitValue	HIV negative	HIV positive	31	43	676	0.921	Wilcoxon signed-rank test
Early outcome	Atypical Memory (AtM)_CXCR5_Geometric Mean	Atypical Memory (AtM)	CXCR5	Geometric Mean	TraitValue	HIV negative	HIV positive	29	36	514.5	0.926	Wilcoxon signed-rank test
Pre-infection	Resting Memory (RM)_BTLA_Geometric Mean	Resting Memory (RM)	BTLA	Geometric Mean	TraitValue	HIV negative	HIV positive	32	40	632	0.933	Wilcoxon signed-rank test
Pre-infection	Intermediate Memory (IM)_FcRL5 _Geometric Mean	Intermediate Memory (IM)	FcRL5	Geometric Mean	TraitValue	HIV negative	HIV positive	32	40	646	0.95	Wilcoxon signed-rank test
Early outcome	Activated Memory (AM)_BTLA_Geometric Mean	Activated Memory (AM)	BTLA	Geometric Mean	TraitValue	HIV negative	HIV positive	29	36	517	0.953	Wilcoxon signed-rank test
Pre-infection	Intermediate Memory (IM)_CD5_Geometric Mean	Intermediate Memory (IM)	CD5	Geometric Mean	TraitValue	HIV negative	HIV positive	32	40	635.5	0.964	Wilcoxon signed-rank test
Early outcome	Intermediate Memory (IM)_BTLA_Geometric Mean	Intermediate Memory (IM)	BTLA	Geometric Mean	TraitValue	HIV negative	HIV positive	29	36	518.5	0.968	Wilcoxon signed-rank test
Early outcome	Atypical Memory (AtM)_BTLA_Geometric Mean	Atypical Memory (AtM)	BTLA	Geometric Mean	TraitValue	HIV negative	HIV positive	29	36	519	0.974	Wilcoxon signed-rank test
Late outcome	Atypical Memory (AtM)_CXCR5_Geometric Mean	Atypical Memory (AtM)	CXCR5	Geometric Mean	TraitValue	HIV negative	HIV positive	17	16	137	0.986	Wilcoxon signed-rank test
Early outcome	Intermediate Memory (IM)_FcRL5 _Geometric Mean	Intermediate Memory (IM)	FcRL5	Geometric Mean	TraitValue	HIV negative	HIV positive	29	36	522.5	1	Wilcoxon signed-rank test

## Sheet: Figures 2B-D
TimeBin_Chr	HIV_status_chr	Immune_trait	.y.	group1	group2	n1	n2	statistic	p	pval_BH	log2_fold	Test
Early outcome	HIV negative	HBV-specific B cells_NA_Frequency of total B cells	Freq_MFI	Chronic	Control	8	21	18.5	0.00151	0.908528	2.69851	Wilcoxon signed-rank test
Acute/Early controllers	HIV positive	MZ B cells_CD22_Geometric Mean	Freq_MFI	Chronic	Control	12	31	302	0.00176	0.908528	-0.373603	Wilcoxon signed-rank test
Early outcome	HIV negative	HBV-specific_CS_AtM_Frequency of HBV specific	Freq_MFI	Chronic	Control	8	21	24	0.00206	0.908528	Inf	Wilcoxon signed-rank test
Early outcome	HIV positive	B1 B cells_CD22_Geometric Mean	Freq_MFI	Chronic	Control	11	25	225.5	0.00265	0.908528	-0.70552	Wilcoxon signed-rank test
Acute/Early controllers	HIV positive	HBV-specific B cells_NA_Frequency of total B cells	Freq_MFI	Chronic	Control	12	31	75	0.00276	0.908528	1.77064	Wilcoxon signed-rank test
Early outcome	HIV positive	B1 B cells_CD32_Geometric Mean	Freq_MFI	Chronic	Control	11	25	222	0.00287	0.908528	-0.694801	Wilcoxon signed-rank test
Early outcome	HIV positive	B1 B cells_CD32_Frequency of Parent	Freq_MFI	Chronic	Control	11	25	223.5	0.00332	0.908528	-0.391599	Wilcoxon signed-rank test
Early outcome	HIV positive	B1 B cells_CD22_Frequency of Parent	Freq_MFI	Chronic	Control	11	25	220	0.0037	0.908528	-0.439494	Wilcoxon signed-rank test
Acute/Early controllers	HIV positive	IgD-CD27-_CD86_Frequency of Parent	Freq_MFI	Chronic	Control	12	31	290.5	0.00486	0.908528	-1.03743	Wilcoxon signed-rank test
Early outcome	HIV negative	IgD-CD27-_PD-1 _Frequency of Parent	Freq_MFI	Chronic	Control	8	21	142	0.00501	0.908528	-0.934273	Wilcoxon signed-rank test
Late outcome	HIV positive	Class-switched_CD21_Frequency of Parent__	Freq_MFI	Chronic	Control	5	11	4	0.00549	0.908528	0.73531	Wilcoxon signed-rank test
Early outcome	HIV positive	Atypical Memory (AtM)_NA_Frequency of class-switched	Freq_MFI	Chronic	Control	11	25	218	0.006	0.908528	-0.735131	Wilcoxon signed-rank test
Early outcome	HIV positive	B1 B cells_CD86_Geometric Mean	Freq_MFI	Chronic	Control	11	25	215	0.00676	0.908528	-0.629249	Wilcoxon signed-rank test
Acute/Early controllers	HIV positive	IgM-only Memory_CD22_Geometric Mean	Freq_MFI	Chronic	Control	12	31	286.5	0.00677	0.908528	-0.36195	Wilcoxon signed-rank test
Early outcome	HIV positive	Activated Memory (AM)_CD5_Geometric Mean	Freq_MFI	Chronic	Control	11	25	61	0.00758	0.908528	0.38369	Wilcoxon signed-rank test
Early outcome	HIV positive	HBV-specific B cells_NA_Frequency of total B cells	Freq_MFI	Chronic	Control	11	25	60	0.00807	0.908528	1.16907	Wilcoxon signed-rank test
Late outcome	HIV positive	Intermediate Memory (IM)_NA_Frequency of total B cells	Freq_MFI	Chronic	Control	5	11	5	0.0087	0.908528	2.33782	Wilcoxon signed-rank test
Acute/Early controllers	HIV positive	B1 B cells_CD86_Frequency of Parent	Freq_MFI	Chronic	Control	12	31	280	0.00996	0.908528	-0.477295	Wilcoxon signed-rank test
Early outcome	HIV positive	HBV-specific_CS_RM_Frequency of Parent	Freq_MFI	Chronic	Control	11	25	68.5	0.0107	0.908528	1.9637	Wilcoxon signed-rank test
Acute/Early controllers	HIV positive	IgD-CD27-_CD22_Geometric Mean	Freq_MFI	Chronic	Control	12	31	279	0.0108	0.908528	-0.485386	Wilcoxon signed-rank test
Early outcome	HIV positive	B1 B cells_CD86_Frequency of Parent	Freq_MFI	Chronic	Control	11	25	212	0.011	0.908528	-0.563497	Wilcoxon signed-rank test
Acute/Early controllers	HIV positive	MZ B cells_CD86_Frequency of Parent	Freq_MFI	Chronic	Control	12	31	280	0.0113	0.908528	-0.744843	Wilcoxon signed-rank test
Acute/Early controllers	HIV positive	B1 B cells_PD-1 _Frequency of Parent	Freq_MFI	Chronic	Control	12	31	94	0.0118	0.908528	0.805225	Wilcoxon signed-rank test
Early outcome	HIV positive	Activated Memory (AM)_CD86_Geometric Mean	Freq_MFI	Chronic	Control	11	25	210	0.0118	0.908528	-0.818384	Wilcoxon signed-rank test
Early outcome	HIV positive	Atypical Memory (AtM)_CD5_Geometric Mean	Freq_MFI	Chronic	Control	11	25	65	0.0118	0.908528	0.323767	Wilcoxon signed-rank test
Early outcome	HIV negative	IgM-only Memory_PD-1 _Geometric Mean	Freq_MFI	Chronic	Control	8	21	135.5	0.0128	0.908528	-0.3183	Wilcoxon signed-rank test
Early outcome	HIV positive	Activated Memory (AM)_CXCR3_Frequency of Parent	Freq_MFI	Chronic	Control	11	25	64.5	0.0128	0.908528	0.487474	Wilcoxon signed-rank test
Late outcome	HIV positive	Class-switched_CD21_Geometric Mean	Freq_MFI	Chronic	Control	5	11	6	0.0133	0.908528	0.890195	Wilcoxon signed-rank test
Late outcome	HIV positive	Resting Memory (RM)_NA_Frequency of class-switched	Freq_MFI	Chronic	Control	5	11	6	0.0133	0.908528	0.973658	Wilcoxon signed-rank test
Early outcome	HIV positive	B1 B cells_CD5_Geometric Mean	Freq_MFI	Chronic	Control	11	25	65.5	0.0141	0.908528	0.326619	Wilcoxon signed-rank test
Early outcome	HIV positive	Transitional_CD21_Frequency of Parent	Freq_MFI	Chronic	Control	11	25	65.5	0.0141	0.908528	0.240632	Wilcoxon signed-rank test
Acute/Early controllers	HIV positive	MZ B cells_CD22_Frequency of Parent	Freq_MFI	Chronic	Control	12	31	277	0.0143	0.908528	-0.129152	Wilcoxon signed-rank test
Late outcome	HIV negative	CD10+CD27+_CXCR3_Frequency of Parent	Freq_MFI	Chronic	Control	2	15	30	0.0147	0.908528	-1.40819	Wilcoxon signed-rank test
Late outcome	HIV negative	IgD-only Memory_CXCR5_Geometric Mean	Freq_MFI	Chronic	Control	2	15	30	0.0147	0.908528	-1.57152	Wilcoxon signed-rank test
Late outcome	HIV negative	MZ B cells_CXCR3_Frequency of Parent	Freq_MFI	Chronic	Control	2	15	30	0.0147	0.908528	-1.36656	Wilcoxon signed-rank test
Late outcome	HIV negative	MZ B cells_CXCR3_Geometric Mean	Freq_MFI	Chronic	Control	2	15	30	0.0147	0.908528	-0.73278	Wilcoxon signed-rank test
Late outcome	HIV negative	Na√Øve_CXCR3_Frequency of Parent	Freq_MFI	Chronic	Control	2	15	30	0.0147	0.908528	-1.77619	Wilcoxon signed-rank test
Late outcome	HIV negative	Resting Memory (RM)_CXCR3_Frequency of Parent	Freq_MFI	Chronic	Control	2	15	30	0.0147	0.908528	-1.36185	Wilcoxon signed-rank test
Late outcome	HIV negative	Resting Memory (RM)_CXCR3_Geometric Mean	Freq_MFI	Chronic	Control	2	15	30	0.0147	0.908528	-0.883676	Wilcoxon signed-rank test
Late outcome	HIV negative	Resting Memory (RM)_CXCR5_Geometric Mean	Freq_MFI	Chronic	Control	2	15	30	0.0147	0.908528	-1.04324	Wilcoxon signed-rank test
Acute/Early controllers	HIV negative	IgD-only Memory_BTLA_Geometric Mean	Freq_MFI	Chronic	Control	9	22	155	0.0157	0.908528	-0.829394	Wilcoxon signed-rank test
Acute/Early controllers	HIV positive	IgD-CD27-_CD86_Geometric Mean	Freq_MFI	Chronic	Control	12	31	275.5	0.016	0.908528	-1.37031	Wilcoxon signed-rank test
Acute/Early controllers	HIV positive	Intermediate Memory (IM)_CD32_Frequency of Parent	Freq_MFI	Chronic	Control	12	31	275	0.0166	0.908528	-0.17734	Wilcoxon signed-rank test
Acute/Early controllers	HIV positive	Intermediate Memory (IM)_CD86_Frequency of Parent	Freq_MFI	Chronic	Control	12	31	275	0.0166	0.908528	-0.778551	Wilcoxon signed-rank test
Acute/Early controllers	HIV positive	Intermediate Memory (IM)_CD86_Geometric Mean	Freq_MFI	Chronic	Control	12	31	275	0.0166	0.908528	-0.704582	Wilcoxon signed-rank test
Early outcome	HIV negative	Na√Øve_CD5_Geometric Mean	Freq_MFI	Chronic	Control	8	21	34.5	0.0168	0.908528	0.437836	Wilcoxon signed-rank test
Acute/Early controllers	HIV positive	IgM-only Memory_CD86_Frequency of Parent	Freq_MFI	Chronic	Control	12	31	274	0.0178	0.908528	-0.602989	Wilcoxon signed-rank test
Early outcome	HIV positive	IgD-only Memory_CD86_Geometric Mean	Freq_MFI	Chronic	Control	11	25	206	0.0178	0.908528	-0.897871	Wilcoxon signed-rank test
Early outcome	HIV negative	Transitional B cells_CD5_Geometric Mean	Freq_MFI	Chronic	Control	8	21	36	0.0181	0.908528	0.520522	Wilcoxon signed-rank test
Early outcome	HIV positive	Activated Memory (AM)_CD5_Frequency of Parent	Freq_MFI	Chronic	Control	11	25	68.5	0.0186	0.908528	0.268677	Wilcoxon signed-rank test
Early outcome	HIV positive	Transitional_CXCR5_Frequency of Parent	Freq_MFI	Chronic	Control	11	25	68.5	0.0186	0.908528	0.317383	Wilcoxon signed-rank test
Acute/Early controllers	HIV positive	Atypical Memory (AtM)_CD86_Frequency of Parent	Freq_MFI	Chronic	Control	12	31	272	0.0191	0.908528	-0.625224	Wilcoxon signed-rank test
Acute/Early controllers	HIV positive	B1 B cells_CD86_Geometric Mean	Freq_MFI	Chronic	Control	12	31	273	0.0192	0.908528	-0.509646	Wilcoxon signed-rank test
Acute/Early controllers	HIV positive	Intermediate Memory (IM)_CD32_Geometric Mean	Freq_MFI	Chronic	Control	12	31	273	0.0192	0.908528	-0.29849	Wilcoxon signed-rank test
Late outcome	HIV positive	Class-switched_NA_Frequency of total B cells	Freq_MFI	Chronic	Control	5	11	7	0.0192	0.908528	1.42714	Wilcoxon signed-rank test
Late outcome	HIV positive	IgM-only Memory_CD86_Geometric Mean	Freq_MFI	Chronic	Control	5	11	48	0.0192	0.908528	-1.29155	Wilcoxon signed-rank test
Late outcome	HIV positive	Resting Memory (RM)_NA_Frequency of total B cells	Freq_MFI	Chronic	Control	5	11	7	0.0192	0.908528	2.33211	Wilcoxon signed-rank test
Pre-infection	HIV negative	Plasmablasts_CD39_Frequency of Parent	Freq_MFI	Chronic	Control	9	23	47.5	0.02	0.908528	0.144329	Wilcoxon signed-rank test
Acute/Early controllers	HIV positive	B1 B cells_CD22_Frequency of Parent	Freq_MFI	Chronic	Control	12	31	271	0.0207	0.908528	-0.343201	Wilcoxon signed-rank test
Acute/Early controllers	HIV positive	B1 B cells_CD22_Geometric Mean	Freq_MFI	Chronic	Control	12	31	271	0.0207	0.908528	-0.879649	Wilcoxon signed-rank test
Early outcome	HIV negative	Transitional_CD5_Frequency of Parent	Freq_MFI	Chronic	Control	8	21	37	0.021	0.908528	0.306757	Wilcoxon signed-rank test
Early outcome	HIV positive	IgM-only Memory_CD86_Frequency of Parent	Freq_MFI	Chronic	Control	11	25	204	0.0217	0.908528	-0.688276	Wilcoxon signed-rank test
Early outcome	HIV positive	Na√Øve_BTLA_Geometric Mean	Freq_MFI	Chronic	Control	11	25	71	0.0217	0.908528	1.01075	Wilcoxon signed-rank test
Early outcome	HIV positive	Transitional B cells_BTLA_Geometric Mean	Freq_MFI	Chronic	Control	11	25	71	0.0217	0.908528	0.910586	Wilcoxon signed-rank test
Acute/Early controllers	HIV positive	Na√Øve_CD22_Geometric Mean	Freq_MFI	Chronic	Control	12	31	271	0.0221	0.908528	-0.287007	Wilcoxon signed-rank test
Early outcome	HIV positive	HBV-specific_CS_RM_Frequency of HBV specific	Freq_MFI	Chronic	Control	11	25	74	0.0222	0.908528	1.72371	Wilcoxon signed-rank test
Acute/Early controllers	HIV negative	Activated Memory (AM)_BTLA_Frequency of Parent	Freq_MFI	Chronic	Control	9	22	152	0.0223	0.908528	-0.934552	Wilcoxon signed-rank test
Acute/Early controllers	HIV positive	IgM-only Memory_CD86_Geometric Mean	Freq_MFI	Chronic	Control	12	31	270	0.0223	0.908528	-0.775527	Wilcoxon signed-rank test
Early outcome	HIV negative	HBV-specific_CS_AtM_Frequency of Parent	Freq_MFI	Chronic	Control	8	21	39.5	0.0226	0.908528	2.69255	Wilcoxon signed-rank test
Early outcome	HIV negative	IgD-CD27-_PD-1 _Geometric Mean	Freq_MFI	Chronic	Control	8	21	131	0.0233	0.908528	-0.455652	Wilcoxon signed-rank test
Early outcome	HIV positive	Transitional B cells_CXCR5_Geometric Mean	Freq_MFI	Chronic	Control	11	25	71.5	0.0245	0.908528	0.766222	Wilcoxon signed-rank test
Pre-infection	HIV negative	Plasmablasts_CD39_Geometric Mean	Freq_MFI	Chronic	Control	9	23	49.5	0.0249	0.908528	0.352968	Wilcoxon signed-rank test
Early outcome	HIV positive	HBV-specific B cells_CD39_Geometric Mean	Freq_MFI	Chronic	Control	9	25	170	0.0261	0.908528	-0.841867	Wilcoxon signed-rank test
Early outcome	HIV positive	Transitional B cells_CD21_Geometric Mean	Freq_MFI	Chronic	Control	11	25	73	0.0263	0.908528	0.493757	Wilcoxon signed-rank test
Early outcome	HIV positive	HBV-specific B cells_PD-1 _Frequency of Parent	Freq_MFI	Chronic	Control	11	25	88	0.0269	0.908528	Inf	Wilcoxon signed-rank test
Late outcome	HIV positive	Resting Memory (RM)_CD86_Geometric Mean	Freq_MFI	Chronic	Control	5	11	47.5	0.0271	0.908528	-0.83279	Wilcoxon signed-rank test
Pre-infection	HIV negative	HBV-specific_CS_RM_Frequency of Parent	Freq_MFI	Chronic	Control	9	23	152.5	0.0271	0.908528	-1.27326	Wilcoxon signed-rank test
Acute/Early controllers	HIV positive	B1 B cells_CD32_Geometric Mean	Freq_MFI	Chronic	Control	12	31	268	0.0273	0.908528	-0.507241	Wilcoxon signed-rank test
Acute/Early controllers	HIV positive	Na√Øve_CD22_Frequency of Parent	Freq_MFI	Chronic	Control	12	31	268	0.0273	0.908528	-0.0644595	Wilcoxon signed-rank test
Late outcome	HIV positive	Atypical Memory (AtM)_FcRL5 _Frequency of Parent	Freq_MFI	Chronic	Control	5	11	8	0.0275	0.908528	1.44896	Wilcoxon signed-rank test
Late outcome	HIV positive	Atypical Memory (AtM)_FcRL5 _Geometric Mean	Freq_MFI	Chronic	Control	5	11	8	0.0275	0.908528	0.87574	Wilcoxon signed-rank test
Late outcome	HIV positive	Atypical Memory (AtM)_NA_Frequency of class-switched	Freq_MFI	Chronic	Control	5	11	47	0.0275	0.908528	-0.90958	Wilcoxon signed-rank test
Late outcome	HIV positive	Plasmablasts_FcRL5 _Frequency of Parent	Freq_MFI	Chronic	Control	5	11	8	0.0275	0.908528	0.9238	Wilcoxon signed-rank test
Early outcome	HIV positive	Activated Memory (AM)_CD86_Frequency of Parent	Freq_MFI	Chronic	Control	11	25	202	0.0279	0.908528	-0.680539	Wilcoxon signed-rank test
Acute/Early controllers	HIV positive	B1 B cells_CD32_Frequency of Parent	Freq_MFI	Chronic	Control	12	31	267.5	0.0283	0.908528	-0.278502	Wilcoxon signed-rank test
Late outcome	HIV negative	B1 B cells_CD22_Frequency of Parent	Freq_MFI	Chronic	Control	2	15	29	0.0294	0.908528	-0.699315	Wilcoxon signed-rank test
Late outcome	HIV negative	B1 B cells_CXCR5_Frequency of Parent	Freq_MFI	Chronic	Control	2	15	29	0.0294	0.908528	-1.02907	Wilcoxon signed-rank test
Late outcome	HIV negative	B1 B cells_CXCR5_Geometric Mean	Freq_MFI	Chronic	Control	2	15	29	0.0294	0.908528	-1.57675	Wilcoxon signed-rank test
Late outcome	HIV negative	CD10+CD27+_CXCR3_Geometric Mean	Freq_MFI	Chronic	Control	2	15	29	0.0294	0.908528	-0.951525	Wilcoxon signed-rank test
Late outcome	HIV negative	HBV-specific B cells_CXCR3_Geometric Mean	Freq_MFI	Chronic	Control	2	15	29	0.0294	0.908528	-0.943256	Wilcoxon signed-rank test
Late outcome	HIV negative	HBV-specific B cells_CXCR5_Geometric Mean	Freq_MFI	Chronic	Control	2	15	29	0.0294	0.908528	-0.894661	Wilcoxon signed-rank test
Late outcome	HIV negative	IgM-only Memory_CXCR3_Geometric Mean	Freq_MFI	Chronic	Control	2	15	29	0.0294	0.908528	-0.688453	Wilcoxon signed-rank test
Late outcome	HIV negative	Resting Memory (RM)_CXCR5_Frequency of Parent	Freq_MFI	Chronic	Control	2	15	29	0.0294	0.908528	-0.350039	Wilcoxon signed-rank test
Pre-infection	HIV positive	HBV-specific B cells_CD86_Geometric Mean	Freq_MFI	Chronic	Control	12	27	234	0.0296	0.908528	-2.02996	Wilcoxon signed-rank test
Early outcome	HIV negative	IgM-only Memory_PD-1 _Frequency of Parent	Freq_MFI	Chronic	Control	8	21	129	0.0299	0.908528	-0.870893	Wilcoxon signed-rank test
Acute/Early controllers	HIV positive	Atypical Memory (AtM)_CD86_Geometric Mean	Freq_MFI	Chronic	Control	12	31	266.5	0.0303	0.908528	-0.640657	Wilcoxon signed-rank test
Acute/Early controllers	HIV positive	IgM-only Memory_CD22_Frequency of Parent	Freq_MFI	Chronic	Control	12	31	266.5	0.0303	0.908528	-0.159012	Wilcoxon signed-rank test
Late outcome	HIV positive	HBV-specific Unswitched_NA_Frequency of Parent	Freq_MFI	Chronic	Control	5	11	47	0.0307	0.908528	-0.970851	Wilcoxon signed-rank test
Early outcome	HIV positive	HBV-specific B cells_FcRL5 _Frequency of Parent	Freq_MFI	Chronic	Control	11	25	76.5	0.0309	0.908528	1.50564	Wilcoxon signed-rank test
Pre-infection	HIV positive	CD10+CD27+_PD-1 _Frequency of Parent	Freq_MFI	Chronic	Control	12	28	94.5	0.0311	0.908528	1.24241	Wilcoxon signed-rank test
Acute/Early controllers	HIV positive	IgD-CD27-_CD32_Frequency of Parent	Freq_MFI	Chronic	Control	12	31	266	0.0313	0.908528	-0.148287	Wilcoxon signed-rank test
Early outcome	HIV positive	B1 B cells_CD39_Frequency of Parent	Freq_MFI	Chronic	Control	11	25	200	0.0317	0.908528	-0.321658	Wilcoxon signed-rank test
Early outcome	HIV positive	IgD-only Memory_CD32_Frequency of Parent	Freq_MFI	Chronic	Control	11	25	200	0.0317	0.908528	-0.477652	Wilcoxon signed-rank test
Early outcome	HIV positive	Atypical Memory (AtM)_CXCR3_Frequency of Parent	Freq_MFI	Chronic	Control	11	25	75	0.0332	0.909112	0.643633	Wilcoxon signed-rank test
Early outcome	HIV positive	IgM-only Memory_CD86_Geometric Mean	Freq_MFI	Chronic	Control	11	25	200	0.0332	0.909112	-0.912731	Wilcoxon signed-rank test
Acute/Early controllers	HIV positive	HBV-specific Class Switched _NA_Frequency of Parent	Freq_MFI	Chronic	Control	12	31	111	0.0334	0.909112	0.755691	Wilcoxon signed-rank test
Acute/Early controllers	HIV positive	Resting Memory (RM)_CD86_Geometric Mean	Freq_MFI	Chronic	Control	12	31	265	0.0335	0.909112	-0.499605	Wilcoxon signed-rank test
Late outcome	HIV positive	HBV-specific_CS_AM_Frequency of Parent	Freq_MFI	Chronic	Control	5	11	10	0.0337	0.909112	Inf	Wilcoxon signed-rank test
Pre-infection	HIV negative	Atypical Memory (AtM)_FcRL5 _Geometric Mean	Freq_MFI	Chronic	Control	9	23	154	0.0343	0.909112	-0.477919	Wilcoxon signed-rank test
Pre-infection	HIV positive	HBV-specific Unswitched_NA_Frequency of Parent	Freq_MFI	Chronic	Control	12	28	239.5	0.0346	0.909112	-0.375581	Wilcoxon signed-rank test
Acute/Early controllers	HIV positive	IgD-CD27-_CD22_Frequency of Parent	Freq_MFI	Chronic	Control	12	31	264.5	0.0347	0.909112	-0.14443	Wilcoxon signed-rank test
Early outcome	HIV positive	MZ B cells_CD86_Frequency of Parent	Freq_MFI	Chronic	Control	11	25	199.5	0.0347	0.909112	-0.738748	Wilcoxon signed-rank test
Acute/Early controllers	HIV negative	MZ B cells_CD5_Geometric Mean	Freq_MFI	Chronic	Control	9	22	50	0.0348	0.909112	0.189389	Wilcoxon signed-rank test
Late outcome	HIV positive	Resting Memory (RM)_CD86_Frequency of Parent	Freq_MFI	Chronic	Control	5	11	46.5	0.036	0.912	-0.936586	Wilcoxon signed-rank test
Pre-infection	HIV negative	Plasmablasts_CD86_Frequency of Parent	Freq_MFI	Chronic	Control	9	23	53	0.0361	0.912	0.157516	Wilcoxon signed-rank test
Pre-infection	HIV positive	HBV-specific B cells_CD21_Frequency of Parent	Freq_MFI	Chronic	Control	12	28	237.5	0.0371	0.912	-0.270829	Wilcoxon signed-rank test
Early outcome	HIV positive	MZ B cells_CD11c _Geometric Mean	Freq_MFI	Chronic	Control	11	25	198.5	0.0377	0.912	-0.590569	Wilcoxon signed-rank test
Early outcome	HIV positive	Activated Memory (AM)_CXCR3_Geometric Mean	Freq_MFI	Chronic	Control	11	25	77	0.038	0.912	0.765148	Wilcoxon signed-rank test
Late outcome	HIV positive	Atypical Memory (AtM)_PD-1 _Geometric Mean	Freq_MFI	Chronic	Control	5	11	46	0.038	0.912	-0.372995	Wilcoxon signed-rank test
Late outcome	HIV positive	Resting Memory (RM)_PD-1 _Geometric Mean	Freq_MFI	Chronic	Control	5	11	46	0.038	0.912	-0.309646	Wilcoxon signed-rank test
Late outcome	HIV positive	Transitional B cells_CXCR5_Geometric Mean	Freq_MFI	Chronic	Control	5	11	9	0.038	0.912	0.92251	Wilcoxon signed-rank test
Late outcome	HIV positive	Transitional_CD11c _Frequency of Parent	Freq_MFI	Chronic	Control	5	11	9	0.038	0.912	1.33396	Wilcoxon signed-rank test
Pre-infection	HIV negative	Activated Memory (AM)_FcRL5 _Geometric Mean	Freq_MFI	Chronic	Control	9	23	153.5	0.038	0.912	-0.30918	Wilcoxon signed-rank test
Pre-infection	HIV negative	CD10+CD27+_CXCR5_Frequency of Parent	Freq_MFI	Chronic	Control	9	23	153	0.0399	0.926038	-0.139087	Wilcoxon signed-rank test
Acute/Early controllers	HIV positive	Na√Øve_CD86_Frequency of Parent	Freq_MFI	Chronic	Control	12	31	262	0.0409	0.926038	-0.577568	Wilcoxon signed-rank test
Early outcome	HIV positive	B1 B cells_PD-1 _Frequency of Parent	Freq_MFI	Chronic	Control	11	25	77.5	0.041	0.926038	0.614632	Wilcoxon signed-rank test
Early outcome	HIV positive	B1 B cells_CD11c _Frequency of Parent	Freq_MFI	Chronic	Control	11	25	197	0.0427	0.926038	-0.324719	Wilcoxon signed-rank test
Early outcome	HIV positive	MZ B cells_CD21_Frequency of Parent	Freq_MFI	Chronic	Control	11	25	78	0.0427	0.926038	0.205405	Wilcoxon signed-rank test
Pre-infection	HIV negative	Atypical Memory (AtM)_CD11c _Geometric Mean	Freq_MFI	Chronic	Control	9	23	152	0.0427	0.926038	-0.727253	Wilcoxon signed-rank test
Pre-infection	HIV negative	Atypical Memory (AtM)_PD-1 _Geometric Mean	Freq_MFI	Chronic	Control	9	23	55	0.0441	0.926038	0.510625	Wilcoxon signed-rank test
Early outcome	HIV positive	MZ B cells_CD86_Geometric Mean	Freq_MFI	Chronic	Control	11	25	196.5	0.0445	0.926038	-1.7487	Wilcoxon signed-rank test
Acute/Early controllers	HIV negative	Activated Memory (AM)_BTLA_Geometric Mean	Freq_MFI	Chronic	Control	9	22	145.5	0.0452	0.926038	-1.07345	Wilcoxon signed-rank test
Acute/Early controllers	HIV negative	IgD-CD27-_CD5_Geometric Mean	Freq_MFI	Chronic	Control	9	22	52.5	0.0453	0.926038	0.30835	Wilcoxon signed-rank test
Acute/Early controllers	HIV positive	Resting Memory (RM)_CD86_Frequency of Parent	Freq_MFI	Chronic	Control	12	31	260	0.0465	0.926038	-0.524059	Wilcoxon signed-rank test
Pre-infection	HIV negative	Plasmablasts_NA_Frequency of total B cells	Freq_MFI	Chronic	Control	9	23	55.5	0.0465	0.926038	0.785687	Wilcoxon signed-rank test
Early outcome	HIV negative	Activated Memory (AM)_CD11c _Frequency of Parent	Freq_MFI	Chronic	Control	8	21	125	0.0466	0.926038	-0.525683	Wilcoxon signed-rank test
Early outcome	HIV negative	Na√Øve_CD5_Frequency of Parent	Freq_MFI	Chronic	Control	8	21	43	0.0466	0.926038	0.572543	Wilcoxon signed-rank test
Pre-infection	HIV negative	Atypical Memory (AtM)_CD11c _Frequency of Parent	Freq_MFI	Chronic	Control	9	23	151	0.0475	0.926038	-0.529931	Wilcoxon signed-rank test
Pre-infection	HIV negative	CD10+CD27+_CD86_Geometric Mean	Freq_MFI	Chronic	Control	9	23	56	0.0475	0.926038	0.610643	Wilcoxon signed-rank test
Early outcome	HIV negative	Activated Memory (AM)_CD86_Geometric Mean	Freq_MFI	Chronic	Control	8	21	125	0.0481	0.926038	-0.881138	Wilcoxon signed-rank test
Early outcome	HIV positive	B1 B cells_CD39_Geometric Mean	Freq_MFI	Chronic	Control	11	25	195.5	0.0483	0.926038	-0.404992	Wilcoxon signed-rank test
Pre-infection	HIV negative	Na√Øve_FcRL5 _Geometric Mean	Freq_MFI	Chronic	Control	9	23	151	0.0488	0.926038	-0.380094	Wilcoxon signed-rank test
Early outcome	HIV positive	IgD-only Memory_CD32_Geometric Mean	Freq_MFI	Chronic	Control	11	25	195	0.0492	0.926038	-0.58905	Wilcoxon signed-rank test
Early outcome	HIV positive	MZ B cells_CD11c _Frequency of Parent	Freq_MFI	Chronic	Control	11	25	195	0.0492	0.926038	-0.447515	Wilcoxon signed-rank test
Early outcome	HIV positive	Na√Øve_CD21_Frequency of Parent	Freq_MFI	Chronic	Control	11	25	80	0.0492	0.926038	0.128588	Wilcoxon signed-rank test
Early outcome	HIV positive	Na√Øve_CD21_Geometric Mean	Freq_MFI	Chronic	Control	11	25	80	0.0492	0.926038	0.428	Wilcoxon signed-rank test
Acute/Early controllers	HIV positive	MZ B cells_CD86_Geometric Mean	Freq_MFI	Chronic	Control	12	31	259	0.0496	0.926038	-1.71919	Wilcoxon signed-rank test
Early outcome	HIV positive	Atypical Memory (AtM)_CD5_Frequency of Parent	Freq_MFI	Chronic	Control	11	25	80	0.0503	0.926038	0.420742	Wilcoxon signed-rank test
Late outcome	HIV positive	IgD-CD27-_CD86_Geometric Mean	Freq_MFI	Chronic	Control	5	11	45	0.0517	0.926038	-1.97719	Wilcoxon signed-rank test
Late outcome	HIV positive	Plasmablasts_PD-1 _Geometric Mean	Freq_MFI	Chronic	Control	5	11	45	0.0517	0.926038	-0.189889	Wilcoxon signed-rank test
Late outcome	HIV positive	Transitional_FcRL5 _Frequency of Parent	Freq_MFI	Chronic	Control	5	11	10	0.0517	0.926038	1.46802	Wilcoxon signed-rank test
Acute/Early controllers	HIV positive	IgD-CD27-_CD32_Geometric Mean	Freq_MFI	Chronic	Control	12	31	258	0.052	0.926038	-0.272105	Wilcoxon signed-rank test
Late outcome	HIV negative	HBV-specific B cells_CD11c _Frequency of Parent	Freq_MFI	Chronic	Control	2	15	28.5	0.0521	0.926038	-1.56591	Wilcoxon signed-rank test
Acute/Early controllers	HIV negative	Atypical Memory (AtM)_BTLA_Frequency of Parent	Freq_MFI	Chronic	Control	9	22	144	0.0528	0.926038	-0.830307	Wilcoxon signed-rank test
Pre-infection	HIV positive	Transitional B cells_CD11c _Geometric Mean	Freq_MFI	Chronic	Control	12	28	102	0.0532	0.926038	1.1022	Wilcoxon signed-rank test
Pre-infection	HIV negative	HBV-specific_CS_RM_Frequency of HBV specific	Freq_MFI	Chronic	Control	9	23	146.5	0.0533	0.926038	-1.08808	Wilcoxon signed-rank test
Pre-infection	HIV negative	HBV-specific B cells_FcRL5 _Geometric Mean	Freq_MFI	Chronic	Control	9	23	150	0.0538	0.926038	-0.486064	Wilcoxon signed-rank test
Late outcome	HIV positive	IgD-CD27-_CD5_Geometric Mean	Freq_MFI	Chronic	Control	5	11	10	0.0539	0.926038	0.276243	Wilcoxon signed-rank test
Early outcome	HIV positive	Na√Øve_CXCR5_Frequency of Parent	Freq_MFI	Chronic	Control	11	25	81	0.0544	0.926038	0.305648	Wilcoxon signed-rank test
Acute/Early controllers	HIV negative	Intermediate Memory (IM)_BTLA_Geometric Mean	Freq_MFI	Chronic	Control	9	22	143.5	0.0555	0.926038	-0.654053	Wilcoxon signed-rank test
Pre-infection	HIV negative	IgD-only Memory_FcRL5 _Geometric Mean	Freq_MFI	Chronic	Control	9	23	149.5	0.0565	0.926038	-0.301681	Wilcoxon signed-rank test
Early outcome	HIV positive	Plasmablasts_FcRL5 _Frequency of Parent	Freq_MFI	Chronic	Control	11	25	81.5	0.0566	0.926038	0.463904	Wilcoxon signed-rank test
Acute/Early controllers	HIV negative	Intermediate Memory (IM)_BTLA_Frequency of Parent	Freq_MFI	Chronic	Control	9	22	143	0.0573	0.926038	-0.826588	Wilcoxon signed-rank test
Early outcome	HIV positive	IgD-CD27-_BTLA_Geometric Mean	Freq_MFI	Chronic	Control	11	25	82	0.0581	0.926038	1.09454	Wilcoxon signed-rank test
Early outcome	HIV positive	Na√Øve_CXCR5_Geometric Mean	Freq_MFI	Chronic	Control	11	25	82	0.0581	0.926038	0.734384	Wilcoxon signed-rank test
Acute/Early controllers	HIV positive	HBV-specific_CS_IM_Frequency of HBV specific	Freq_MFI	Chronic	Control	12	31	138	0.0582	0.926038	Inf	Wilcoxon signed-rank test
Late outcome	HIV negative	Activated Memory (AM)_BTLA_Geometric Mean	Freq_MFI	Chronic	Control	2	15	28	0.0588	0.926038	-1.67302	Wilcoxon signed-rank test
Late outcome	HIV negative	Activated Memory (AM)_CD11c _Frequency of Parent	Freq_MFI	Chronic	Control	2	15	28	0.0588	0.926038	-0.877611	Wilcoxon signed-rank test
Late outcome	HIV negative	Activated Memory (AM)_CD11c _Geometric Mean	Freq_MFI	Chronic	Control	2	15	28	0.0588	0.926038	-0.945306	Wilcoxon signed-rank test
Late outcome	HIV negative	CD10+CD27+_BTLA_Geometric Mean	Freq_MFI	Chronic	Control	2	15	28	0.0588	0.926038	-0.840169	Wilcoxon signed-rank test
Late outcome	HIV negative	HBV-specific B cells_CD19_Geometric Mean	Freq_MFI	Chronic	Control	2	15	28	0.0588	0.926038	-0.469128	Wilcoxon signed-rank test
Late outcome	HIV negative	IgD-only Memory_BTLA_Geometric Mean	Freq_MFI	Chronic	Control	2	15	28	0.0588	0.926038	-1.29353	Wilcoxon signed-rank test
Late outcome	HIV negative	IgM-only Memory_CXCR3_Frequency of Parent	Freq_MFI	Chronic	Control	2	15	28	0.0588	0.926038	-1.14557	Wilcoxon signed-rank test
Late outcome	HIV negative	IgM-only Memory_CXCR5_Frequency of Parent	Freq_MFI	Chronic	Control	2	15	28	0.0588	0.926038	-0.429865	Wilcoxon signed-rank test
Late outcome	HIV negative	IgM-only Memory_CXCR5_Geometric Mean	Freq_MFI	Chronic	Control	2	15	28	0.0588	0.926038	-1.06393	Wilcoxon signed-rank test
Late outcome	HIV negative	Intermediate Memory (IM)_BTLA_Geometric Mean	Freq_MFI	Chronic	Control	2	15	28	0.0588	0.926038	-1.12877	Wilcoxon signed-rank test
Late outcome	HIV negative	Intermediate Memory (IM)_CXCR3_Frequency of Parent	Freq_MFI	Chronic	Control	2	15	28	0.0588	0.926038	-1.18355	Wilcoxon signed-rank test
Late outcome	HIV negative	Intermediate Memory (IM)_CXCR5_Frequency of Parent	Freq_MFI	Chronic	Control	2	15	28	0.0588	0.926038	-0.333742	Wilcoxon signed-rank test
Late outcome	HIV negative	MZ B cells_BTLA_Geometric Mean	Freq_MFI	Chronic	Control	2	15	28	0.0588	0.926038	-1.03697	Wilcoxon signed-rank test
Late outcome	HIV negative	MZ B cells_CXCR5_Geometric Mean	Freq_MFI	Chronic	Control	2	15	28	0.0588	0.926038	-1.05637	Wilcoxon signed-rank test
Late outcome	HIV negative	Plasmablasts_BTLA_Geometric Mean	Freq_MFI	Chronic	Control	2	15	28	0.0588	0.926038	-1.24106	Wilcoxon signed-rank test
Late outcome	HIV negative	Resting Memory (RM)_BTLA_Geometric Mean	Freq_MFI	Chronic	Control	2	15	28	0.0588	0.926038	-0.935288	Wilcoxon signed-rank test
Late outcome	HIV negative	Transitional B cells_CD21_Geometric Mean	Freq_MFI	Chronic	Control	2	15	28	0.0588	0.926038	-0.602638	Wilcoxon signed-rank test
Late outcome	HIV negative	Transitional_CD21_Frequency of Parent	Freq_MFI	Chronic	Control	2	15	28	0.0588	0.926038	-0.168301	Wilcoxon signed-rank test
Late outcome	HIV negative	Transitional_CXCR3_Frequency of Parent	Freq_MFI	Chronic	Control	2	15	28	0.0588	0.926038	-0.730896	Wilcoxon signed-rank test
Early outcome	HIV positive	Transitional_BTLA_Frequency of Parent	Freq_MFI	Chronic	Control	11	25	82	0.0589	0.926038	0.896409	Wilcoxon signed-rank test
Late outcome	HIV positive	HBV-specific_CS_AM_Frequency of HBV specific	Freq_MFI	Chronic	Control	5	11	12.5	0.0591	0.926038	Inf	Wilcoxon signed-rank test
Early outcome	HIV negative	Activated Memory (AM)_CD22_Frequency of Parent	Freq_MFI	Chronic	Control	8	21	123	0.0593	0.926038	-0.472791	Wilcoxon signed-rank test
Early outcome	HIV negative	MZ B cells_CD22_Frequency of Parent	Freq_MFI	Chronic	Control	8	21	123	0.0602	0.926038	-0.123405	Wilcoxon signed-rank test
Early outcome	HIV negative	IgD-CD27-_CXCR3_Frequency of Parent	Freq_MFI	Chronic	Control	8	21	123	0.0603	0.926038	-0.294967	Wilcoxon signed-rank test
Early outcome	HIV positive	IgD-only Memory_CD5_Geometric Mean	Freq_MFI	Chronic	Control	11	25	82.5	0.0612	0.926038	0.438414	Wilcoxon signed-rank test
Late outcome	HIV positive	Transitional B cells_CD21_Geometric Mean	Freq_MFI	Chronic	Control	5	11	10.5	0.0614	0.926038	0.520945	Wilcoxon signed-rank test
Late outcome	HIV negative	IgM-only Memory_CD21_Frequency of Parent	Freq_MFI	Chronic	Control	2	15	28	0.0616	0.926038	-0.0477719	Wilcoxon signed-rank test
Acute/Early controllers	HIV positive	B1 B cells_PD-1 _Geometric Mean	Freq_MFI	Chronic	Control	12	31	116.5	0.0617	0.926038	0.320125	Wilcoxon signed-rank test
Late outcome	HIV negative	HBV-specific B cells_BTLA_Geometric Mean	Freq_MFI	Chronic	Control	2	15	28	0.0622	0.926038	-0.833742	Wilcoxon signed-rank test
Late outcome	HIV negative	MZ B cells_CXCR5_Frequency of Parent	Freq_MFI	Chronic	Control	2	15	28	0.0622	0.926038	-0.433987	Wilcoxon signed-rank test
Late outcome	HIV positive	HBV-specific B cells_CD86_Frequency of Parent	Freq_MFI	Chronic	Control	5	11	11	0.0625	0.926038	2.93703	Wilcoxon signed-rank test
Early outcome	HIV positive	Activated Memory (AM)_CD22_Frequency of Parent	Freq_MFI	Chronic	Control	11	25	192	0.063	0.926038	-0.37361	Wilcoxon signed-rank test
Early outcome	HIV positive	IgD-only Memory_CD11c _Geometric Mean	Freq_MFI	Chronic	Control	11	25	192	0.063	0.926038	-0.518133	Wilcoxon signed-rank test
Early outcome	HIV positive	Na√Øve_BTLA_Frequency of Parent	Freq_MFI	Chronic	Control	11	25	83	0.063	0.926038	0.975521	Wilcoxon signed-rank test
Early outcome	HIV negative	Activated Memory (AM)_CD11c _Geometric Mean	Freq_MFI	Chronic	Control	8	21	122.5	0.0637	0.926038	-0.646944	Wilcoxon signed-rank test
Acute/Early controllers	HIV negative	Activated Memory (AM)_CD11c _Frequency of Parent	Freq_MFI	Chronic	Control	9	22	142	0.0643	0.926038	-0.38544	Wilcoxon signed-rank test
Acute/Early controllers	HIV negative	Resting Memory (RM)_CXCR5_Geometric Mean	Freq_MFI	Chronic	Control	9	22	142	0.0643	0.926038	-0.601399	Wilcoxon signed-rank test
Acute/Early controllers	HIV positive	HBV-specific_CS_AM_Frequency of Parent	Freq_MFI	Chronic	Control	12	31	131.5	0.0643	0.926038	3.74117	Wilcoxon signed-rank test
Pre-infection	HIV positive	Atypical Memory (AtM)_CXCR5_Geometric Mean	Freq_MFI	Chronic	Control	12	28	105	0.0651	0.926038	0.469166	Wilcoxon signed-rank test
Early outcome	HIV positive	HBV-specific Class Switched _NA_Frequency of Parent	Freq_MFI	Chronic	Control	11	25	85	0.0655	0.926038	1.2631	Wilcoxon signed-rank test
Early outcome	HIV positive	Atypical Memory (AtM)_FcRL5 _Frequency of Parent	Freq_MFI	Chronic	Control	11	25	83.5	0.0661	0.926038	0.55311	Wilcoxon signed-rank test
Early outcome	HIV positive	IgD-only Memory_CD11c _Frequency of Parent	Freq_MFI	Chronic	Control	11	25	191.5	0.0661	0.926038	-0.41979	Wilcoxon signed-rank test
Early outcome	HIV positive	IgD-only Memory_CD5_Frequency of Parent	Freq_MFI	Chronic	Control	11	25	83.5	0.0661	0.926038	0.269175	Wilcoxon signed-rank test
Early outcome	HIV positive	Na√Øve_CD86_Frequency of Parent	Freq_MFI	Chronic	Control	11	25	191.5	0.0661	0.926038	-0.63385	Wilcoxon signed-rank test
Early outcome	HIV negative	Activated Memory (AM)_CD86_Frequency of Parent	Freq_MFI	Chronic	Control	8	21	122	0.0666	0.926038	-0.819967	Wilcoxon signed-rank test
Pre-infection	HIV positive	Plasmablasts_CXCR5_Frequency of Parent	Freq_MFI	Chronic	Control	12	28	230.5	0.0672	0.926038	-0.616013	Wilcoxon signed-rank test
Acute/Early controllers	HIV positive	Atypical Memory (AtM)_CXCR5_Frequency of Parent	Freq_MFI	Chronic	Control	12	31	118	0.0676	0.926038	0.491761	Wilcoxon signed-rank test
Pre-infection	HIV negative	CD10+CD27+_CD86_Frequency of Parent	Freq_MFI	Chronic	Control	9	23	59.5	0.0682	0.926038	0.784899	Wilcoxon signed-rank test
Early outcome	HIV positive	B1 B cells_CXCR3_Frequency of Parent	Freq_MFI	Chronic	Control	11	25	84	0.0683	0.926038	0.44895	Wilcoxon signed-rank test
Early outcome	HIV positive	IgD-CD27-_BTLA_Frequency of Parent	Freq_MFI	Chronic	Control	11	25	84	0.0687	0.926038	0.955689	Wilcoxon signed-rank test
Early outcome	HIV positive	Plasmablasts_CD22_Geometric Mean	Freq_MFI	Chronic	Control	11	25	191	0.0687	0.926038	-0.387596	Wilcoxon signed-rank test
Late outcome	HIV positive	B1 B cells_CD5_Frequency of Parent	Freq_MFI	Chronic	Control	5	11	11	0.0687	0.926038	0.272951	Wilcoxon signed-rank test
Late outcome	HIV positive	IgD-CD27-_CD86_Frequency of Parent	Freq_MFI	Chronic	Control	5	11	44	0.0687	0.926038	-1.242	Wilcoxon signed-rank test
Acute/Early controllers	HIV negative	Transitional B cells_CXCR5_Geometric Mean	Freq_MFI	Chronic	Control	9	22	141	0.0709	0.929103	-0.457393	Wilcoxon signed-rank test
Early outcome	HIV negative	IgM-only Memory_NA_Frequency of total B cells	Freq_MFI	Chronic	Control	8	21	46.5	0.071	0.929103	1.31605	Wilcoxon signed-rank test
Early outcome	HIV positive	IgD-only Memory_CD39_Geometric Mean	Freq_MFI	Chronic	Control	11	25	190.5	0.0714	0.929103	-0.325361	Wilcoxon signed-rank test
Pre-infection	HIV positive	IgD-CD27-_CD22_Frequency of Parent	Freq_MFI	Chronic	Control	12	28	229.5	0.0718	0.929103	-0.119892	Wilcoxon signed-rank test
Early outcome	HIV positive	IgD-CD27-_CD86_Geometric Mean	Freq_MFI	Chronic	Control	11	25	190	0.0738	0.929103	-1.24395	Wilcoxon signed-rank test
Early outcome	HIV positive	Intermediate Memory (IM)_BTLA_Geometric Mean	Freq_MFI	Chronic	Control	11	25	85	0.0738	0.929103	0.717236	Wilcoxon signed-rank test
Early outcome	HIV positive	Resting Memory (RM)_CD86_Geometric Mean	Freq_MFI	Chronic	Control	11	25	190	0.0738	0.929103	-0.42427	Wilcoxon signed-rank test
Acute/Early controllers	HIV negative	Resting Memory (RM)_CXCR5_Frequency of Parent	Freq_MFI	Chronic	Control	9	22	140.5	0.0742	0.929103	-0.306789	Wilcoxon signed-rank test
Acute/Early controllers	HIV negative	IgD-only Memory_BTLA_Frequency of Parent	Freq_MFI	Chronic	Control	9	22	140.5	0.0743	0.929103	-0.778279	Wilcoxon signed-rank test
Early outcome	HIV negative	Atypical Memory (AtM)_CD22_Frequency of Parent	Freq_MFI	Chronic	Control	8	21	121	0.0748	0.929103	-0.277919	Wilcoxon signed-rank test
Pre-infection	HIV negative	CD10+CD27+_CXCR5_Geometric Mean	Freq_MFI	Chronic	Control	9	23	146.5	0.0748	0.929103	-0.440822	Wilcoxon signed-rank test
Pre-infection	HIV negative	Intermediate Memory (IM)_FcRL5 _Geometric Mean	Freq_MFI	Chronic	Control	9	23	146.5	0.0748	0.929103	-0.40635	Wilcoxon signed-rank test
Early outcome	HIV positive	B1 B cells_CD5_Frequency of Parent	Freq_MFI	Chronic	Control	11	25	85.5	0.0769	0.929103	0.163391	Wilcoxon signed-rank test
Early outcome	HIV positive	HBV-specific B cells_CXCR3_Frequency of Parent	Freq_MFI	Chronic	Control	11	25	86	0.0771	0.929103	0.845894	Wilcoxon signed-rank test
Early outcome	HIV negative	HBV-specific US_IgM only Memory_NA_Frequency of Unswitched	Freq_MFI	Chronic	Control	8	21	49	0.0774	0.929103	1.76269	Wilcoxon signed-rank test
Acute/Early controllers	HIV negative	Resting Memory (RM)_BTLA_Frequency of Parent	Freq_MFI	Chronic	Control	9	22	140	0.0778	0.929103	-0.69059	Wilcoxon signed-rank test
Pre-infection	HIV negative	IgD-CD27-_CXCR3_Frequency of Parent	Freq_MFI	Chronic	Control	9	23	146	0.0782	0.929103	-0.661998	Wilcoxon signed-rank test
Acute/Early controllers	HIV positive	Atypical Memory (AtM)_PD-1 _Geometric Mean	Freq_MFI	Chronic	Control	12	31	251.5	0.0783	0.929103	-0.229543	Wilcoxon signed-rank test
Pre-infection	HIV negative	Atypical Memory (AtM)_PD-1 _Frequency of Parent	Freq_MFI	Chronic	Control	9	23	61	0.0783	0.929103	0.752456	Wilcoxon signed-rank test
Early outcome	HIV positive	HBV-specific B cells_BTLA_Geometric Mean	Freq_MFI	Chronic	Control	9	25	67	0.0788	0.929103	0.893538	Wilcoxon signed-rank test
Pre-infection	HIV positive	B1 B cells_NA_Frequency of total B cells	Freq_MFI	Chronic	Control	12	28	108	0.079	0.929103	0.603444	Wilcoxon signed-rank test
Early outcome	HIV positive	Atypical Memory (AtM)_FcRL5 _Geometric Mean	Freq_MFI	Chronic	Control	11	25	86	0.0798	0.929103	0.302608	Wilcoxon signed-rank test
Acute/Early controllers	HIV positive	Intermediate Memory (IM)_CD11c _Frequency of Parent	Freq_MFI	Chronic	Control	12	31	251	0.0807	0.929103	-0.58828	Wilcoxon signed-rank test
Acute/Early controllers	HIV positive	Intermediate Memory (IM)_CD39_Frequency of Parent	Freq_MFI	Chronic	Control	12	31	251	0.0807	0.929103	-0.300496	Wilcoxon signed-rank test
Early outcome	HIV negative	HBV-specific_CS_AM_Frequency of HBV specific	Freq_MFI	Chronic	Control	8	21	48.5	0.0812	0.929103	0.888109	Wilcoxon signed-rank test
Early outcome	HIV positive	Resting Memory (RM)_CD86_Frequency of Parent	Freq_MFI	Chronic	Control	11	25	188.5	0.0828	0.929103	-0.450181	Wilcoxon signed-rank test
Early outcome	HIV negative	MZ B cells_PD-1 _Frequency of Parent	Freq_MFI	Chronic	Control	8	21	120	0.0831	0.929103	-0.65254	Wilcoxon signed-rank test
Acute/Early controllers	HIV negative	HBV-specific_CS_AtM_Frequency of HBV specific	Freq_MFI	Chronic	Control	9	22	125	0.0832	0.929103	-4.53748	Wilcoxon signed-rank test
Early outcome	HIV negative	Activated Memory (AM)_CD22_Geometric Mean	Freq_MFI	Chronic	Control	8	21	120	0.0832	0.929103	-0.66914	Wilcoxon signed-rank test
Early outcome	HIV negative	Plasmablasts_CD21_Geometric Mean__	Freq_MFI	Chronic	Control	8	21	48	0.0832	0.929103	0.183188	Wilcoxon signed-rank test
Early outcome	HIV negative	Plasmablasts_PD-1 _Frequency of Parent	Freq_MFI	Chronic	Control	8	21	120	0.0832	0.929103	-0.571092	Wilcoxon signed-rank test
Acute/Early controllers	HIV positive	HBV-specific_CS_AM_Frequency of HBV specific	Freq_MFI	Chronic	Control	12	31	135	0.0838	0.929103	2.27662	Wilcoxon signed-rank test
Acute/Early controllers	HIV positive	IgD-CD27-_CD11c _Geometric Mean	Freq_MFI	Chronic	Control	12	31	250	0.0856	0.929103	-0.929005	Wilcoxon signed-rank test
Pre-infection	HIV negative	Activated Memory (AM)_PD-1 _Geometric Mean	Freq_MFI	Chronic	Control	9	23	62	0.0856	0.929103	0.250048	Wilcoxon signed-rank test
Late outcome	HIV negative	Activated Memory (AM)_PD-1 _Geometric Mean	Freq_MFI	Chronic	Control	2	15	3	0.0857	0.929103	0.52408	Wilcoxon signed-rank test
Early outcome	HIV positive	MZ B cells_CD22_Geometric Mean	Freq_MFI	Chronic	Control	11	25	188	0.0861	0.929103	-0.253933	Wilcoxon signed-rank test
Late outcome	HIV negative	Activated Memory (AM)_CD22_Frequency of Parent	Freq_MFI	Chronic	Control	2	15	27	0.0863	0.929103	-0.729844	Wilcoxon signed-rank test
Late outcome	HIV negative	HBV-specific B cells_CXCR3_Frequency of Parent	Freq_MFI	Chronic	Control	2	15	27	0.0863	0.929103	-1.08435	Wilcoxon signed-rank test
Late outcome	HIV negative	IgD-CD27-_CD21_Frequency of Parent	Freq_MFI	Chronic	Control	2	15	27	0.0863	0.929103	-0.160331	Wilcoxon signed-rank test
Late outcome	HIV negative	IgD-CD27-_CD21_Geometric Mean	Freq_MFI	Chronic	Control	2	15	27	0.0863	0.929103	-0.493032	Wilcoxon signed-rank test
Late outcome	HIV negative	IgD-only Memory_BTLA_Frequency of Parent	Freq_MFI	Chronic	Control	2	15	27	0.0863	0.929103	-1.27651	Wilcoxon signed-rank test
Acute/Early controllers	HIV positive	MZ B cells_CD5_Geometric Mean	Freq_MFI	Chronic	Control	12	31	249.5	0.088	0.929103	-0.171213	Wilcoxon signed-rank test
Late outcome	HIV negative	Activated Memory (AM)_BTLA_Frequency of Parent	Freq_MFI	Chronic	Control	2	15	27	0.0882	0.929103	-1.37837	Wilcoxon signed-rank test
Late outcome	HIV negative	Activated Memory (AM)_CXCR5_Geometric Mean	Freq_MFI	Chronic	Control	2	15	27	0.0882	0.929103	-0.868916	Wilcoxon signed-rank test
Late outcome	HIV negative	Atypical Memory (AtM)_BTLA_Geometric Mean	Freq_MFI	Chronic	Control	2	15	27	0.0882	0.929103	-1.28815	Wilcoxon signed-rank test
Late outcome	HIV negative	B1 B cells_BTLA_Geometric Mean	Freq_MFI	Chronic	Control	2	15	27	0.0882	0.929103	-1.01082	Wilcoxon signed-rank test
Late outcome	HIV negative	B1 B cells_CD21_Frequency of Parent	Freq_MFI	Chronic	Control	2	15	27	0.0882	0.929103	-0.5118	Wilcoxon signed-rank test
Late outcome	HIV negative	B1 B cells_CD22_Geometric Mean	Freq_MFI	Chronic	Control	2	15	27	0.0882	0.929103	-0.825502	Wilcoxon signed-rank test
Late outcome	HIV negative	IgD-CD27-_BTLA_Geometric Mean	Freq_MFI	Chronic	Control	2	15	27	0.0882	0.929103	-1.04045	Wilcoxon signed-rank test
Late outcome	HIV negative	IgD-CD27-_CXCR3_Frequency of Parent	Freq_MFI	Chronic	Control	2	15	27	0.0882	0.929103	-1.01789	Wilcoxon signed-rank test
Late outcome	HIV negative	IgD-CD27-_CXCR5_Frequency of Parent	Freq_MFI	Chronic	Control	2	15	27	0.0882	0.929103	-0.418976	Wilcoxon signed-rank test
Late outcome	HIV negative	Plasmablasts_CD22_Frequency of Parent	Freq_MFI	Chronic	Control	2	15	27	0.0882	0.929103	-0.794559	Wilcoxon signed-rank test
Late outcome	HIV negative	Plasmablasts_CXCR5_Geometric Mean	Freq_MFI	Chronic	Control	2	15	27	0.0882	0.929103	-1.36687	Wilcoxon signed-rank test
Late outcome	HIV negative	Transitional B cells_BTLA_Geometric Mean	Freq_MFI	Chronic	Control	2	15	27	0.0882	0.929103	-0.717644	Wilcoxon signed-rank test
Late outcome	HIV positive	Activated Memory (AM)_CD5_Frequency of Parent	Freq_MFI	Chronic	Control	5	11	12	0.089	0.929103	0.268658	Wilcoxon signed-rank test
Early outcome	HIV positive	IgD-only Memory_CD39_Frequency of Parent	Freq_MFI	Chronic	Control	11	25	187.5	0.0891	0.929103	-0.361202	Wilcoxon signed-rank test
Acute/Early controllers	HIV negative	HBV-specific B cells_NA_Frequency of total B cells	Freq_MFI	Chronic	Control	9	22	138.5	0.0894	0.929103	-0.204549	Wilcoxon signed-rank test
Acute/Early controllers	HIV negative	CD10+CD27+_BTLA_Frequency of Parent	Freq_MFI	Chronic	Control	9	22	138.5	0.0896	0.929103	-0.575049	Wilcoxon signed-rank test
Acute/Early controllers	HIV negative	HBV-specific B cells_FcRL5 _Geometric Mean	Freq_MFI	Chronic	Control	9	21	56.5	0.0896	0.929103	0.49449	Wilcoxon signed-rank test
Pre-infection	HIV positive	HBV-specific US_MZ B cells_NA_Frequency of Unswitched	Freq_MFI	Chronic	Control	12	28	115	0.0896	0.929103	1.4577	Wilcoxon signed-rank test
Late outcome	HIV positive	HBV-specific B cells_CXCR5_Geometric Mean	Freq_MFI	Chronic	Control	5	11	43	0.0897	0.929103	-1.9131	Wilcoxon signed-rank test
Late outcome	HIV positive	Intermediate Memory (IM)_CD86_Frequency of Parent	Freq_MFI	Chronic	Control	5	11	43	0.0897	0.929103	-1.05367	Wilcoxon signed-rank test
Late outcome	HIV positive	MZ B cells_CD86_Geometric Mean	Freq_MFI	Chronic	Control	5	11	43	0.0897	0.929103	-2.27933	Wilcoxon signed-rank test
Late outcome	HIV positive	Resting Memory (RM)_CD11c _Geometric Mean	Freq_MFI	Chronic	Control	5	11	43	0.0897	0.929103	-0.358638	Wilcoxon signed-rank test
Late outcome	HIV positive	Transitional B cells_CD5_Geometric Mean	Freq_MFI	Chronic	Control	5	11	12	0.0897	0.929103	0.370097	Wilcoxon signed-rank test
Late outcome	HIV positive	Transitional_CXCR5_Frequency of Parent	Freq_MFI	Chronic	Control	5	11	12	0.0897	0.929103	0.313688	Wilcoxon signed-rank test
Acute/Early controllers	HIV positive	Atypical Memory (AtM)_CXCR5_Geometric Mean	Freq_MFI	Chronic	Control	12	31	123	0.0906	0.935144	0.714913	Wilcoxon signed-rank test
Pre-infection	HIV positive	HBV-specific_CS_AtM_Frequency of HBV specific	Freq_MFI	Chronic	Control	12	28	132	0.0917	0.940379	Inf	Wilcoxon signed-rank test
Early outcome	HIV negative	Plasmablasts_PD-1 _Geometric Mean	Freq_MFI	Chronic	Control	8	21	119	0.0922	0.940379	-0.244805	Wilcoxon signed-rank test
Early outcome	HIV negative	Atypical Memory (AtM)_CD22_Geometric Mean	Freq_MFI	Chronic	Control	8	21	119	0.0927	0.940379	-0.527126	Wilcoxon signed-rank test
Early outcome	HIV positive	B1 B cells_CD11c _Geometric Mean	Freq_MFI	Chronic	Control	11	25	187	0.0927	0.940379	-0.825453	Wilcoxon signed-rank test
Early outcome	HIV positive	IgD-CD27-_CD21_Geometric Mean	Freq_MFI	Chronic	Control	11	25	88	0.0927	0.940379	0.387434	Wilcoxon signed-rank test
Acute/Early controllers	HIV negative	Na√Øve_CD5_Geometric Mean	Freq_MFI	Chronic	Control	9	22	60	0.0938	0.940451	0.326701	Wilcoxon signed-rank test
Acute/Early controllers	HIV negative	Transitional_CXCR5_Frequency of Parent	Freq_MFI	Chronic	Control	9	22	138	0.0938	0.940451	-0.185831	Wilcoxon signed-rank test
Pre-infection	HIV negative	Plasmablasts_CD5_Geometric Mean	Freq_MFI	Chronic	Control	9	23	144	0.0941	0.940451	-0.225669	Wilcoxon signed-rank test
Acute/Early controllers	HIV negative	Intermediate Memory (IM)_CXCR5_Geometric Mean	Freq_MFI	Chronic	Control	9	22	138	0.0943	0.940451	-0.538381	Wilcoxon signed-rank test
Acute/Early controllers	HIV negative	Na√Øve_CD5_Frequency of Parent	Freq_MFI	Chronic	Control	9	22	60	0.0943	0.940451	0.366248	Wilcoxon signed-rank test
Early outcome	HIV positive	IgD-only Memory_NA_Frequency of total B cells	Freq_MFI	Chronic	Control	11	25	88.5	0.0956	0.9439	0.430769	Wilcoxon signed-rank test
Acute/Early controllers	HIV positive	IgD-CD27-_FcRL5 _Geometric Mean	Freq_MFI	Chronic	Control	12	31	248	0.0959	0.9439	-0.742995	Wilcoxon signed-rank test
Acute/Early controllers	HIV positive	Transitional B cells_FcRL5 _Geometric Mean	Freq_MFI	Chronic	Control	12	31	248	0.0959	0.9439	-0.400838	Wilcoxon signed-rank test
Early outcome	HIV negative	Na√Øve_CD22_Frequency of Parent	Freq_MFI	Chronic	Control	8	21	118.5	0.0968	0.9439	-0.0477292	Wilcoxon signed-rank test
Pre-infection	HIV negative	Atypical Memory (AtM)_CD32_Geometric Mean	Freq_MFI	Chronic	Control	9	23	143.5	0.0977	0.9439	-0.421983	Wilcoxon signed-rank test
Acute/Early controllers	HIV negative	Activated Memory (AM)_CD11c _Geometric Mean	Freq_MFI	Chronic	Control	9	22	137.5	0.0981	0.9439	-0.440289	Wilcoxon signed-rank test
Pre-infection	HIV positive	Atypical Memory (AtM)_CXCR5_Frequency of Parent	Freq_MFI	Chronic	Control	12	28	111.5	0.0983	0.9439	0.370302	Wilcoxon signed-rank test
Late outcome	HIV positive	HBV-specific_CS_IM_Frequency of HBV specific	Freq_MFI	Chronic	Control	5	11	15	0.0984	0.9439	Inf	Wilcoxon signed-rank test
Pre-infection	HIV positive	Plasmablasts_CD5_Geometric Mean	Freq_MFI	Chronic	Control	12	28	224.5	0.0984	0.9439	-0.223127	Wilcoxon signed-rank test
Early outcome	HIV positive	Activated Memory (AM)_CD39_Geometric Mean	Freq_MFI	Chronic	Control	11	25	186	0.0992	0.9439	-0.465791	Wilcoxon signed-rank test
Early outcome	HIV positive	IgD-CD27-_CXCR5_Geometric Mean	Freq_MFI	Chronic	Control	11	25	89	0.0992	0.9439	0.739978	Wilcoxon signed-rank test
Early outcome	HIV positive	IgD-only Memory_CXCR3_Frequency of Parent	Freq_MFI	Chronic	Control	11	25	89	0.0992	0.9439	0.388199	Wilcoxon signed-rank test
Early outcome	HIV positive	IgM-only Memory_CD11c _Frequency of Parent	Freq_MFI	Chronic	Control	11	25	186	0.0992	0.9439	-0.336077	Wilcoxon signed-rank test
Early outcome	HIV positive	Transitional_FcRL5 _Frequency of Parent	Freq_MFI	Chronic	Control	11	25	89	0.0992	0.9439	1.36288	Wilcoxon signed-rank test
Late outcome	HIV positive	Activated Memory (AM)_CD5_Geometric Mean	Freq_MFI	Chronic	Control	5	11	12.5	0.1	0.9439	0.358688	Wilcoxon signed-rank test
Acute/Early controllers	HIV positive	Activated Memory (AM)_CD86_Geometric Mean	Freq_MFI	Chronic	Control	12	31	247	0.101	0.9439	-0.538473	Wilcoxon signed-rank test
Late outcome	HIV negative	HBV-specific B cells_CD32_Geometric Mean	Freq_MFI	Chronic	Control	2	15	26.5	0.101	0.9439	-0.858131	Wilcoxon signed-rank test
Pre-infection	HIV positive	Atypical Memory (AtM)_BTLA_Geometric Mean	Freq_MFI	Chronic	Control	12	28	112	0.101	0.9439	0.852306	Wilcoxon signed-rank test
Pre-infection	HIV positive	CD10+CD27+_BTLA_Geometric Mean	Freq_MFI	Chronic	Control	12	28	112	0.101	0.9439	0.485446	Wilcoxon signed-rank test
Acute/Early controllers	HIV positive	HBV-specific B cells_CD22_Frequency of Parent	Freq_MFI	Chronic	Control	12	31	126	0.102	0.9439	0.463743	Wilcoxon signed-rank test
Acute/Early controllers	HIV positive	MZ B cells_CD11c _Frequency of Parent	Freq_MFI	Chronic	Control	12	31	247	0.102	0.9439	-0.366041	Wilcoxon signed-rank test
Pre-infection	HIV negative	Atypical Memory (AtM)_CD22_Geometric Mean	Freq_MFI	Chronic	Control	9	23	143	0.102	0.9439	-0.435972	Wilcoxon signed-rank test
Pre-infection	HIV positive	IgD-CD27-_CD86_Frequency of Parent	Freq_MFI	Chronic	Control	12	28	224	0.102	0.9439	-0.59587	Wilcoxon signed-rank test
Early outcome	HIV negative	MZ B cells_CD22_Geometric Mean	Freq_MFI	Chronic	Control	8	21	118	0.103	0.945627	-0.305545	Wilcoxon signed-rank test
Early outcome	HIV positive	IgD-only Memory_CD22_Frequency of Parent	Freq_MFI	Chronic	Control	11	25	185.5	0.103	0.945627	-0.410811	Wilcoxon signed-rank test
Early outcome	HIV positive	Activated Memory (AM)_CD32_Frequency of Parent	Freq_MFI	Chronic	Control	11	25	185	0.106	0.945627	-0.340337	Wilcoxon signed-rank test
Early outcome	HIV positive	IgD-only Memory_CD86_Frequency of Parent	Freq_MFI	Chronic	Control	11	25	185	0.106	0.945627	-0.456225	Wilcoxon signed-rank test
Early outcome	HIV positive	Na√Øve_CD11c _Frequency of Parent	Freq_MFI	Chronic	Control	11	25	185	0.106	0.945627	-0.644627	Wilcoxon signed-rank test
Acute/Early controllers	HIV negative	MZ B cells_BTLA_Geometric Mean	Freq_MFI	Chronic	Control	9	22	136.5	0.107	0.945627	-0.63753	Wilcoxon signed-rank test
Acute/Early controllers	HIV negative	Plasmablasts_CD39_Frequency of Parent	Freq_MFI	Chronic	Control	9	22	61.5	0.107	0.945627	0.0842803	Wilcoxon signed-rank test
Acute/Early controllers	HIV positive	Activated Memory (AM)_CD86_Frequency of Parent	Freq_MFI	Chronic	Control	12	31	246	0.107	0.945627	-0.509452	Wilcoxon signed-rank test
Early outcome	HIV positive	Transitional_NA_Frequency of total B cells	Freq_MFI	Chronic	Control	11	25	185	0.107	0.945627	-0.515694	Wilcoxon signed-rank test
Acute/Early controllers	HIV positive	IgD-CD27-_CD11c _Frequency of Parent	Freq_MFI	Chronic	Control	12	31	246	0.108	0.945627	-0.763722	Wilcoxon signed-rank test
Pre-infection	HIV positive	HBV-specific B cells_CD32_Frequency of Parent	Freq_MFI	Chronic	Control	12	28	217.5	0.108	0.945627	-0.0594446	Wilcoxon signed-rank test
Pre-infection	HIV positive	IgD-only Memory_CD86_Frequency of Parent	Freq_MFI	Chronic	Control	12	28	223	0.108	0.945627	-0.693027	Wilcoxon signed-rank test
Pre-infection	HIV positive	IgD-only Memory_FcRL5 _Frequency of Parent	Freq_MFI	Chronic	Control	12	28	113	0.108	0.945627	0.758083	Wilcoxon signed-rank test
Early outcome	HIV positive	MZ B cells_CD22_Frequency of Parent	Freq_MFI	Chronic	Control	11	25	184.5	0.11	0.945627	-0.0979957	Wilcoxon signed-rank test
Acute/Early controllers	HIV positive	HBV-specific_CS_IM_Frequency of Parent	Freq_MFI	Chronic	Control	12	31	150	0.111	0.945627	Inf	Wilcoxon signed-rank test
Pre-infection	HIV negative	Plasmablasts_CD86_Geometric Mean	Freq_MFI	Chronic	Control	9	23	65	0.111	0.945627	0.236685	Wilcoxon signed-rank test
Pre-infection	HIV positive	Atypical Memory (AtM)_CD86_Frequency of Parent	Freq_MFI	Chronic	Control	12	28	222.5	0.111	0.945627	-0.46	Wilcoxon signed-rank test
Acute/Early controllers	HIV negative	IgD-CD27-_CD5_Frequency of Parent	Freq_MFI	Chronic	Control	9	22	62	0.112	0.945627	0.382087	Wilcoxon signed-rank test
Early outcome	HIV positive	HBV-specific_CS_IM_Frequency of Parent	Freq_MFI	Chronic	Control	11	25	100.5	0.112	0.945627	2.25837	Wilcoxon signed-rank test
Late outcome	HIV positive	IgD-only Memory_CD21_Frequency of Parent	Freq_MFI	Chronic	Control	5	11	13	0.112	0.945627	0.736966	Wilcoxon signed-rank test
Late outcome	HIV positive	Transitional_CD21_Frequency of Parent	Freq_MFI	Chronic	Control	5	11	13	0.112	0.945627	0.357488	Wilcoxon signed-rank test
Pre-infection	HIV negative	HBV-specific_CS_AtM_Frequency of HBV specific	Freq_MFI	Chronic	Control	9	23	128	0.112	0.945627	-1.28774	Wilcoxon signed-rank test
Pre-infection	HIV negative	Na√Øve_CXCR3_Frequency of Parent	Freq_MFI	Chronic	Control	9	23	142	0.112	0.945627	-0.578009	Wilcoxon signed-rank test
Acute/Early controllers	HIV negative	Activated Memory (AM)_CXCR5_Geometric Mean	Freq_MFI	Chronic	Control	9	22	136	0.113	0.945627	-0.368031	Wilcoxon signed-rank test
Acute/Early controllers	HIV negative	Atypical Memory (AtM)_BTLA_Geometric Mean	Freq_MFI	Chronic	Control	9	22	136	0.113	0.945627	-0.814397	Wilcoxon signed-rank test
Acute/Early controllers	HIV negative	CD10+CD27+_BTLA_Geometric Mean	Freq_MFI	Chronic	Control	9	22	136	0.113	0.945627	-0.501254	Wilcoxon signed-rank test
Acute/Early controllers	HIV negative	Resting Memory (RM)_BTLA_Geometric Mean	Freq_MFI	Chronic	Control	9	22	136	0.113	0.945627	-0.642517	Wilcoxon signed-rank test
Acute/Early controllers	HIV negative	Transitional_BTLA_Frequency of Parent	Freq_MFI	Chronic	Control	9	22	136	0.113	0.945627	-0.556512	Wilcoxon signed-rank test
Acute/Early controllers	HIV positive	IgD-CD27-_CD39_Geometric Mean	Freq_MFI	Chronic	Control	12	31	245	0.113	0.945627	-0.203941	Wilcoxon signed-rank test
Early outcome	HIV negative	MZ B cells_PD-1 _Geometric Mean	Freq_MFI	Chronic	Control	8	21	117	0.113	0.945627	-0.208135	Wilcoxon signed-rank test
Early outcome	HIV negative	Plasmablasts_CD39_Geometric Mean	Freq_MFI	Chronic	Control	8	21	51	0.114	0.945627	0.313698	Wilcoxon signed-rank test
Early outcome	HIV positive	Activated Memory (AM)_CD39_Frequency of Parent	Freq_MFI	Chronic	Control	11	25	184	0.114	0.945627	-0.433856	Wilcoxon signed-rank test
Early outcome	HIV positive	Transitional B cells_CD5_Geometric Mean	Freq_MFI	Chronic	Control	11	25	91	0.114	0.945627	0.27246	Wilcoxon signed-rank test
Early outcome	HIV positive	Resting Memory (RM)_NA_Frequency of total B cells	Freq_MFI	Chronic	Control	11	25	91	0.115	0.945627	0.754245	Wilcoxon signed-rank test
Late outcome	HIV positive	Atypical Memory (AtM)_CD5_Frequency of Parent	Freq_MFI	Chronic	Control	5	11	13	0.115	0.945627	0.470592	Wilcoxon signed-rank test
Late outcome	HIV positive	Intermediate Memory (IM)_CD86_Geometric Mean	Freq_MFI	Chronic	Control	5	11	42	0.115	0.945627	-0.924659	Wilcoxon signed-rank test
Late outcome	HIV positive	MZ B cells_CD86_Frequency of Parent	Freq_MFI	Chronic	Control	5	11	42	0.115	0.945627	-1.06535	Wilcoxon signed-rank test
Late outcome	HIV positive	Transitional B cells_CD11c _Geometric Mean	Freq_MFI	Chronic	Control	5	11	13	0.115	0.945627	1.12268	Wilcoxon signed-rank test
Late outcome	HIV positive	Transitional_CD39_Frequency of Parent	Freq_MFI	Chronic	Control	5	11	13	0.115	0.945627	0.746365	Wilcoxon signed-rank test
Late outcome	HIV positive	Transitional_CD5_Frequency of Parent	Freq_MFI	Chronic	Control	5	11	13	0.115	0.945627	0.178306	Wilcoxon signed-rank test
Acute/Early controllers	HIV positive	Resting Memory (RM)_CD39_Geometric Mean	Freq_MFI	Chronic	Control	12	31	244.5	0.116	0.948857	-0.157762	Wilcoxon signed-rank test
Acute/Early controllers	HIV negative	HBV-specific B cells_BTLA_Frequency of Parent	Freq_MFI	Chronic	Control	9	22	135	0.117	0.948857	-0.552933	Wilcoxon signed-rank test
Late outcome	HIV negative	IgD-only Memory_CXCR5_Frequency of Parent	Freq_MFI	Chronic	Control	2	15	26	0.117	0.948857	-0.609436	Wilcoxon signed-rank test
Late outcome	HIV negative	Plasmablasts_BTLA_Frequency of Parent	Freq_MFI	Chronic	Control	2	15	26	0.117	0.948857	-1.0958	Wilcoxon signed-rank test
Late outcome	HIV negative	Plasmablasts_FcRL5 _Frequency of Parent	Freq_MFI	Chronic	Control	2	15	26	0.117	0.948857	-0.577563	Wilcoxon signed-rank test
Early outcome	HIV positive	HBV-specific B cells_CD21_Frequency of Parent	Freq_MFI	Chronic	Control	11	25	92	0.118	0.949144	0.473266	Wilcoxon signed-rank test
Early outcome	HIV positive	IgM-only Memory_CD21_Frequency of Parent	Freq_MFI	Chronic	Control	11	25	91.5	0.118	0.949144	0.148586	Wilcoxon signed-rank test
Early outcome	HIV positive	Non-plasmablasts_NA_Frequency of total B cells	Freq_MFI	Chronic	Control	11	25	91.5	0.118	0.949144	0.0703479	Wilcoxon signed-rank test
Acute/Early controllers	HIV positive	Resting Memory (RM)_CD39_Frequency of Parent	Freq_MFI	Chronic	Control	12	31	244	0.119	0.952	-0.133455	Wilcoxon signed-rank test
Pre-infection	HIV negative	HBV-specific_CS_AtM_Frequency of Parent	Freq_MFI	Chronic	Control	9	23	127.5	0.119	0.952	-1.5172	Wilcoxon signed-rank test
Pre-infection	HIV positive	HBV-specific B cells_PD-1 _Frequency of Parent	Freq_MFI	Chronic	Control	12	28	126	0.12	0.956085	0.953228	Wilcoxon signed-rank test
Acute/Early controllers	HIV positive	B1 B cells_FcRL5 _Geometric Mean	Freq_MFI	Chronic	Control	12	31	244	0.121	0.956085	-0.4902	Wilcoxon signed-rank test
Pre-infection	HIV negative	Na√Øve_CD5_Geometric Mean	Freq_MFI	Chronic	Control	9	23	66	0.121	0.956085	0.24874	Wilcoxon signed-rank test
Pre-infection	HIV positive	B1 B cells_PD-1 _Geometric Mean	Freq_MFI	Chronic	Control	12	28	115	0.121	0.956085	0.229586	Wilcoxon signed-rank test
Acute/Early controllers	HIV negative	CD10+CD27+_PD-1 _Frequency of Parent	Freq_MFI	Chronic	Control	9	22	63	0.122	0.956085	0.65179	Wilcoxon signed-rank test
Acute/Early controllers	HIV positive	HBV-specific B cells_CD39_Geometric Mean	Freq_MFI	Chronic	Control	10	31	206.5	0.122	0.956085	-0.52113	Wilcoxon signed-rank test
Acute/Early controllers	HIV positive	IgD-only Memory_CD86_Frequency of Parent	Freq_MFI	Chronic	Control	12	31	243.5	0.123	0.956085	-0.598767	Wilcoxon signed-rank test
Early outcome	HIV negative	IgD-CD27-_CD5_Geometric Mean	Freq_MFI	Chronic	Control	8	21	52	0.124	0.956085	0.341144	Wilcoxon signed-rank test
Early outcome	HIV negative	IgD-CD27-_CXCR3_Geometric Mean	Freq_MFI	Chronic	Control	8	21	116	0.124	0.956085	-0.204228	Wilcoxon signed-rank test
Early outcome	HIV negative	Na√Øve_PD-1 _Geometric Mean	Freq_MFI	Chronic	Control	8	21	116	0.124	0.956085	-0.256124	Wilcoxon signed-rank test
Early outcome	HIV positive	Activated Memory (AM)_CD22_Geometric Mean	Freq_MFI	Chronic	Control	11	25	183	0.124	0.956085	-0.472597	Wilcoxon signed-rank test
Early outcome	HIV positive	IgD-only Memory_CD22_Geometric Mean	Freq_MFI	Chronic	Control	11	25	183	0.124	0.956085	-0.39977	Wilcoxon signed-rank test
Early outcome	HIV negative	IgD-CD27-_CD5_Frequency of Parent	Freq_MFI	Chronic	Control	8	21	52	0.126	0.956085	0.473465	Wilcoxon signed-rank test
Early outcome	HIV positive	CD10+CD27+_NA_Frequency of total B cells	Freq_MFI	Chronic	Control	11	25	92.5	0.126	0.956085	0.166972	Wilcoxon signed-rank test
Late outcome	HIV positive	B1 B cells_CD5_Geometric Mean	Freq_MFI	Chronic	Control	5	11	13.5	0.126	0.956085	0.336737	Wilcoxon signed-rank test
Late outcome	HIV positive	Resting Memory (RM)_CD11c _Frequency of Parent	Freq_MFI	Chronic	Control	5	11	41.5	0.126	0.956085	-0.358313	Wilcoxon signed-rank test
Pre-infection	HIV negative	B1 B cells_CD22_Geometric Mean	Freq_MFI	Chronic	Control	9	23	140.5	0.126	0.956085	-0.386138	Wilcoxon signed-rank test
Acute/Early controllers	HIV negative	HBV-specific US_MZ B cells_NA_Frequency of Unswitched	Freq_MFI	Chronic	Control	9	22	133.5	0.127	0.956085	-0.989024	Wilcoxon signed-rank test
Acute/Early controllers	HIV negative	HBV-specific_CS_AtM_Frequency of Parent	Freq_MFI	Chronic	Control	9	22	117.5	0.127	0.956085	-5.27251	Wilcoxon signed-rank test
Acute/Early controllers	HIV negative	Na√Øve_CD86_Frequency of Parent	Freq_MFI	Chronic	Control	9	22	134.5	0.128	0.956085	-0.712895	Wilcoxon signed-rank test
Acute/Early controllers	HIV negative	HBV-specific_CS_RM_Frequency of HBV specific	Freq_MFI	Chronic	Control	9	22	130	0.13	0.956085	-0.969802	Wilcoxon signed-rank test
Early outcome	HIV negative	Transitional_CD21_Frequency of Parent	Freq_MFI	Chronic	Control	8	21	115.5	0.13	0.956085	-0.0949426	Wilcoxon signed-rank test
Pre-infection	HIV positive	B1 B cells_CD86_Frequency of Parent	Freq_MFI	Chronic	Control	12	28	220	0.13	0.956085	-0.220542	Wilcoxon signed-rank test
Early outcome	HIV positive	Mature_NA_Frequency of total B cells	Freq_MFI	Chronic	Control	11	25	93	0.131	0.956085	0.0552834	Wilcoxon signed-rank test
Early outcome	HIV positive	IgD-CD27-_CXCR5_Frequency of Parent	Freq_MFI	Chronic	Control	11	25	93	0.132	0.956085	0.470811	Wilcoxon signed-rank test
Late outcome	HIV negative	Atypical Memory (AtM)_CD11c _Frequency of Parent	Freq_MFI	Chronic	Control	2	15	26	0.132	0.956085	-0.5539	Wilcoxon signed-rank test
Late outcome	HIV negative	Atypical Memory (AtM)_FcRL5 _Geometric Mean	Freq_MFI	Chronic	Control	2	15	26	0.132	0.956085	-0.507809	Wilcoxon signed-rank test
Late outcome	HIV negative	B1 B cells_CD32_Frequency of Parent	Freq_MFI	Chronic	Control	2	15	26	0.132	0.956085	-0.433747	Wilcoxon signed-rank test
Late outcome	HIV negative	B1 B cells_CD32_Geometric Mean	Freq_MFI	Chronic	Control	2	15	26	0.132	0.956085	-0.440793	Wilcoxon signed-rank test
Late outcome	HIV negative	IgM-only Memory_BTLA_Geometric Mean	Freq_MFI	Chronic	Control	2	15	26	0.132	0.956085	-0.98021	Wilcoxon signed-rank test
Late outcome	HIV negative	IgM-only Memory_CD21_Geometric Mean	Freq_MFI	Chronic	Control	2	15	26	0.132	0.956085	-0.606459	Wilcoxon signed-rank test
Late outcome	HIV negative	Intermediate Memory (IM)_CXCR5_Geometric Mean	Freq_MFI	Chronic	Control	2	15	26	0.132	0.956085	-0.747099	Wilcoxon signed-rank test
Late outcome	HIV negative	Na√Øve_BTLA_Geometric Mean	Freq_MFI	Chronic	Control	2	15	26	0.132	0.956085	-0.761616	Wilcoxon signed-rank test
Late outcome	HIV negative	Na√Øve_CXCR5_Geometric Mean	Freq_MFI	Chronic	Control	2	15	26	0.132	0.956085	-0.545149	Wilcoxon signed-rank test
Late outcome	HIV negative	Na√Øve_FcRL5 _Frequency of Parent	Freq_MFI	Chronic	Control	2	15	26	0.132	0.956085	-1.29918	Wilcoxon signed-rank test
Late outcome	HIV negative	Plasmablasts_CXCR5_Frequency of Parent	Freq_MFI	Chronic	Control	2	15	26	0.132	0.956085	-0.99829	Wilcoxon signed-rank test
Late outcome	HIV negative	Transitional B cells_CD5_Geometric Mean	Freq_MFI	Chronic	Control	2	15	26	0.132	0.956085	-0.314145	Wilcoxon signed-rank test
Acute/Early controllers	HIV negative	Intermediate Memory (IM)_CXCR5_Frequency of Parent	Freq_MFI	Chronic	Control	9	22	134	0.133	0.956085	-0.28766	Wilcoxon signed-rank test
Acute/Early controllers	HIV negative	Plasmablasts_BTLA_Frequency of Parent	Freq_MFI	Chronic	Control	9	22	134	0.133	0.956085	-0.633476	Wilcoxon signed-rank test
Pre-infection	HIV negative	Activated Memory (AM)_CD5_Geometric Mean	Freq_MFI	Chronic	Control	9	23	140	0.133	0.956085	-0.124487	Wilcoxon signed-rank test
Pre-infection	HIV negative	Atypical Memory (AtM)_FcRL5 _Frequency of Parent	Freq_MFI	Chronic	Control	9	23	140	0.133	0.956085	-0.546086	Wilcoxon signed-rank test
Acute/Early controllers	HIV negative	Plasmablasts_CD39_Geometric Mean	Freq_MFI	Chronic	Control	9	22	64	0.135	0.956085	0.259236	Wilcoxon signed-rank test
Early outcome	HIV positive	Activated Memory (AM)_PD-1 _Frequency of Parent	Freq_MFI	Chronic	Control	11	25	93.5	0.135	0.956085	0.359521	Wilcoxon signed-rank test
Acute/Early controllers	HIV positive	Resting Memory (RM)_CD5_Geometric Mean	Freq_MFI	Chronic	Control	12	31	241.5	0.136	0.956085	-0.149792	Wilcoxon signed-rank test
Late outcome	HIV negative	Plasmablasts_CD22_Geometric Mean	Freq_MFI	Chronic	Control	2	15	25.5	0.136	0.956085	-0.660282	Wilcoxon signed-rank test
Late outcome	HIV negative	Plasmablasts_CXCR3_Frequency of Parent	Freq_MFI	Chronic	Control	2	15	25.5	0.136	0.956085	-0.67635	Wilcoxon signed-rank test
Pre-infection	HIV positive	Activated Memory (AM)_BTLA_Geometric Mean	Freq_MFI	Chronic	Control	12	28	117	0.136	0.956085	1.07148	Wilcoxon signed-rank test
Pre-infection	HIV positive	IgD-only Memory_CD86_Geometric Mean	Freq_MFI	Chronic	Control	12	28	219	0.136	0.956085	-0.623748	Wilcoxon signed-rank test
Pre-infection	HIV positive	Na√Øve_BTLA_Geometric Mean	Freq_MFI	Chronic	Control	12	28	117	0.136	0.956085	0.560461	Wilcoxon signed-rank test
Pre-infection	HIV positive	Transitional_CD11c _Frequency of Parent	Freq_MFI	Chronic	Control	12	28	117	0.136	0.956085	0.773366	Wilcoxon signed-rank test
Acute/Early controllers	HIV negative	HBV-specific B cells_CXCR5_Geometric Mean	Freq_MFI	Chronic	Control	9	21	128	0.137	0.956085	-0.722975	Wilcoxon signed-rank test
Early outcome	HIV negative	IgD-CD27-_NA_Frequency of total B cells	Freq_MFI	Chronic	Control	8	21	53	0.137	0.956085	0.48011	Wilcoxon signed-rank test
Pre-infection	HIV negative	Activated Memory (AM)_BTLA_Frequency of Parent	Freq_MFI	Chronic	Control	9	23	139.5	0.137	0.956085	-0.392025	Wilcoxon signed-rank test
Pre-infection	HIV negative	IgM-only Memory_CD21_Frequency of Parent	Freq_MFI	Chronic	Control	9	23	139.5	0.137	0.956085	-0.0286762	Wilcoxon signed-rank test
Acute/Early controllers	HIV negative	Atypical Memory (AtM)_CD5_Geometric Mean	Freq_MFI	Chronic	Control	9	22	64.5	0.139	0.957584	0.182488	Wilcoxon signed-rank test
Acute/Early controllers	HIV negative	IgD-only Memory_CD11c _Geometric Mean	Freq_MFI	Chronic	Control	9	22	133.5	0.139	0.957584	-0.423007	Wilcoxon signed-rank test
Early outcome	HIV negative	Plasmablasts_CXCR3_Geometric Mean	Freq_MFI	Chronic	Control	8	21	115	0.139	0.957584	-0.180643	Wilcoxon signed-rank test
Late outcome	HIV positive	HBV-specific B cells_FcRL5 _Frequency of Parent	Freq_MFI	Chronic	Control	5	11	14.5	0.139	0.957584	2.62021	Wilcoxon signed-rank test
Late outcome	HIV positive	HBV-specific Class Switched _NA_Frequency of Parent	Freq_MFI	Chronic	Control	5	11	14	0.139	0.957584	1.57081	Wilcoxon signed-rank test
Acute/Early controllers	HIV positive	IgD-only Memory_CD86_Geometric Mean	Freq_MFI	Chronic	Control	12	31	241	0.14	0.957584	-0.722256	Wilcoxon signed-rank test
Early outcome	HIV positive	Activated Memory (AM)_CD11c _Frequency of Parent	Freq_MFI	Chronic	Control	11	25	181	0.14	0.957584	-0.259544	Wilcoxon signed-rank test
Late outcome	HIV positive	Activated Memory (AM)_FcRL5 _Frequency of Parent	Freq_MFI	Chronic	Control	5	11	14	0.141	0.957584	0.651214	Wilcoxon signed-rank test
Late outcome	HIV positive	Plasmablasts_CD11c _Frequency of Parent	Freq_MFI	Chronic	Control	5	11	41	0.141	0.957584	-0.395841	Wilcoxon signed-rank test
Late outcome	HIV positive	Transitional B cells_BTLA_Geometric Mean	Freq_MFI	Chronic	Control	5	11	14	0.141	0.957584	0.790134	Wilcoxon signed-rank test
Acute/Early controllers	HIV positive	Plasmablasts_CXCR5_Geometric Mean	Freq_MFI	Chronic	Control	12	31	131	0.142	0.957584	1.01362	Wilcoxon signed-rank test
Early outcome	HIV positive	IgM-only Memory_CD11c _Geometric Mean	Freq_MFI	Chronic	Control	11	25	181	0.142	0.957584	-0.438278	Wilcoxon signed-rank test
Pre-infection	HIV negative	Atypical Memory (AtM)_CD32_Frequency of Parent	Freq_MFI	Chronic	Control	9	23	139	0.142	0.957584	-0.261282	Wilcoxon signed-rank test
Pre-infection	HIV negative	Plasmablasts_CXCR5_Frequency of Parent	Freq_MFI	Chronic	Control	9	23	139	0.142	0.957584	-0.502266	Wilcoxon signed-rank test
Early outcome	HIV positive	HBV-specific B cells_CD32_Geometric Mean	Freq_MFI	Chronic	Control	9	25	150.5	0.143	0.957584	-0.20027	Wilcoxon signed-rank test
Acute/Early controllers	HIV positive	Plasmablasts_PD-1 _Geometric Mean	Freq_MFI	Chronic	Control	12	31	131.5	0.144	0.957584	0.116973	Wilcoxon signed-rank test
Early outcome	HIV positive	Na√Øve_CD86_Geometric Mean	Freq_MFI	Chronic	Control	11	25	180.5	0.144	0.957584	NA	Wilcoxon signed-rank test
Late outcome	HIV positive	Activated Memory (AM)_NA_Frequency of class-switched	Freq_MFI	Chronic	Control	5	11	41	0.145	0.957584	-0.572573	Wilcoxon signed-rank test
Late outcome	HIV positive	Atypical Memory (AtM)_CD5_Geometric Mean	Freq_MFI	Chronic	Control	5	11	14	0.145	0.957584	0.287069	Wilcoxon signed-rank test
Late outcome	HIV positive	Intermediate Memory (IM)_CD11c _Frequency of Parent	Freq_MFI	Chronic	Control	5	11	41	0.145	0.957584	-0.521719	Wilcoxon signed-rank test
Late outcome	HIV positive	Intermediate Memory (IM)_NA_Frequency of class-switched	Freq_MFI	Chronic	Control	5	11	14	0.145	0.957584	0.97665	Wilcoxon signed-rank test
Late outcome	HIV positive	Plasmablasts_CD11c _Geometric Mean	Freq_MFI	Chronic	Control	5	11	41	0.145	0.957584	-0.450862	Wilcoxon signed-rank test
Late outcome	HIV positive	Transitional B cells_CXCR3_Geometric Mean	Freq_MFI	Chronic	Control	5	11	14	0.145	0.957584	0.839112	Wilcoxon signed-rank test
Pre-infection	HIV negative	Atypical Memory (AtM)_BTLA_Frequency of Parent	Freq_MFI	Chronic	Control	9	23	139	0.145	0.957584	-0.425409	Wilcoxon signed-rank test
Late outcome	HIV positive	HBV-specific B cells_CXCR5_Frequency of Parent	Freq_MFI	Chronic	Control	5	11	40.5	0.146	0.957934	-0.390231	Wilcoxon signed-rank test
Acute/Early controllers	HIV negative	HBV-specific B cells_CD39_Geometric Mean	Freq_MFI	Chronic	Control	9	21	62	0.147	0.957934	0.528787	Wilcoxon signed-rank test
Acute/Early controllers	HIV negative	Na√Øve_BTLA_Geometric Mean	Freq_MFI	Chronic	Control	9	22	133	0.147	0.957934	-0.372661	Wilcoxon signed-rank test
Acute/Early controllers	HIV negative	Na√Øve_CXCR3_Frequency of Parent	Freq_MFI	Chronic	Control	9	22	133	0.147	0.957934	-0.434462	Wilcoxon signed-rank test
Acute/Early controllers	HIV positive	CD10+CD27+_CD32_Geometric Mean	Freq_MFI	Chronic	Control	12	31	240	0.147	0.957934	-0.14864	Wilcoxon signed-rank test
Acute/Early controllers	HIV positive	Intermediate Memory (IM)_CD39_Geometric Mean	Freq_MFI	Chronic	Control	12	31	240	0.147	0.957934	-0.190746	Wilcoxon signed-rank test
Early outcome	HIV negative	HBV-specific US_Naive_NA_Frequency of Unswitched	Freq_MFI	Chronic	Control	8	21	114	0.148	0.958105	-0.612965	Wilcoxon signed-rank test
Pre-infection	HIV negative	Resting Memory (RM)_FcRL5 _Geometric Mean	Freq_MFI	Chronic	Control	9	23	138.5	0.148	0.958105	-0.309373	Wilcoxon signed-rank test
Pre-infection	HIV positive	Plasmablasts_CD22_Frequency of Parent	Freq_MFI	Chronic	Control	12	28	217.5	0.148	0.958105	-0.332996	Wilcoxon signed-rank test
Early outcome	HIV negative	Plasmablasts_CD39_Frequency of Parent	Freq_MFI	Chronic	Control	8	21	54	0.15	0.96589	0.218588	Wilcoxon signed-rank test
Early outcome	HIV positive	HBV-specific US_IgM only Memory_NA_Frequency of Unswitched	Freq_MFI	Chronic	Control	11	25	101	0.15	0.96589	1.65082	Wilcoxon signed-rank test
Acute/Early controllers	HIV negative	Transitional B cells_BTLA_Geometric Mean	Freq_MFI	Chronic	Control	9	22	132.5	0.151	0.96589	-0.395187	Wilcoxon signed-rank test
Early outcome	HIV positive	IgD-only Memory_CXCR3_Geometric Mean	Freq_MFI	Chronic	Control	11	25	95	0.151	0.96589	0.915657	Wilcoxon signed-rank test
Pre-infection	HIV positive	Activated Memory (AM)_FcRL5 _Frequency of Parent	Freq_MFI	Chronic	Control	12	28	119	0.152	0.96589	0.505276	Wilcoxon signed-rank test
Early outcome	HIV negative	Na√Øve_CD22_Geometric Mean	Freq_MFI	Chronic	Control	8	21	114	0.153	0.96589	-0.192846	Wilcoxon signed-rank test
Pre-infection	HIV negative	IgM-only Memory_CD21_Geometric Mean	Freq_MFI	Chronic	Control	9	23	138	0.154	0.96589	-0.21529	Wilcoxon signed-rank test
Pre-infection	HIV negative	Transitional B cells_FcRL5 _Geometric Mean	Freq_MFI	Chronic	Control	9	23	138	0.154	0.96589	-0.345235	Wilcoxon signed-rank test
Pre-infection	HIV positive	MZ B cells_CD86_Frequency of Parent	Freq_MFI	Chronic	Control	12	28	217	0.154	0.96589	-0.307925	Wilcoxon signed-rank test
Acute/Early controllers	HIV negative	HBV-specific B cells_CD39_Frequency of Parent	Freq_MFI	Chronic	Control	9	22	66	0.156	0.96589	0.521	Wilcoxon signed-rank test
Late outcome	HIV negative	HBV-specific B cells_CD11c _Geometric Mean	Freq_MFI	Chronic	Control	2	15	25	0.156	0.96589	-0.650667	Wilcoxon signed-rank test
Late outcome	HIV negative	IgD-only Memory_CD11c _Frequency of Parent	Freq_MFI	Chronic	Control	2	15	25	0.156	0.96589	-0.596451	Wilcoxon signed-rank test
Late outcome	HIV positive	Activated Memory (AM)_CD22_Geometric Mean	Freq_MFI	Chronic	Control	5	11	40.5	0.156	0.96589	-0.900484	Wilcoxon signed-rank test
Late outcome	HIV positive	Activated Memory (AM)_CD86_Geometric Mean	Freq_MFI	Chronic	Control	5	11	40.5	0.156	0.96589	-1.12869	Wilcoxon signed-rank test
Late outcome	HIV positive	IgM-only Memory_CD86_Frequency of Parent	Freq_MFI	Chronic	Control	5	11	40.5	0.156	0.96589	-0.949251	Wilcoxon signed-rank test
Acute/Early controllers	HIV positive	Activated Memory (AM)_CD22_Geometric Mean	Freq_MFI	Chronic	Control	12	31	239	0.157	0.96589	-0.44312	Wilcoxon signed-rank test
Late outcome	HIV positive	HBV-specific_CS_IM_Frequency of Parent	Freq_MFI	Chronic	Control	5	11	17.5	0.157	0.96589	Inf	Wilcoxon signed-rank test
Pre-infection	HIV negative	CD10+CD27+_CD21_Geometric Mean	Freq_MFI	Chronic	Control	9	23	138	0.157	0.96589	-0.252711	Wilcoxon signed-rank test
Pre-infection	HIV negative	HBV-specific B cells_CD19_Geometric Mean	Freq_MFI	Chronic	Control	9	23	138	0.157	0.96589	-0.172611	Wilcoxon signed-rank test
Pre-infection	HIV negative	HBV-specific B cells_CD21_Geometric Mean	Freq_MFI	Chronic	Control	9	23	138	0.157	0.96589	-0.442406	Wilcoxon signed-rank test
Pre-infection	HIV negative	Plasmablasts_PD-1 _Frequency of Parent	Freq_MFI	Chronic	Control	9	23	138	0.157	0.96589	-0.227895	Wilcoxon signed-rank test
Pre-infection	HIV positive	B1 B cells_CD86_Geometric Mean	Freq_MFI	Chronic	Control	12	28	216.5	0.157	0.96589	-0.241734	Wilcoxon signed-rank test
Early outcome	HIV positive	HBV-specific B cells_BTLA_Frequency of Parent	Freq_MFI	Chronic	Control	11	25	96.5	0.158	0.96589	0.576577	Wilcoxon signed-rank test
Acute/Early controllers	HIV positive	B1 B cells_CXCR3_Frequency of Parent	Freq_MFI	Chronic	Control	12	31	133.5	0.159	0.96589	0.282521	Wilcoxon signed-rank test
Acute/Early controllers	HIV positive	Resting Memory (RM)_CD22_Geometric Mean	Freq_MFI	Chronic	Control	12	31	238.5	0.159	0.96589	-0.202741	Wilcoxon signed-rank test
Early outcome	HIV negative	HBV-specific B cells_PD-1 _Frequency of Parent	Freq_MFI	Chronic	Control	8	21	59	0.159	0.96589	2.1503	Wilcoxon signed-rank test
Early outcome	HIV positive	Plasmablasts_CD11c _Frequency of Parent	Freq_MFI	Chronic	Control	11	25	179	0.159	0.96589	-0.203585	Wilcoxon signed-rank test
Acute/Early controllers	HIV negative	Atypical Memory (AtM)_CD11c _Geometric Mean	Freq_MFI	Chronic	Control	9	22	132	0.16	0.96589	-0.696927	Wilcoxon signed-rank test
Acute/Early controllers	HIV negative	CD10+CD27+_CXCR5_Geometric Mean	Freq_MFI	Chronic	Control	9	22	132	0.16	0.96589	-0.496203	Wilcoxon signed-rank test
Acute/Early controllers	HIV negative	HBV-specific B cells_CXCR5_Frequency of Parent	Freq_MFI	Chronic	Control	9	22	131	0.16	0.96589	-0.445787	Wilcoxon signed-rank test
Acute/Early controllers	HIV negative	MZ B cells_CD22_Frequency of Parent	Freq_MFI	Chronic	Control	9	22	132	0.16	0.96589	-0.0552677	Wilcoxon signed-rank test
Pre-infection	HIV negative	Activated Memory (AM)_PD-1 _Frequency of Parent	Freq_MFI	Chronic	Control	9	23	69.5	0.16	0.96589	0.437695	Wilcoxon signed-rank test
Pre-infection	HIV negative	Intermediate Memory (IM)_NA_Frequency of class-switched	Freq_MFI	Chronic	Control	9	23	69.5	0.16	0.96589	0.313645	Wilcoxon signed-rank test
Early outcome	HIV positive	Resting Memory (RM)_BTLA_Geometric Mean	Freq_MFI	Chronic	Control	11	25	96	0.161	0.969943	0.580243	Wilcoxon signed-rank test
Acute/Early controllers	HIV positive	Atypical Memory (AtM)_CXCR3_Geometric Mean	Freq_MFI	Chronic	Control	12	31	238	0.163	0.976016	-0.538757	Wilcoxon signed-rank test
Acute/Early controllers	HIV positive	IgD-CD27-_CD39_Frequency of Parent	Freq_MFI	Chronic	Control	12	31	238	0.163	0.976016	-0.256927	Wilcoxon signed-rank test
Pre-infection	HIV positive	Transitional B cells_BTLA_Geometric Mean	Freq_MFI	Chronic	Control	12	28	120	0.163	0.976016	0.370767	Wilcoxon signed-rank test
Early outcome	HIV positive	Resting Memory (RM)_NA_Frequency of class-switched	Freq_MFI	Chronic	Control	11	25	96.5	0.164	0.976765	0.366732	Wilcoxon signed-rank test
Acute/Early controllers	HIV positive	HBV-specific_CS_RM_Frequency of Parent	Freq_MFI	Chronic	Control	12	31	143	0.166	0.976765	1.26575	Wilcoxon signed-rank test
Early outcome	HIV negative	IgD-only Memory_CXCR5_Geometric Mean	Freq_MFI	Chronic	Control	8	21	113	0.168	0.976765	-0.83335	Wilcoxon signed-rank test
Early outcome	HIV negative	MZ B cells_CXCR3_Frequency of Parent	Freq_MFI	Chronic	Control	8	21	113	0.168	0.976765	-0.43339	Wilcoxon signed-rank test
Early outcome	HIV negative	Transitional B cells_CD21_Geometric Mean	Freq_MFI	Chronic	Control	8	21	113	0.168	0.976765	-0.325072	Wilcoxon signed-rank test
Acute/Early controllers	HIV negative	IgM-only Memory_PD-1 _Geometric Mean	Freq_MFI	Chronic	Control	9	22	131	0.17	0.976765	-0.185767	Wilcoxon signed-rank test
Acute/Early controllers	HIV negative	Intermediate Memory (IM)_PD-1 _Frequency of Parent	Freq_MFI	Chronic	Control	9	22	67	0.17	0.976765	0.870841	Wilcoxon signed-rank test
Pre-infection	HIV negative	CD10+CD27+_CD11c _Geometric Mean	Freq_MFI	Chronic	Control	9	23	70	0.17	0.976765	0.677566	Wilcoxon signed-rank test
Pre-infection	HIV negative	Transitional B cells_CD5_Geometric Mean	Freq_MFI	Chronic	Control	9	23	70	0.17	0.976765	0.334944	Wilcoxon signed-rank test
Pre-infection	HIV positive	IgD-CD27-_CD22_Geometric Mean	Freq_MFI	Chronic	Control	12	28	215	0.17	0.976765	-0.320102	Wilcoxon signed-rank test
Pre-infection	HIV positive	Plasmablasts_CD22_Geometric Mean	Freq_MFI	Chronic	Control	12	28	215	0.17	0.976765	-0.488394	Wilcoxon signed-rank test
Acute/Early controllers	HIV positive	Resting Memory (RM)_FcRL5 _Geometric Mean	Freq_MFI	Chronic	Control	12	31	237	0.171	0.976765	-0.5085	Wilcoxon signed-rank test
Early outcome	HIV negative	Transitional_FcRL5 _Frequency of Parent	Freq_MFI	Chronic	Control	8	21	55.5	0.172	0.976765	0.815292	Wilcoxon signed-rank test
Early outcome	HIV positive	CD10+CD27+_CD86_Geometric Mean	Freq_MFI	Chronic	Control	11	25	178	0.172	0.976765	-0.452342	Wilcoxon signed-rank test
Early outcome	HIV positive	IgD-CD27-_CD86_Frequency of Parent	Freq_MFI	Chronic	Control	11	25	178	0.172	0.976765	-0.777682	Wilcoxon signed-rank test
Acute/Early controllers	HIV negative	Atypical Memory (AtM)_CD11c _Frequency of Parent	Freq_MFI	Chronic	Control	9	22	131	0.174	0.976765	-0.333891	Wilcoxon signed-rank test
Acute/Early controllers	HIV negative	B1 B cells_BTLA_Frequency of Parent	Freq_MFI	Chronic	Control	9	22	131	0.174	0.976765	-0.451082	Wilcoxon signed-rank test
Acute/Early controllers	HIV negative	Transitional_CD5_Frequency of Parent	Freq_MFI	Chronic	Control	9	22	67	0.174	0.976765	0.146568	Wilcoxon signed-rank test
Acute/Early controllers	HIV positive	CD10+CD27+_FcRL5 _Geometric Mean	Freq_MFI	Chronic	Control	12	31	237	0.174	0.976765	-0.359947	Wilcoxon signed-rank test
Acute/Early controllers	HIV positive	IgM-only Memory_FcRL5 _Geometric Mean	Freq_MFI	Chronic	Control	12	31	237	0.174	0.976765	-0.468569	Wilcoxon signed-rank test
Early outcome	HIV positive	Activated Memory (AM)_CD32_Geometric Mean	Freq_MFI	Chronic	Control	11	25	177.5	0.175	0.976765	-0.43154	Wilcoxon signed-rank test
Pre-infection	HIV positive	IgM-only Memory_PD-1 _Frequency of Parent	Freq_MFI	Chronic	Control	12	28	121.5	0.175	0.976765	0.471017	Wilcoxon signed-rank test
Acute/Early controllers	HIV positive	Activated Memory (AM)_CD22_Frequency of Parent	Freq_MFI	Chronic	Control	12	31	236.5	0.176	0.976765	-0.225484	Wilcoxon signed-rank test
Acute/Early controllers	HIV positive	CD10+CD27+_CD22_Geometric Mean	Freq_MFI	Chronic	Control	12	31	236.5	0.176	0.976765	-0.274866	Wilcoxon signed-rank test
Late outcome	HIV negative	Activated Memory (AM)_CXCR5_Frequency of Parent	Freq_MFI	Chronic	Control	2	15	25	0.176	0.976765	-0.88671	Wilcoxon signed-rank test
Late outcome	HIV negative	Activated Memory (AM)_NA_Frequency of total B cells	Freq_MFI	Chronic	Control	2	15	5	0.176	0.976765	0.716027	Wilcoxon signed-rank test
Late outcome	HIV negative	Atypical Memory (AtM)_CD5_Geometric Mean	Freq_MFI	Chronic	Control	2	15	25	0.176	0.976765	-0.242416	Wilcoxon signed-rank test
Late outcome	HIV negative	HBV-specific B cells_CD5_Geometric Mean	Freq_MFI	Chronic	Control	2	15	25	0.176	0.976765	-0.148956	Wilcoxon signed-rank test
Late outcome	HIV negative	IgD-CD27-_CD5_Geometric Mean	Freq_MFI	Chronic	Control	2	15	25	0.176	0.976765	-0.191469	Wilcoxon signed-rank test
Late outcome	HIV negative	IgD-CD27-_CXCR5_Geometric Mean	Freq_MFI	Chronic	Control	2	15	25	0.176	0.976765	-0.732939	Wilcoxon signed-rank test
Late outcome	HIV negative	Na√Øve_CD21_Geometric Mean	Freq_MFI	Chronic	Control	2	15	25	0.176	0.976765	-0.403962	Wilcoxon signed-rank test
Late outcome	HIV negative	Na√Øve_CXCR3_Geometric Mean	Freq_MFI	Chronic	Control	2	15	25	0.176	0.976765	-0.399563	Wilcoxon signed-rank test
Late outcome	HIV negative	Transitional B cells_CXCR5_Geometric Mean	Freq_MFI	Chronic	Control	2	15	25	0.176	0.976765	-0.56407	Wilcoxon signed-rank test
Late outcome	HIV negative	Transitional_PD-1 _Frequency of Parent	Freq_MFI	Chronic	Control	2	15	5	0.176	0.976765	0.820694	Wilcoxon signed-rank test
Acute/Early controllers	HIV negative	MZ B cells_BTLA_Frequency of Parent	Freq_MFI	Chronic	Control	9	22	130.5	0.177	0.976765	-0.536222	Wilcoxon signed-rank test
Late outcome	HIV negative	IgD-CD27-_CXCR3_Geometric Mean	Freq_MFI	Chronic	Control	2	15	24.5	0.179	0.976765	-0.378127	Wilcoxon signed-rank test
Late outcome	HIV negative	IgD-only Memory_CD39_Frequency of Parent	Freq_MFI	Chronic	Control	2	15	24.5	0.179	0.976765	-0.703508	Wilcoxon signed-rank test
Late outcome	HIV negative	Intermediate Memory (IM)_CXCR3_Geometric Mean	Freq_MFI	Chronic	Control	2	15	24.5	0.179	0.976765	-0.511335	Wilcoxon signed-rank test
Pre-infection	HIV positive	Na√Øve_CD22_Geometric Mean	Freq_MFI	Chronic	Control	12	28	214	0.179	0.976765	-0.141332	Wilcoxon signed-rank test
Early outcome	HIV negative	MZ B cells_CXCR3_Geometric Mean	Freq_MFI	Chronic	Control	8	21	112	0.18	0.976765	-0.0866483	Wilcoxon signed-rank test
Early outcome	HIV negative	Plasmablasts_CXCR3_Frequency of Parent	Freq_MFI	Chronic	Control	8	21	112	0.18	0.976765	-0.473785	Wilcoxon signed-rank test
Early outcome	HIV positive	Intermediate Memory (IM)_CD86_Geometric Mean	Freq_MFI	Chronic	Control	11	25	177	0.18	0.976765	-0.448062	Wilcoxon signed-rank test
Late outcome	HIV positive	Activated Memory (AM)_CXCR3_Frequency of Parent	Freq_MFI	Chronic	Control	5	11	15	0.18	0.976765	0.428103	Wilcoxon signed-rank test
Late outcome	HIV positive	Activated Memory (AM)_NA_Frequency of total B cells	Freq_MFI	Chronic	Control	5	11	15	0.18	0.976765	0.941848	Wilcoxon signed-rank test
Late outcome	HIV positive	Atypical Memory (AtM)_CD39_Geometric Mean	Freq_MFI	Chronic	Control	5	11	15	0.18	0.976765	0.248769	Wilcoxon signed-rank test
Late outcome	HIV positive	IgM-only Memory_CD11c _Frequency of Parent	Freq_MFI	Chronic	Control	5	11	40	0.18	0.976765	-0.400538	Wilcoxon signed-rank test
Late outcome	HIV positive	Na√Øve_BTLA_Geometric Mean	Freq_MFI	Chronic	Control	5	11	15	0.18	0.976765	1.07084	Wilcoxon signed-rank test
Late outcome	HIV positive	Na√Øve_CD5_Frequency of Parent	Freq_MFI	Chronic	Control	5	11	15	0.18	0.976765	0.340836	Wilcoxon signed-rank test
Late outcome	HIV positive	Transitional_NA_Frequency of total B cells	Freq_MFI	Chronic	Control	5	11	40	0.18	0.976765	-0.681353	Wilcoxon signed-rank test
Late outcome	HIV positive	Unswitched_NA_Frequency of total B cells	Freq_MFI	Chronic	Control	5	11	40	0.18	0.976765	-0.206694	Wilcoxon signed-rank test
Pre-infection	HIV negative	Na√Øve_CD21_Frequency of Parent	Freq_MFI	Chronic	Control	9	23	71	0.18	0.976765	-0.00133378	Wilcoxon signed-rank test
Late outcome	HIV positive	HBV-specific B cells_CD22_Frequency of Parent	Freq_MFI	Chronic	Control	5	11	39.5	0.181	0.980389	-0.222092	Wilcoxon signed-rank test
Early outcome	HIV positive	MZ B cells_CD21_Geometric Mean	Freq_MFI	Chronic	Control	11	25	98	0.183	0.980448	0.397806	Wilcoxon signed-rank test
Pre-infection	HIV negative	IgD-only Memory_CD86_Frequency of Parent	Freq_MFI	Chronic	Control	9	23	71	0.183	0.980448	0.354551	Wilcoxon signed-rank test
Pre-infection	HIV negative	IgD-only Memory_CD86_Geometric Mean	Freq_MFI	Chronic	Control	9	23	71	0.183	0.980448	0.635009	Wilcoxon signed-rank test
Pre-infection	HIV positive	HBV-specific_CS_AtM_Frequency of Parent	Freq_MFI	Chronic	Control	12	28	144	0.183	0.980448	Inf	Wilcoxon signed-rank test
Pre-infection	HIV positive	HBV-specific_CS_IM_Frequency of HBV specific	Freq_MFI	Chronic	Control	12	28	134.5	0.183	0.980448	1.47718	Wilcoxon signed-rank test
Early outcome	HIV negative	Activated Memory (AM)_BTLA_Geometric Mean	Freq_MFI	Chronic	Control	8	21	112	0.184	0.980448	-0.759926	Wilcoxon signed-rank test
Early outcome	HIV negative	Atypical Memory (AtM)_CD11c _Geometric Mean	Freq_MFI	Chronic	Control	8	21	112	0.184	0.980448	-0.694272	Wilcoxon signed-rank test
Early outcome	HIV negative	IgM-only Memory_CXCR3_Frequency of Parent	Freq_MFI	Chronic	Control	8	21	112	0.184	0.980448	-0.34004	Wilcoxon signed-rank test
Early outcome	HIV negative	Resting Memory (RM)_CD22_Frequency of Parent	Freq_MFI	Chronic	Control	8	21	112	0.184	0.980448	-0.0606834	Wilcoxon signed-rank test
Early outcome	HIV positive	B1 B cells_FcRL5 _Geometric Mean	Freq_MFI	Chronic	Control	11	25	176.5	0.186	0.982258	-0.207305	Wilcoxon signed-rank test
Early outcome	HIV positive	IgD-CD27-_CD21_Frequency of Parent	Freq_MFI	Chronic	Control	11	25	98.5	0.186	0.982258	0.257189	Wilcoxon signed-rank test
Early outcome	HIV positive	MZ B cells_CXCR5_Frequency of Parent	Freq_MFI	Chronic	Control	11	25	98.5	0.186	0.982258	0.32989	Wilcoxon signed-rank test
Early outcome	HIV positive	Na√Øve_CD11c _Geometric Mean	Freq_MFI	Chronic	Control	11	25	176.5	0.186	0.982258	-0.318042	Wilcoxon signed-rank test
Pre-infection	HIV negative	Activated Memory (AM)_CD11c _Frequency of Parent	Freq_MFI	Chronic	Control	9	23	135.5	0.187	0.982258	-0.319286	Wilcoxon signed-rank test
Pre-infection	HIV negative	Na√Øve_CD5_Frequency of Parent	Freq_MFI	Chronic	Control	9	23	71.5	0.187	0.982258	0.295433	Wilcoxon signed-rank test
Acute/Early controllers	HIV negative	Activated Memory (AM)_CD86_Frequency of Parent	Freq_MFI	Chronic	Control	9	22	130	0.188	0.982258	-0.540487	Wilcoxon signed-rank test
Acute/Early controllers	HIV negative	Activated Memory (AM)_CXCR5_Frequency of Parent	Freq_MFI	Chronic	Control	9	22	130	0.188	0.982258	-0.36605	Wilcoxon signed-rank test
Acute/Early controllers	HIV negative	Activated Memory (AM)_PD-1 _Frequency of Parent	Freq_MFI	Chronic	Control	9	22	68	0.188	0.982258	0.270994	Wilcoxon signed-rank test
Acute/Early controllers	HIV negative	IgM-only Memory_CD5_Geometric Mean	Freq_MFI	Chronic	Control	9	22	68	0.188	0.982258	0.124362	Wilcoxon signed-rank test
Acute/Early controllers	HIV negative	Transitional B cells_CD5_Geometric Mean	Freq_MFI	Chronic	Control	9	22	68	0.188	0.982258	0.300987	Wilcoxon signed-rank test
Early outcome	HIV positive	HBV-specific_CS_IM_Frequency of HBV specific	Freq_MFI	Chronic	Control	11	25	108	0.19	0.984	1.49797	Wilcoxon signed-rank test
Acute/Early controllers	HIV negative	MZ B cells_CD22_Geometric Mean	Freq_MFI	Chronic	Control	9	22	129.5	0.192	0.984	-0.166852	Wilcoxon signed-rank test
Acute/Early controllers	HIV negative	Plasmablasts_BTLA_Geometric Mean	Freq_MFI	Chronic	Control	9	22	129.5	0.192	0.984	-0.838722	Wilcoxon signed-rank test
Acute/Early controllers	HIV positive	HBV-specific_CS_RM_Frequency of HBV specific	Freq_MFI	Chronic	Control	12	31	144.5	0.192	0.984	0.280062	Wilcoxon signed-rank test
Acute/Early controllers	HIV positive	MZ B cells_CD5_Frequency of Parent	Freq_MFI	Chronic	Control	12	31	235	0.192	0.984	-0.158585	Wilcoxon signed-rank test
Early outcome	HIV positive	Atypical Memory (AtM)_PD-1 _Frequency of Parent	Freq_MFI	Chronic	Control	11	25	99	0.192	0.984	0.0655793	Wilcoxon signed-rank test
Late outcome	HIV positive	CD10+CD27+_NA_Frequency of total B cells	Freq_MFI	Chronic	Control	5	11	15.5	0.192	0.984	0.872234	Wilcoxon signed-rank test
Late outcome	HIV positive	Plasmablasts_CD22_Geometric Mean	Freq_MFI	Chronic	Control	5	11	39.5	0.192	0.984	-0.456628	Wilcoxon signed-rank test
Pre-infection	HIV positive	Intermediate Memory (IM)_BTLA_Geometric Mean	Freq_MFI	Chronic	Control	12	28	123	0.192	0.984	0.496603	Wilcoxon signed-rank test
Pre-infection	HIV positive	MZ B cells_BTLA_Geometric Mean	Freq_MFI	Chronic	Control	12	28	123	0.192	0.984	0.547793	Wilcoxon signed-rank test
Pre-infection	HIV positive	MZ B cells_CD86_Geometric Mean	Freq_MFI	Chronic	Control	12	28	213	0.192	0.984	-0.962711	Wilcoxon signed-rank test
Acute/Early controllers	HIV positive	Na√Øve_FcRL5 _Geometric Mean	Freq_MFI	Chronic	Control	12	31	234.5	0.194	0.990969	-0.389554	Wilcoxon signed-rank test
Early outcome	HIV positive	Atypical Memory (AtM)_NA_Frequency of total B cells	Freq_MFI	Chronic	Control	11	25	175.5	0.198	0.990969	-0.615726	Wilcoxon signed-rank test
Early outcome	HIV positive	Transitional_CD5_Frequency of Parent	Freq_MFI	Chronic	Control	11	25	99.5	0.198	0.990969	0.125901	Wilcoxon signed-rank test
Pre-infection	HIV negative	B1 B cells_FcRL5 _Geometric Mean	Freq_MFI	Chronic	Control	9	23	135	0.198	0.990969	-0.32811	Wilcoxon signed-rank test
Pre-infection	HIV negative	HBV-specific B cells_CD86_Geometric Mean	Freq_MFI	Chronic	Control	9	23	72	0.198	0.990969	0.934911	Wilcoxon signed-rank test
Pre-infection	HIV negative	IgD-only Memory_CD5_Geometric Mean	Freq_MFI	Chronic	Control	9	23	135	0.198	0.990969	-0.186465	Wilcoxon signed-rank test
Acute/Early controllers	HIV negative	MZ B cells_CXCR5_Geometric Mean	Freq_MFI	Chronic	Control	9	22	129	0.199	0.990969	-0.497428	Wilcoxon signed-rank test
Pre-infection	HIV positive	B1 B cells_CD21_Geometric Mean	Freq_MFI	Chronic	Control	12	28	212	0.199	0.990969	-0.145693	Wilcoxon signed-rank test
Pre-infection	HIV positive	CD10+CD27+_CXCR3_Geometric Mean	Freq_MFI	Chronic	Control	12	28	124	0.199	0.990969	1.03793	Wilcoxon signed-rank test
Pre-infection	HIV positive	Na√Øve_CD22_Frequency of Parent	Freq_MFI	Chronic	Control	12	28	212	0.199	0.990969	-0.0470824	Wilcoxon signed-rank test
Early outcome	HIV negative	Activated Memory (AM)_CD39_Frequency of Parent	Freq_MFI	Chronic	Control	8	21	111	0.2	0.990969	-0.42945	Wilcoxon signed-rank test
Early outcome	HIV negative	IgD-only Memory_FcRL5 _Geometric Mean	Freq_MFI	Chronic	Control	8	21	57	0.2	0.990969	0.403949	Wilcoxon signed-rank test
Acute/Early controllers	HIV positive	Na√Øve_CD11c _Frequency of Parent	Freq_MFI	Chronic	Control	12	31	234	0.201	0.990969	-0.485119	Wilcoxon signed-rank test
Pre-infection	HIV negative	Intermediate Memory (IM)_CD32_Geometric Mean	Freq_MFI	Chronic	Control	9	23	134.5	0.201	0.990969	-0.161037	Wilcoxon signed-rank test
Pre-infection	HIV positive	Resting Memory (RM)_BTLA_Geometric Mean	Freq_MFI	Chronic	Control	12	28	124	0.202	0.990969	0.520565	Wilcoxon signed-rank test
Acute/Early controllers	HIV negative	HBV-specific_CS_AM_Frequency of HBV specific	Freq_MFI	Chronic	Control	9	22	122	0.203	0.990969	-0.641177	Wilcoxon signed-rank test
Acute/Early controllers	HIV negative	IgD-only Memory_CXCR5_Geometric Mean	Freq_MFI	Chronic	Control	9	22	129	0.203	0.990969	-0.579376	Wilcoxon signed-rank test
Acute/Early controllers	HIV negative	Na√Øve_BTLA_Frequency of Parent	Freq_MFI	Chronic	Control	9	22	129	0.203	0.990969	-0.476575	Wilcoxon signed-rank test
Acute/Early controllers	HIV positive	Atypical Memory (AtM)_CD11c _Frequency of Parent	Freq_MFI	Chronic	Control	12	31	233.5	0.203	0.990969	-0.234532	Wilcoxon signed-rank test
Acute/Early controllers	HIV positive	B1 B cells_CD39_Geometric Mean	Freq_MFI	Chronic	Control	12	31	233.5	0.203	0.990969	-0.271626	Wilcoxon signed-rank test
Acute/Early controllers	HIV positive	Intermediate Memory (IM)_CD11c _Geometric Mean	Freq_MFI	Chronic	Control	12	31	233.5	0.203	0.990969	-0.467392	Wilcoxon signed-rank test
Early outcome	HIV positive	Activated Memory (AM)_CD11c _Geometric Mean	Freq_MFI	Chronic	Control	11	25	175	0.204	0.990969	-0.305095	Wilcoxon signed-rank test
Early outcome	HIV positive	Plasmablasts_CD11c _Geometric Mean	Freq_MFI	Chronic	Control	11	25	175	0.204	0.990969	-0.256857	Wilcoxon signed-rank test
Early outcome	HIV positive	Resting Memory (RM)_CXCR3_Frequency of Parent	Freq_MFI	Chronic	Control	11	25	100	0.204	0.990969	0.413913	Wilcoxon signed-rank test
Pre-infection	HIV positive	CD10+CD27+_PD-1 _Geometric Mean	Freq_MFI	Chronic	Control	12	28	124.5	0.204	0.990969	0.31264	Wilcoxon signed-rank test
Late outcome	HIV negative	Atypical Memory (AtM)_CD22_Frequency of Parent	Freq_MFI	Chronic	Control	2	15	24	0.205	0.990969	-0.305499	Wilcoxon signed-rank test
Late outcome	HIV negative	CD10+CD27+_CXCR5_Geometric Mean	Freq_MFI	Chronic	Control	2	15	24	0.205	0.990969	-0.632885	Wilcoxon signed-rank test
Late outcome	HIV negative	HBV-specific_CS_RM_Frequency of HBV specific	Freq_MFI	Chronic	Control	2	15	6	0.205	0.990969	1.04181	Wilcoxon signed-rank test
Late outcome	HIV negative	Plasmablasts_CD5_Geometric Mean	Freq_MFI	Chronic	Control	2	15	24	0.205	0.990969	-0.371227	Wilcoxon signed-rank test
Acute/Early controllers	HIV negative	Activated Memory (AM)_CD32_Frequency of Parent	Freq_MFI	Chronic	Control	9	22	128.5	0.207	0.990969	-0.206464	Wilcoxon signed-rank test
Acute/Early controllers	HIV negative	IgM-only Memory_CXCR5_Geometric Mean	Freq_MFI	Chronic	Control	9	22	128.5	0.207	0.990969	-0.451613	Wilcoxon signed-rank test
Early outcome	HIV positive	Atypical Memory (AtM)_BTLA_Geometric Mean	Freq_MFI	Chronic	Control	11	25	100	0.207	0.990969	0.743409	Wilcoxon signed-rank test
Pre-infection	HIV positive	HBV-specific B cells_CD19_Geometric Mean	Freq_MFI	Chronic	Control	12	27	204	0.21	0.990969	-0.29	Wilcoxon signed-rank test
Pre-infection	HIV positive	HBV-specific B cells_CD22_Frequency of Parent	Freq_MFI	Chronic	Control	12	28	210	0.21	0.990969	-0.204098	Wilcoxon signed-rank test
Acute/Early controllers	HIV positive	IgM-only Memory_CD11c _Frequency of Parent	Freq_MFI	Chronic	Control	12	31	233	0.211	0.990969	-0.350528	Wilcoxon signed-rank test
Acute/Early controllers	HIV positive	MZ B cells_CD11c _Geometric Mean	Freq_MFI	Chronic	Control	12	31	233	0.211	0.990969	-0.424687	Wilcoxon signed-rank test
Late outcome	HIV positive	Atypical Memory (AtM)_CD39_Frequency of Parent	Freq_MFI	Chronic	Control	5	11	16	0.211	0.990969	0.238943	Wilcoxon signed-rank test
Acute/Early controllers	HIV negative	HBV-specific Class Switched _NA_Frequency of Parent	Freq_MFI	Chronic	Control	9	22	127.5	0.212	0.990969	-0.580684	Wilcoxon signed-rank test
Pre-infection	HIV positive	HBV-specific B cells_CD39_Geometric Mean	Freq_MFI	Chronic	Control	12	27	203.5	0.212	0.990969	-0.528778	Wilcoxon signed-rank test
Acute/Early controllers	HIV positive	IgM-only Memory_CD5_Geometric Mean	Freq_MFI	Chronic	Control	12	31	232.5	0.213	0.990969	-0.156285	Wilcoxon signed-rank test
Early outcome	HIV negative	B1 B cells_CD22_Geometric Mean	Freq_MFI	Chronic	Control	8	21	110	0.213	0.990969	-0.388378	Wilcoxon signed-rank test
Early outcome	HIV negative	HBV-specific B cells_CD86_Frequency of Parent	Freq_MFI	Chronic	Control	8	21	58.5	0.213	0.990969	0.508147	Wilcoxon signed-rank test
Early outcome	HIV negative	Intermediate Memory (IM)_CD22_Geometric Mean	Freq_MFI	Chronic	Control	8	21	110	0.213	0.990969	-0.197294	Wilcoxon signed-rank test
Early outcome	HIV negative	Na√Øve_CXCR3_Frequency of Parent	Freq_MFI	Chronic	Control	8	21	110	0.213	0.990969	-0.181097	Wilcoxon signed-rank test
Pre-infection	HIV negative	B1 B cells_CD22_Frequency of Parent	Freq_MFI	Chronic	Control	9	23	134	0.213	0.990969	-0.258215	Wilcoxon signed-rank test
Pre-infection	HIV negative	IgM-only Memory_CD22_Geometric Mean	Freq_MFI	Chronic	Control	9	23	134	0.213	0.990969	-0.0975386	Wilcoxon signed-rank test
Pre-infection	HIV negative	Na√Øve_FcRL5 _Frequency of Parent	Freq_MFI	Chronic	Control	9	23	134	0.213	0.990969	-0.746036	Wilcoxon signed-rank test
Pre-infection	HIV negative	Transitional_CD5_Frequency of Parent	Freq_MFI	Chronic	Control	9	23	73	0.213	0.990969	0.162337	Wilcoxon signed-rank test
Pre-infection	HIV positive	CD10+CD27+_CD11c _Geometric Mean	Freq_MFI	Chronic	Control	12	28	125	0.213	0.990969	0.848558	Wilcoxon signed-rank test
Pre-infection	HIV positive	IgD-only Memory_BTLA_Geometric Mean	Freq_MFI	Chronic	Control	12	28	125	0.213	0.990969	0.749073	Wilcoxon signed-rank test
Acute/Early controllers	HIV negative	CD10+CD27+_CXCR5_Frequency of Parent	Freq_MFI	Chronic	Control	9	22	128	0.215	0.990969	-0.213643	Wilcoxon signed-rank test
Acute/Early controllers	HIV negative	IgD-only Memory_CXCR5_Frequency of Parent	Freq_MFI	Chronic	Control	9	22	128	0.215	0.990969	-0.340819	Wilcoxon signed-rank test
Acute/Early controllers	HIV negative	Unswitched_NA_Frequency of total B cells	Freq_MFI	Chronic	Control	9	22	70	0.215	0.990969	0.110684	Wilcoxon signed-rank test
Pre-infection	HIV positive	IgM-only Memory_FcRL5 _Frequency of Parent	Freq_MFI	Chronic	Control	12	28	125.5	0.215	0.990969	0.615926	Wilcoxon signed-rank test
Early outcome	HIV positive	CD10+CD27+_CD21_Frequency of Parent	Freq_MFI	Chronic	Control	11	25	101	0.216	0.990969	0.153074	Wilcoxon signed-rank test
Early outcome	HIV positive	CD10+CD27+_CD86_Frequency of Parent	Freq_MFI	Chronic	Control	11	25	174	0.216	0.990969	-0.347236	Wilcoxon signed-rank test
Pre-infection	HIV negative	B1 B cells_PD-1 _Geometric Mean	Freq_MFI	Chronic	Control	9	23	73.5	0.216	0.990969	0.21259	Wilcoxon signed-rank test
Acute/Early controllers	HIV positive	Resting Memory (RM)_CD11c _Frequency of Parent	Freq_MFI	Chronic	Control	12	31	232	0.218	0.990969	-0.236508	Wilcoxon signed-rank test
Acute/Early controllers	HIV positive	Resting Memory (RM)_CD32_Geometric Mean	Freq_MFI	Chronic	Control	12	31	232	0.218	0.990969	-0.13833	Wilcoxon signed-rank test
Early outcome	HIV negative	Atypical Memory (AtM)_CD86_Geometric Mean	Freq_MFI	Chronic	Control	8	21	110	0.218	0.990969	-0.583523	Wilcoxon signed-rank test
Early outcome	HIV negative	IgM-only Memory_CD5_Geometric Mean	Freq_MFI	Chronic	Control	8	21	58	0.218	0.990969	0.20757	Wilcoxon signed-rank test
Early outcome	HIV negative	Plasmablasts_CD21_Frequency of Parent	Freq_MFI	Chronic	Control	8	21	58	0.218	0.990969	0.252609	Wilcoxon signed-rank test
Acute/Early controllers	HIV negative	Activated Memory (AM)_CD32_Geometric Mean	Freq_MFI	Chronic	Control	9	22	128	0.219	0.990969	-0.312318	Wilcoxon signed-rank test
Acute/Early controllers	HIV negative	IgM-only Memory_BTLA_Frequency of Parent	Freq_MFI	Chronic	Control	9	22	128	0.219	0.990969	-0.190511	Wilcoxon signed-rank test
Acute/Early controllers	HIV negative	MZ B cells_CD5_Frequency of Parent	Freq_MFI	Chronic	Control	9	22	70	0.219	0.990969	0.203958	Wilcoxon signed-rank test
Early outcome	HIV positive	Atypical Memory (AtM)_CD86_Geometric Mean	Freq_MFI	Chronic	Control	11	25	174	0.22	0.990969	-0.361993	Wilcoxon signed-rank test
Early outcome	HIV positive	Intermediate Memory (IM)_CXCR3_Frequency of Parent	Freq_MFI	Chronic	Control	11	25	101	0.22	0.990969	0.710297	Wilcoxon signed-rank test
Acute/Early controllers	HIV positive	Resting Memory (RM)_CD32_Frequency of Parent	Freq_MFI	Chronic	Control	12	31	232	0.221	0.990969	-0.0789841	Wilcoxon signed-rank test
Late outcome	HIV positive	Activated Memory (AM)_CD22_Frequency of Parent	Freq_MFI	Chronic	Control	5	11	39	0.221	0.990969	-0.568919	Wilcoxon signed-rank test
Late outcome	HIV positive	Activated Memory (AM)_CD86_Frequency of Parent	Freq_MFI	Chronic	Control	5	11	39	0.221	0.990969	-0.905247	Wilcoxon signed-rank test
Late outcome	HIV positive	Activated Memory (AM)_CXCR3_Geometric Mean	Freq_MFI	Chronic	Control	5	11	16	0.221	0.990969	0.402265	Wilcoxon signed-rank test
Late outcome	HIV positive	MZ B cells_CD11c _Frequency of Parent	Freq_MFI	Chronic	Control	5	11	39	0.221	0.990969	-0.428751	Wilcoxon signed-rank test
Late outcome	HIV positive	MZ B cells_CD11c _Geometric Mean	Freq_MFI	Chronic	Control	5	11	39	0.221	0.990969	-0.620658	Wilcoxon signed-rank test
Pre-infection	HIV positive	B1 B cells_CD22_Frequency of Parent	Freq_MFI	Chronic	Control	12	28	210	0.221	0.990969	-0.204845	Wilcoxon signed-rank test
Pre-infection	HIV positive	Resting Memory (RM)_CD5_Geometric Mean	Freq_MFI	Chronic	Control	12	28	210	0.221	0.990969	-0.167213	Wilcoxon signed-rank test
Early outcome	HIV negative	Activated Memory (AM)_CD32_Frequency of Parent	Freq_MFI	Chronic	Control	8	21	109.5	0.222	0.990969	-0.269024	Wilcoxon signed-rank test
Early outcome	HIV negative	Transitional B cells_CD86_Geometric Mean	Freq_MFI	Chronic	Control	8	21	109.5	0.222	0.990969	-0.891353	Wilcoxon signed-rank test
Acute/Early controllers	HIV negative	Activated Memory (AM)_CD22_Geometric Mean	Freq_MFI	Chronic	Control	9	22	127.5	0.223	0.990969	-0.314625	Wilcoxon signed-rank test
Acute/Early controllers	HIV negative	Atypical Memory (AtM)_CD22_Geometric Mean	Freq_MFI	Chronic	Control	9	22	127.5	0.223	0.990969	-0.373002	Wilcoxon signed-rank test
Early outcome	HIV positive	CD10+CD27+_BTLA_Geometric Mean	Freq_MFI	Chronic	Control	11	25	101.5	0.223	0.990969	0.356296	Wilcoxon signed-rank test
Early outcome	HIV positive	MZ B cells_BTLA_Geometric Mean	Freq_MFI	Chronic	Control	11	25	101.5	0.223	0.990969	0.585359	Wilcoxon signed-rank test
Pre-infection	HIV positive	MZ B cells_FcRL5 _Geometric Mean	Freq_MFI	Chronic	Control	12	28	126	0.224	0.990969	0.114234	Wilcoxon signed-rank test
Pre-infection	HIV positive	Atypical Memory (AtM)_CD5_Geometric Mean	Freq_MFI	Chronic	Control	12	28	209.5	0.226	0.990969	-0.0827539	Wilcoxon signed-rank test
Pre-infection	HIV positive	IgD-CD27-_CD86_Geometric Mean	Freq_MFI	Chronic	Control	12	28	209.5	0.226	0.990969	-0.724709	Wilcoxon signed-rank test
Pre-infection	HIV positive	Plasmablasts_CD5_Frequency of Parent	Freq_MFI	Chronic	Control	12	28	209.5	0.226	0.990969	-0.141196	Wilcoxon signed-rank test
Acute/Early controllers	HIV positive	CD10+CD27+_CD32_Frequency of Parent	Freq_MFI	Chronic	Control	12	31	231	0.228	0.990969	-0.0923095	Wilcoxon signed-rank test
Early outcome	HIV positive	IgD-CD27-_NA_Frequency of total B cells	Freq_MFI	Chronic	Control	11	25	173	0.229	0.990969	-0.376733	Wilcoxon signed-rank test
Early outcome	HIV positive	Transitional B cells_CD11c _Geometric Mean	Freq_MFI	Chronic	Control	11	25	102	0.229	0.990969	0.568989	Wilcoxon signed-rank test
Pre-infection	HIV negative	Atypical Memory (AtM)_CD22_Frequency of Parent	Freq_MFI	Chronic	Control	9	23	133	0.229	0.990969	-0.241702	Wilcoxon signed-rank test
Acute/Early controllers	HIV negative	Activated Memory (AM)_CD86_Geometric Mean	Freq_MFI	Chronic	Control	9	22	127	0.231	0.990969	-0.590984	Wilcoxon signed-rank test
Acute/Early controllers	HIV negative	Atypical Memory (AtM)_CD22_Frequency of Parent	Freq_MFI	Chronic	Control	9	22	127	0.231	0.990969	-0.156842	Wilcoxon signed-rank test
Acute/Early controllers	HIV negative	IgD-CD27-_PD-1 _Geometric Mean	Freq_MFI	Chronic	Control	9	22	127	0.231	0.990969	-0.210882	Wilcoxon signed-rank test
Acute/Early controllers	HIV positive	HBV-specific US_MZ B cells_NA_Frequency of Unswitched	Freq_MFI	Chronic	Control	12	31	142.5	0.231	0.990969	0.649913	Wilcoxon signed-rank test
Acute/Early controllers	HIV positive	B1 B cells_FcRL5 _Frequency of Parent	Freq_MFI	Chronic	Control	12	31	231	0.232	0.990969	-0.376413	Wilcoxon signed-rank test
Acute/Early controllers	HIV positive	Na√Øve_BTLA_Geometric Mean	Freq_MFI	Chronic	Control	12	31	141	0.232	0.990969	0.484269	Wilcoxon signed-rank test
Early outcome	HIV negative	HBV-specific_CS_AM_Frequency of Parent	Freq_MFI	Chronic	Control	8	21	59.5	0.232	0.990969	0.499072	Wilcoxon signed-rank test
Pre-infection	HIV positive	Activated Memory (AM)_BTLA_Frequency of Parent	Freq_MFI	Chronic	Control	12	28	127	0.232	0.990969	0.484374	Wilcoxon signed-rank test
Acute/Early controllers	HIV positive	Activated Memory (AM)_PD-1 _Frequency of Parent	Freq_MFI	Chronic	Control	12	31	141.5	0.233	0.990969	0.229315	Wilcoxon signed-rank test
Acute/Early controllers	HIV positive	IgD-CD27-_BTLA_Geometric Mean	Freq_MFI	Chronic	Control	12	31	141.5	0.233	0.990969	0.403515	Wilcoxon signed-rank test
Acute/Early controllers	HIV positive	IgM-only Memory_CD39_Geometric Mean	Freq_MFI	Chronic	Control	12	31	230.5	0.233	0.990969	-0.15817	Wilcoxon signed-rank test
Acute/Early controllers	HIV positive	Plasmablasts_NA_Frequency of total B cells	Freq_MFI	Chronic	Control	12	31	230.5	0.233	0.990969	-0.337063	Wilcoxon signed-rank test
Late outcome	HIV positive	Na√Øve_CD5_Geometric Mean	Freq_MFI	Chronic	Control	5	11	16.5	0.234	0.990969	0.26262	Wilcoxon signed-rank test
Late outcome	HIV positive	Plasmablasts_CD39_Geometric Mean	Freq_MFI	Chronic	Control	5	11	16.5	0.234	0.990969	0.320347	Wilcoxon signed-rank test
Pre-infection	HIV positive	HBV-specific B cells_CD11c _Frequency of Parent	Freq_MFI	Chronic	Control	12	28	208.5	0.234	0.990969	-0.54698	Wilcoxon signed-rank test
Acute/Early controllers	HIV positive	HBV-specific B cells_FcRL5 _Frequency of Parent	Freq_MFI	Chronic	Control	12	31	143	0.235	0.990969	0.336518	Wilcoxon signed-rank test
Late outcome	HIV negative	Activated Memory (AM)_CD22_Geometric Mean	Freq_MFI	Chronic	Control	2	15	24	0.235	0.990969	-0.733398	Wilcoxon signed-rank test
Late outcome	HIV negative	Activated Memory (AM)_CD32_Geometric Mean	Freq_MFI	Chronic	Control	2	15	24	0.235	0.990969	-0.254719	Wilcoxon signed-rank test
Late outcome	HIV negative	Activated Memory (AM)_FcRL5 _Frequency of Parent	Freq_MFI	Chronic	Control	2	15	24	0.235	0.990969	-1.05037	Wilcoxon signed-rank test
Late outcome	HIV negative	Activated Memory (AM)_FcRL5 _Geometric Mean	Freq_MFI	Chronic	Control	2	15	24	0.235	0.990969	-0.589292	Wilcoxon signed-rank test
Late outcome	HIV negative	Atypical Memory (AtM)_CD11c _Geometric Mean	Freq_MFI	Chronic	Control	2	15	24	0.235	0.990969	-0.640883	Wilcoxon signed-rank test
Late outcome	HIV negative	Atypical Memory (AtM)_CD22_Geometric Mean	Freq_MFI	Chronic	Control	2	15	24	0.235	0.990969	-0.396159	Wilcoxon signed-rank test
Late outcome	HIV negative	Atypical Memory (AtM)_CD5_Frequency of Parent	Freq_MFI	Chronic	Control	2	15	24	0.235	0.990969	-0.277076	Wilcoxon signed-rank test
Late outcome	HIV negative	B1 B cells_CD21_Geometric Mean	Freq_MFI	Chronic	Control	2	15	24	0.235	0.990969	-1.23224	Wilcoxon signed-rank test
Late outcome	HIV negative	IgD-CD27-_FcRL5 _Frequency of Parent	Freq_MFI	Chronic	Control	2	15	24	0.235	0.990969	-0.651547	Wilcoxon signed-rank test
Late outcome	HIV negative	IgD-CD27-_PD-1 _Frequency of Parent	Freq_MFI	Chronic	Control	2	15	6	0.235	0.990969	0.615788	Wilcoxon signed-rank test
Late outcome	HIV negative	IgD-only Memory_CD11c _Geometric Mean	Freq_MFI	Chronic	Control	2	15	24	0.235	0.990969	-0.608656	Wilcoxon signed-rank test
Late outcome	HIV negative	IgD-only Memory_CD32_Frequency of Parent	Freq_MFI	Chronic	Control	2	15	24	0.235	0.990969	-0.341146	Wilcoxon signed-rank test
Late outcome	HIV negative	IgD-only Memory_CD32_Geometric Mean	Freq_MFI	Chronic	Control	2	15	24	0.235	0.990969	-0.5169	Wilcoxon signed-rank test
Late outcome	HIV negative	Na√Øve_CD86_Frequency of Parent	Freq_MFI	Chronic	Control	2	15	24	0.235	0.990969	-1.32923	Wilcoxon signed-rank test
Late outcome	HIV negative	Plasmablasts_CXCR3_Geometric Mean	Freq_MFI	Chronic	Control	2	15	24	0.235	0.990969	-0.261488	Wilcoxon signed-rank test
Acute/Early controllers	HIV negative	Atypical Memory (AtM)_PD-1 _Frequency of Parent	Freq_MFI	Chronic	Control	9	22	71	0.236	0.990969	0.618505	Wilcoxon signed-rank test
Acute/Early controllers	HIV negative	Intermediate Memory (IM)_CXCR3_Frequency of Parent	Freq_MFI	Chronic	Control	9	22	127	0.236	0.990969	-0.738508	Wilcoxon signed-rank test
Acute/Early controllers	HIV negative	MZ B cells_CD21_Geometric Mean	Freq_MFI	Chronic	Control	9	22	127	0.236	0.990969	-0.188297	Wilcoxon signed-rank test
Acute/Early controllers	HIV negative	Transitional B cells_CD21_Geometric Mean	Freq_MFI	Chronic	Control	9	22	127	0.236	0.990969	-0.261976	Wilcoxon signed-rank test
Early outcome	HIV positive	B1 B cells_PD-1 _Geometric Mean	Freq_MFI	Chronic	Control	11	25	102.5	0.236	0.990969	0.183997	Wilcoxon signed-rank test
Early outcome	HIV negative	Activated Memory (AM)_BTLA_Frequency of Parent	Freq_MFI	Chronic	Control	8	21	109	0.237	0.990969	-0.702268	Wilcoxon signed-rank test
Early outcome	HIV negative	Atypical Memory (AtM)_CD11c _Frequency of Parent	Freq_MFI	Chronic	Control	8	21	109	0.237	0.990969	-0.422209	Wilcoxon signed-rank test
Early outcome	HIV negative	HBV-specific B cells_CD27_Geometric Mean	Freq_MFI	Chronic	Control	8	21	59	0.237	0.990969	0.509712	Wilcoxon signed-rank test
Early outcome	HIV negative	Resting Memory (RM)_CXCR5_Geometric Mean	Freq_MFI	Chronic	Control	8	21	109	0.237	0.990969	-0.513334	Wilcoxon signed-rank test
Late outcome	HIV positive	HBV-specific US_MZ B cells_NA_Frequency of Unswitched	Freq_MFI	Chronic	Control	5	11	38	0.237	0.990969	-1.72755	Wilcoxon signed-rank test
Pre-infection	HIV negative	CD10+CD27+_CD21_Frequency of Parent	Freq_MFI	Chronic	Control	9	23	132	0.24	1	-0.0104986	Wilcoxon signed-rank test
Pre-infection	HIV negative	B1 B cells_PD-1 _Frequency of Parent	Freq_MFI	Chronic	Control	9	23	75	0.241	1	0.363848	Wilcoxon signed-rank test
Early outcome	HIV positive	HBV-specific B cells_CD22_Geometric Mean	Freq_MFI	Chronic	Control	9	25	82	0.242	1	0.473333	Wilcoxon signed-rank test
Acute/Early controllers	HIV positive	B1 B cells_CD39_Frequency of Parent	Freq_MFI	Chronic	Control	12	31	230	0.243	1	-0.199381	Wilcoxon signed-rank test
Acute/Early controllers	HIV positive	IgD-only Memory_CD22_Geometric Mean	Freq_MFI	Chronic	Control	12	31	230	0.243	1	-0.496263	Wilcoxon signed-rank test
Early outcome	HIV positive	IgD-CD27-_CD5_Geometric Mean	Freq_MFI	Chronic	Control	11	25	103	0.243	1	0.171234	Wilcoxon signed-rank test
Early outcome	HIV positive	IgD-only Memory_CD21_Frequency of Parent	Freq_MFI	Chronic	Control	11	25	172	0.243	1	-0.282134	Wilcoxon signed-rank test
Early outcome	HIV positive	Intermediate Memory (IM)_BTLA_Frequency of Parent	Freq_MFI	Chronic	Control	11	25	103	0.243	1	0.409318	Wilcoxon signed-rank test
Acute/Early controllers	HIV positive	MZ B cells_CD39_Geometric Mean	Freq_MFI	Chronic	Control	12	31	229.5	0.244	1	-0.156552	Wilcoxon signed-rank test
Late outcome	HIV positive	HBV-specific B cells_PD-1 _Frequency of Parent	Freq_MFI	Chronic	Control	5	11	20	0.245	1	Inf	Wilcoxon signed-rank test
Pre-infection	HIV positive	HBV-specific B cells_CD11c _Geometric Mean	Freq_MFI	Chronic	Control	12	27	201	0.245	1	-0.577165	Wilcoxon signed-rank test
Pre-infection	HIV negative	CD10+CD27+_FcRL5 _Geometric Mean	Freq_MFI	Chronic	Control	9	23	132	0.246	1	-0.253987	Wilcoxon signed-rank test
Pre-infection	HIV negative	IgD-only Memory_CD39_Geometric Mean	Freq_MFI	Chronic	Control	9	23	75	0.246	1	0.405147	Wilcoxon signed-rank test
Pre-infection	HIV negative	Plasmablasts_CD5_Frequency of Parent	Freq_MFI	Chronic	Control	9	23	132	0.246	1	-0.25874	Wilcoxon signed-rank test
Pre-infection	HIV negative	Transitional B cells_CD11c _Geometric Mean	Freq_MFI	Chronic	Control	9	23	75	0.246	1	1.51529	Wilcoxon signed-rank test
Pre-infection	HIV negative	Transitional B cells_CD21_Geometric Mean	Freq_MFI	Chronic	Control	9	23	132	0.246	1	-0.191144	Wilcoxon signed-rank test
Early outcome	HIV positive	B1 B cells_FcRL5 _Frequency of Parent	Freq_MFI	Chronic	Control	11	25	172	0.247	1	-0.289137	Wilcoxon signed-rank test
Pre-infection	HIV positive	MZ B cells_CD22_Geometric Mean	Freq_MFI	Chronic	Control	12	28	208	0.247	1	-0.122547	Wilcoxon signed-rank test
Acute/Early controllers	HIV negative	IgD-only Memory_CD11c _Frequency of Parent	Freq_MFI	Chronic	Control	9	22	126	0.249	1	-0.319412	Wilcoxon signed-rank test
Acute/Early controllers	HIV negative	IgM-only Memory_CXCR5_Frequency of Parent	Freq_MFI	Chronic	Control	9	22	126	0.249	1	-0.32499	Wilcoxon signed-rank test
Acute/Early controllers	HIV negative	MZ B cells_CXCR5_Frequency of Parent	Freq_MFI	Chronic	Control	9	22	126	0.249	1	-0.388332	Wilcoxon signed-rank test
Pre-infection	HIV negative	IgD-only Memory_CXCR3_Geometric Mean	Freq_MFI	Chronic	Control	9	23	131.5	0.249	1	-0.13577	Wilcoxon signed-rank test
Acute/Early controllers	HIV positive	Transitional_CD86_Frequency of Parent	Freq_MFI	Chronic	Control	12	31	229	0.25	1	-0.196907	Wilcoxon signed-rank test
Early outcome	HIV positive	IgM-only Memory_CD22_Geometric Mean	Freq_MFI	Chronic	Control	11	25	171.5	0.25	1	-0.140528	Wilcoxon signed-rank test
Pre-infection	HIV positive	IgM-only Memory_CD22_Frequency of Parent	Freq_MFI	Chronic	Control	12	28	207.5	0.25	1	-0.100651	Wilcoxon signed-rank test
Pre-infection	HIV positive	MZ B cells_FcRL5 _Frequency of Parent	Freq_MFI	Chronic	Control	12	28	128.5	0.25	1	0.447321	Wilcoxon signed-rank test
Acute/Early controllers	HIV positive	IgM-only Memory_CD39_Frequency of Parent	Freq_MFI	Chronic	Control	12	31	229	0.254	1	-0.129128	Wilcoxon signed-rank test
Acute/Early controllers	HIV positive	Plasmablasts_CD22_Geometric Mean	Freq_MFI	Chronic	Control	12	31	229	0.254	1	-0.141013	Wilcoxon signed-rank test
Pre-infection	HIV positive	HBV-specific B cells_CD22_Geometric Mean	Freq_MFI	Chronic	Control	12	27	200	0.254	1	-0.441063	Wilcoxon signed-rank test
Pre-infection	HIV positive	CD10+CD27+_CD21_Frequency of Parent	Freq_MFI	Chronic	Control	12	28	207	0.256	1	-0.14952	Wilcoxon signed-rank test
Pre-infection	HIV positive	HBV-specific B cells_NA_Frequency of total B cells	Freq_MFI	Chronic	Control	12	28	129	0.256	1	0.80344	Wilcoxon signed-rank test
Early outcome	HIV positive	B1 B cells_CXCR3_Geometric Mean	Freq_MFI	Chronic	Control	11	25	104	0.257	1	0.646369	Wilcoxon signed-rank test
Late outcome	HIV positive	Intermediate Memory (IM)_CD39_Geometric Mean	Freq_MFI	Chronic	Control	5	11	17	0.257	1	0.0762947	Wilcoxon signed-rank test
Late outcome	HIV positive	Na√Øve_CXCR5_Geometric Mean	Freq_MFI	Chronic	Control	5	11	17	0.257	1	0.77497	Wilcoxon signed-rank test
Pre-infection	HIV negative	HBV-specific_CS_IM_Frequency of HBV specific	Freq_MFI	Chronic	Control	9	23	79.5	0.257	1	1.24304	Wilcoxon signed-rank test
Acute/Early controllers	HIV negative	Activated Memory (AM)_CD22_Frequency of Parent	Freq_MFI	Chronic	Control	9	22	125.5	0.258	1	-0.19252	Wilcoxon signed-rank test
Pre-infection	HIV negative	MZ B cells_CD5_Geometric Mean	Freq_MFI	Chronic	Control	9	23	76	0.258	1	0.17169	Wilcoxon signed-rank test
Acute/Early controllers	HIV positive	Activated Memory (AM)_CD11c _Frequency of Parent	Freq_MFI	Chronic	Control	12	31	228	0.261	1	-0.127137	Wilcoxon signed-rank test
Early outcome	HIV negative	Activated Memory (AM)_CD39_Geometric Mean	Freq_MFI	Chronic	Control	8	21	107.5	0.262	1	-0.316393	Wilcoxon signed-rank test
Early outcome	HIV negative	Intermediate Memory (IM)_CD22_Frequency of Parent	Freq_MFI	Chronic	Control	8	21	107.5	0.262	1	-0.0875799	Wilcoxon signed-rank test
Pre-infection	HIV positive	CD10+CD27+_CD5_Frequency of Parent	Freq_MFI	Chronic	Control	12	28	129.5	0.262	1	0.198571	Wilcoxon signed-rank test
Late outcome	HIV negative	B1 B cells_PD-1 _Geometric Mean	Freq_MFI	Chronic	Control	2	15	7	0.263	1	0.284434	Wilcoxon signed-rank test
Late outcome	HIV negative	IgD-CD27-_CD5_Frequency of Parent	Freq_MFI	Chronic	Control	2	15	23	0.263	1	-0.226169	Wilcoxon signed-rank test
Late outcome	HIV negative	IgD-only Memory_PD-1 _Frequency of Parent	Freq_MFI	Chronic	Control	2	15	7	0.263	1	1.68325	Wilcoxon signed-rank test
Late outcome	HIV negative	Intermediate Memory (IM)_PD-1 _Frequency of Parent	Freq_MFI	Chronic	Control	2	15	7	0.263	1	1.62175	Wilcoxon signed-rank test
Late outcome	HIV negative	Na√Øve_PD-1 _Frequency of Parent	Freq_MFI	Chronic	Control	2	15	7	0.263	1	0.386198	Wilcoxon signed-rank test
Late outcome	HIV negative	Transitional B cells_CD32_Geometric Mean	Freq_MFI	Chronic	Control	2	15	23	0.263	1	-0.189945	Wilcoxon signed-rank test
Pre-infection	HIV negative	HBV-specific B cells_CXCR5_Geometric Mean	Freq_MFI	Chronic	Control	9	23	131	0.263	1	-0.288906	Wilcoxon signed-rank test
Pre-infection	HIV negative	MZ B cells_CD21_Geometric Mean	Freq_MFI	Chronic	Control	9	23	131	0.263	1	-0.149288	Wilcoxon signed-rank test
Early outcome	HIV positive	Intermediate Memory (IM)_FcRL5 _Geometric Mean	Freq_MFI	Chronic	Control	11	25	104.5	0.264	1	0.409889	Wilcoxon signed-rank test
Acute/Early controllers	HIV positive	Transitional B cells_BTLA_Geometric Mean	Freq_MFI	Chronic	Control	12	31	144	0.265	1	0.383372	Wilcoxon signed-rank test
Acute/Early controllers	HIV positive	Transitional B cells_CD22_Geometric Mean	Freq_MFI	Chronic	Control	12	31	228	0.265	1	-0.176845	Wilcoxon signed-rank test
Pre-infection	HIV negative	CD10+CD27+_PD-1 _Frequency of Parent	Freq_MFI	Chronic	Control	9	23	76.5	0.266	1	0.182589	Wilcoxon signed-rank test
Acute/Early controllers	HIV negative	IgD-only Memory_CD32_Frequency of Parent	Freq_MFI	Chronic	Control	9	22	125	0.267	1	-0.196368	Wilcoxon signed-rank test
Acute/Early controllers	HIV negative	Na√Øve_CD21_Frequency of Parent	Freq_MFI	Chronic	Control	9	22	73	0.267	1	0.0130515	Wilcoxon signed-rank test
Acute/Early controllers	HIV negative	Na√Øve_CXCR3_Geometric Mean	Freq_MFI	Chronic	Control	9	22	125	0.267	1	-0.222034	Wilcoxon signed-rank test
Acute/Early controllers	HIV positive	Atypical Memory (AtM)_BTLA_Geometric Mean	Freq_MFI	Chronic	Control	12	31	144.5	0.267	1	0.541777	Wilcoxon signed-rank test
Acute/Early controllers	HIV positive	MZ B cells_CD39_Frequency of Parent	Freq_MFI	Chronic	Control	12	31	227.5	0.267	1	-0.115242	Wilcoxon signed-rank test
Late outcome	HIV positive	Activated Memory (AM)_CD11c _Frequency of Parent	Freq_MFI	Chronic	Control	5	11	38	0.267	1	-0.280523	Wilcoxon signed-rank test
Late outcome	HIV positive	Activated Memory (AM)_CD39_Frequency of Parent	Freq_MFI	Chronic	Control	5	11	38	0.267	1	-0.389464	Wilcoxon signed-rank test
Late outcome	HIV positive	Activated Memory (AM)_PD-1 _Frequency of Parent	Freq_MFI	Chronic	Control	5	11	17	0.267	1	0.455368	Wilcoxon signed-rank test
Late outcome	HIV positive	Atypical Memory (AtM)_CD86_Geometric Mean	Freq_MFI	Chronic	Control	5	11	38	0.267	1	-0.708204	Wilcoxon signed-rank test
Late outcome	HIV positive	HBV-specific B cells_CD27_Geometric Mean	Freq_MFI	Chronic	Control	5	11	38	0.267	1	-0.49912	Wilcoxon signed-rank test
Late outcome	HIV positive	IgD-CD27-_BTLA_Frequency of Parent	Freq_MFI	Chronic	Control	5	11	17	0.267	1	1.85254	Wilcoxon signed-rank test
Late outcome	HIV positive	IgD-CD27-_NA_Frequency of total B cells	Freq_MFI	Chronic	Control	5	11	38	0.267	1	-0.590749	Wilcoxon signed-rank test
Late outcome	HIV positive	IgD-only Memory_NA_Frequency of total B cells	Freq_MFI	Chronic	Control	5	11	17	0.267	1	1.112	Wilcoxon signed-rank test
Late outcome	HIV positive	IgM-only Memory_NA_Frequency of total B cells	Freq_MFI	Chronic	Control	5	11	38	0.267	1	-0.707303	Wilcoxon signed-rank test
Late outcome	HIV positive	Na√Øve_BTLA_Frequency of Parent	Freq_MFI	Chronic	Control	5	11	17	0.267	1	2.28025	Wilcoxon signed-rank test
Late outcome	HIV positive	Na√Øve_CD22_Geometric Mean	Freq_MFI	Chronic	Control	5	11	38	0.267	1	-0.218931	Wilcoxon signed-rank test
Late outcome	HIV positive	Non-plasmablasts_NA_Frequency of total B cells	Freq_MFI	Chronic	Control	5	11	17	0.267	1	0.0641448	Wilcoxon signed-rank test
Late outcome	HIV positive	Plasmablasts_CD39_Frequency of Parent	Freq_MFI	Chronic	Control	5	11	17	0.267	1	0.152702	Wilcoxon signed-rank test
Late outcome	HIV positive	Resting Memory (RM)_CXCR5_Frequency of Parent	Freq_MFI	Chronic	Control	5	11	17	0.267	1	0.334918	Wilcoxon signed-rank test
Late outcome	HIV positive	Resting Memory (RM)_CXCR5_Geometric Mean	Freq_MFI	Chronic	Control	5	11	17	0.267	1	0.684375	Wilcoxon signed-rank test
Late outcome	HIV positive	Transitional B cells_CD39_Geometric Mean	Freq_MFI	Chronic	Control	5	11	17	0.267	1	0.386511	Wilcoxon signed-rank test
Late outcome	HIV positive	Transitional_BTLA_Frequency of Parent	Freq_MFI	Chronic	Control	5	11	17	0.267	1	1.63567	Wilcoxon signed-rank test
Late outcome	HIV positive	Transitional_CD32_Frequency of Parent	Freq_MFI	Chronic	Control	5	11	17	0.267	1	0.251841	Wilcoxon signed-rank test
Pre-infection	HIV negative	CD10+CD27+_CD32_Geometric Mean	Freq_MFI	Chronic	Control	9	23	130.5	0.267	1	-0.123298	Wilcoxon signed-rank test
Pre-infection	HIV negative	IgD-only Memory_CD21_Frequency of Parent	Freq_MFI	Chronic	Control	9	23	76.5	0.267	1	0.243113	Wilcoxon signed-rank test
Pre-infection	HIV positive	IgD-CD27-_CD32_Frequency of Parent	Freq_MFI	Chronic	Control	12	28	206	0.268	1	-0.0910905	Wilcoxon signed-rank test
Pre-infection	HIV positive	Resting Memory (RM)_CD86_Frequency of Parent	Freq_MFI	Chronic	Control	12	28	206	0.268	1	-0.254677	Wilcoxon signed-rank test
Pre-infection	HIV positive	Resting Memory (RM)_CD86_Geometric Mean	Freq_MFI	Chronic	Control	12	28	206	0.268	1	-0.225348	Wilcoxon signed-rank test
Early outcome	HIV negative	HBV-specific Class Switched _NA_Frequency of Parent	Freq_MFI	Chronic	Control	8	21	61	0.272	1	0.500986	Wilcoxon signed-rank test
Early outcome	HIV negative	IgD-only Memory_PD-1 _Frequency of Parent	Freq_MFI	Chronic	Control	8	21	61	0.272	1	0.686979	Wilcoxon signed-rank test
Early outcome	HIV negative	Intermediate Memory (IM)_CXCR5_Frequency of Parent	Freq_MFI	Chronic	Control	8	21	107	0.272	1	-0.0571264	Wilcoxon signed-rank test
Pre-infection	HIV negative	HBV-specific B cells_CXCR3_Frequency of Parent	Freq_MFI	Chronic	Control	9	23	130	0.272	1	-0.401866	Wilcoxon signed-rank test
Acute/Early controllers	HIV positive	Resting Memory (RM)_CD5_Frequency of Parent	Freq_MFI	Chronic	Control	12	31	227	0.273	1	-0.123616	Wilcoxon signed-rank test
Pre-infection	HIV positive	HBV-specific_CS_IM_Frequency of Parent	Freq_MFI	Chronic	Control	12	28	143	0.275	1	2.6332	Wilcoxon signed-rank test
Pre-infection	HIV positive	Na√Øve_BTLA_Frequency of Parent	Freq_MFI	Chronic	Control	12	28	130.5	0.275	1	0.282747	Wilcoxon signed-rank test
Early outcome	HIV positive	Intermediate Memory (IM)_CD86_Frequency of Parent	Freq_MFI	Chronic	Control	11	25	170	0.276	1	-0.434877	Wilcoxon signed-rank test
Pre-infection	HIV negative	B1 B cells_CD32_Geometric Mean	Freq_MFI	Chronic	Control	9	23	130	0.276	1	-0.26231	Wilcoxon signed-rank test
Pre-infection	HIV negative	B1 B cells_FcRL5 _Frequency of Parent	Freq_MFI	Chronic	Control	9	23	130	0.276	1	-0.372563	Wilcoxon signed-rank test
Pre-infection	HIV negative	Na√Øve_CD11c _Geometric Mean	Freq_MFI	Chronic	Control	9	23	77	0.276	1	0.661522	Wilcoxon signed-rank test
Acute/Early controllers	HIV negative	B1 B cells_CD39_Geometric Mean	Freq_MFI	Chronic	Control	9	22	73.5	0.277	1	0.194927	Wilcoxon signed-rank test
Acute/Early controllers	HIV negative	Plasmablasts_CXCR5_Frequency of Parent	Freq_MFI	Chronic	Control	9	22	124.5	0.277	1	-0.308205	Wilcoxon signed-rank test
Acute/Early controllers	HIV positive	Plasmablasts_FcRL5 _Geometric Mean	Freq_MFI	Chronic	Control	12	31	227	0.277	1	-0.200676	Wilcoxon signed-rank test
Acute/Early controllers	HIV positive	Transitional_CD39_Frequency of Parent	Freq_MFI	Chronic	Control	12	31	226.5	0.279	1	-0.324389	Wilcoxon signed-rank test
Early outcome	HIV negative	Activated Memory (AM)_CD32_Geometric Mean	Freq_MFI	Chronic	Control	8	21	107	0.279	1	-0.341347	Wilcoxon signed-rank test
Early outcome	HIV negative	Atypical Memory (AtM)_NA_Frequency of total B cells	Freq_MFI	Chronic	Control	8	21	107	0.279	1	-0.344559	Wilcoxon signed-rank test
Early outcome	HIV negative	B1 B cells_CD5_Geometric Mean	Freq_MFI	Chronic	Control	8	21	61	0.279	1	0.14171	Wilcoxon signed-rank test
Early outcome	HIV negative	IgM-only Memory_CXCR3_Geometric Mean	Freq_MFI	Chronic	Control	8	21	107	0.279	1	-0.128538	Wilcoxon signed-rank test
Early outcome	HIV negative	Intermediate Memory (IM)_CXCR5_Geometric Mean	Freq_MFI	Chronic	Control	8	21	107	0.279	1	-0.490491	Wilcoxon signed-rank test
Pre-infection	HIV negative	HBV-specific B cells_CD5_Geometric Mean	Freq_MFI	Chronic	Control	9	23	77	0.281	1	0.427284	Wilcoxon signed-rank test
Pre-infection	HIV negative	HBV-specific US_MZ B cells_NA_Frequency of Unswitched	Freq_MFI	Chronic	Control	9	23	129	0.281	1	-0.605921	Wilcoxon signed-rank test
Pre-infection	HIV positive	Na√Øve_CD5_Frequency of Parent	Freq_MFI	Chronic	Control	12	28	131	0.281	1	0.172578	Wilcoxon signed-rank test
Early outcome	HIV negative	Na√Øve_CD86_Frequency of Parent	Freq_MFI	Chronic	Control	8	21	106.5	0.283	1	-0.856562	Wilcoxon signed-rank test
Acute/Early controllers	HIV positive	HBV-specific Unswitched_NA_Frequency of Parent	Freq_MFI	Chronic	Control	12	31	225	0.284	1	-0.0675088	Wilcoxon signed-rank test
Acute/Early controllers	HIV positive	Plasmablasts_CD86_Frequency of Parent	Freq_MFI	Chronic	Control	12	31	226	0.285	1	-0.070176	Wilcoxon signed-rank test
Pre-infection	HIV negative	Resting Memory (RM)_CD32_Geometric Mean	Freq_MFI	Chronic	Control	9	23	129.5	0.285	1	-0.136548	Wilcoxon signed-rank test
Acute/Early controllers	HIV negative	Na√Øve_NA_Frequency of total B cells	Freq_MFI	Chronic	Control	9	22	74	0.286	1	0.146947	Wilcoxon signed-rank test
Late outcome	HIV negative	HBV-specific B cells_CD32_Frequency of Parent	Freq_MFI	Chronic	Control	2	15	22.5	0.286	1	-0.478641	Wilcoxon signed-rank test
Late outcome	HIV negative	HBV-specific US_IgM only Memory_NA_Frequency of Unswitched	Freq_MFI	Chronic	Control	2	15	7.5	0.286	1	2.05807	Wilcoxon signed-rank test
Early outcome	HIV positive	MZ B cells_CXCR5_Geometric Mean	Freq_MFI	Chronic	Control	11	25	106	0.287	1	0.571965	Wilcoxon signed-rank test
Pre-infection	HIV positive	CD10+CD27+_FcRL5 _Frequency of Parent	Freq_MFI	Chronic	Control	12	28	131.5	0.288	1	0.423401	Wilcoxon signed-rank test
Acute/Early controllers	HIV positive	IgM-only Memory_CD11c _Geometric Mean	Freq_MFI	Chronic	Control	12	31	225.5	0.291	1	-0.463414	Wilcoxon signed-rank test
Acute/Early controllers	HIV positive	Na√Øve_CD86_Geometric Mean	Freq_MFI	Chronic	Control	12	31	225.5	0.291	1	NA	Wilcoxon signed-rank test
Acute/Early controllers	HIV negative	IgD-only Memory_CXCR3_Geometric Mean	Freq_MFI	Chronic	Control	9	22	74	0.292	1	0.0636255	Wilcoxon signed-rank test
Acute/Early controllers	HIV negative	Resting Memory (RM)_CXCR3_Geometric Mean	Freq_MFI	Chronic	Control	9	22	124	0.292	1	-0.281568	Wilcoxon signed-rank test
Early outcome	HIV positive	B1 B cells_CD21_Frequency of Parent	Freq_MFI	Chronic	Control	11	25	169	0.292	1	-0.193974	Wilcoxon signed-rank test
Early outcome	HIV negative	MZ B cells_NA_Frequency of total B cells	Freq_MFI	Chronic	Control	8	21	62	0.294	1	0.420974	Wilcoxon signed-rank test
Late outcome	HIV negative	Activated Memory (AM)_NA_Frequency of class-switched	Freq_MFI	Chronic	Control	2	15	7	0.294	1	1.02401	Wilcoxon signed-rank test
Late outcome	HIV negative	Atypical Memory (AtM)_FcRL5 _Frequency of Parent	Freq_MFI	Chronic	Control	2	15	23	0.294	1	-0.747433	Wilcoxon signed-rank test
Late outcome	HIV negative	B1 B cells_PD-1 _Frequency of Parent	Freq_MFI	Chronic	Control	2	15	7	0.294	1	0.69585	Wilcoxon signed-rank test
Late outcome	HIV negative	Class-switched_CD21_Frequency of Parent__	Freq_MFI	Chronic	Control	2	15	23	0.294	1	-0.309411	Wilcoxon signed-rank test
Late outcome	HIV negative	HBV-specific B cells_CD22_Frequency of Parent	Freq_MFI	Chronic	Control	2	15	7.5	0.294	1	0.0538941	Wilcoxon signed-rank test
Late outcome	HIV negative	HBV-specific B cells_CD39_Geometric Mean	Freq_MFI	Chronic	Control	2	15	23	0.294	1	-0.158958	Wilcoxon signed-rank test
Late outcome	HIV negative	HBV-specific B cells_CD86_Geometric Mean	Freq_MFI	Chronic	Control	2	15	7	0.294	1	2.07712	Wilcoxon signed-rank test
Late outcome	HIV negative	HBV-specific B cells_PD-1 _Geometric Mean	Freq_MFI	Chronic	Control	2	15	23	0.294	1	-0.362615	Wilcoxon signed-rank test
Late outcome	HIV negative	IgD-only Memory_CD21_Frequency of Parent	Freq_MFI	Chronic	Control	2	15	23	0.294	1	-0.44728	Wilcoxon signed-rank test
Late outcome	HIV negative	Intermediate Memory (IM)_BTLA_Frequency of Parent	Freq_MFI	Chronic	Control	2	15	23	0.294	1	-1.14357	Wilcoxon signed-rank test
Late outcome	HIV negative	Intermediate Memory (IM)_CD22_Geometric Mean	Freq_MFI	Chronic	Control	2	15	23	0.294	1	-0.212256	Wilcoxon signed-rank test
Late outcome	HIV negative	Intermediate Memory (IM)_CD5_Geometric Mean	Freq_MFI	Chronic	Control	2	15	23	0.294	1	-0.230424	Wilcoxon signed-rank test
Late outcome	HIV negative	Plasmablasts_CD11c _Frequency of Parent	Freq_MFI	Chronic	Control	2	15	23	0.294	1	-0.329894	Wilcoxon signed-rank test
Late outcome	HIV negative	Plasmablasts_CD11c _Geometric Mean	Freq_MFI	Chronic	Control	2	15	23	0.294	1	-0.339906	Wilcoxon signed-rank test
Late outcome	HIV negative	Plasmablasts_CD5_Frequency of Parent	Freq_MFI	Chronic	Control	2	15	23	0.294	1	-0.389507	Wilcoxon signed-rank test
Pre-infection	HIV negative	IgD-only Memory_FcRL5 _Frequency of Parent	Freq_MFI	Chronic	Control	9	23	129	0.294	1	-0.582196	Wilcoxon signed-rank test
Acute/Early controllers	HIV positive	HBV-specific B cells_BTLA_Geometric Mean	Freq_MFI	Chronic	Control	10	31	120	0.295	1	0.358168	Wilcoxon signed-rank test
Early outcome	HIV positive	Class-switched_NA_Frequency of total B cells	Freq_MFI	Chronic	Control	11	25	106.5	0.295	1	0.267093	Wilcoxon signed-rank test
Pre-infection	HIV negative	Activated Memory (AM)_CD11c _Geometric Mean	Freq_MFI	Chronic	Control	9	23	129	0.295	1	-0.335741	Wilcoxon signed-rank test
Pre-infection	HIV negative	Atypical Memory (AtM)_CD86_Frequency of Parent	Freq_MFI	Chronic	Control	9	23	129	0.295	1	-0.489048	Wilcoxon signed-rank test
Pre-infection	HIV positive	IgM-only Memory_FcRL5 _Geometric Mean	Freq_MFI	Chronic	Control	12	28	132	0.295	1	0.167916	Wilcoxon signed-rank test
Acute/Early controllers	HIV negative	Intermediate Memory (IM)_PD-1 _Geometric Mean	Freq_MFI	Chronic	Control	9	22	123.5	0.296	1	-0.243162	Wilcoxon signed-rank test
Acute/Early controllers	HIV positive	CD10+CD27+_CD22_Frequency of Parent	Freq_MFI	Chronic	Control	12	31	225	0.297	1	-0.0801506	Wilcoxon signed-rank test
Acute/Early controllers	HIV positive	Na√Øve_CD32_Geometric Mean	Freq_MFI	Chronic	Control	12	31	225	0.297	1	-0.0867877	Wilcoxon signed-rank test
Acute/Early controllers	HIV positive	Plasmablasts_CD86_Geometric Mean	Freq_MFI	Chronic	Control	12	31	225	0.297	1	-0.0845126	Wilcoxon signed-rank test
Late outcome	HIV positive	HBV-specific US_IgM only Memory_NA_Frequency of Unswitched	Freq_MFI	Chronic	Control	5	11	19	0.298	1	2.17356	Wilcoxon signed-rank test
Early outcome	HIV positive	HBV-specific_CS_AtM_Frequency of Parent	Freq_MFI	Chronic	Control	11	25	115	0.299	1	-0.0390732	Wilcoxon signed-rank test
Pre-infection	HIV negative	HBV-specific B cells_FcRL5 _Frequency of Parent	Freq_MFI	Chronic	Control	9	23	125	0.299	1	-0.050965	Wilcoxon signed-rank test
Acute/Early controllers	HIV positive	HBV-specific B cells_CD5_Geometric Mean	Freq_MFI	Chronic	Control	10	31	190	0.3	1	-0.136541	Wilcoxon signed-rank test
Early outcome	HIV negative	IgD-only Memory_CXCR5_Frequency of Parent	Freq_MFI	Chronic	Control	8	21	106	0.301	1	-0.257507	Wilcoxon signed-rank test
Pre-infection	HIV negative	Activated Memory (AM)_FcRL5 _Frequency of Parent	Freq_MFI	Chronic	Control	9	23	129	0.301	1	-0.443713	Wilcoxon signed-rank test
Pre-infection	HIV negative	Resting Memory (RM)_CD5_Frequency of Parent	Freq_MFI	Chronic	Control	9	23	129	0.301	1	-0.0760582	Wilcoxon signed-rank test
Pre-infection	HIV negative	Transitional_CXCR3_Frequency of Parent	Freq_MFI	Chronic	Control	9	23	129	0.301	1	-0.208407	Wilcoxon signed-rank test
Acute/Early controllers	HIV positive	Atypical Memory (AtM)_CD11c _Geometric Mean	Freq_MFI	Chronic	Control	12	31	225	0.302	1	-0.41969	Wilcoxon signed-rank test
Acute/Early controllers	HIV positive	IgD-CD27-_FcRL5 _Frequency of Parent	Freq_MFI	Chronic	Control	12	31	225	0.302	1	-0.894162	Wilcoxon signed-rank test
Pre-infection	HIV positive	B1 B cells_PD-1 _Frequency of Parent	Freq_MFI	Chronic	Control	12	28	132.5	0.302	1	0.361172	Wilcoxon signed-rank test
Pre-infection	HIV positive	IgD-CD27-_BTLA_Geometric Mean	Freq_MFI	Chronic	Control	12	28	132.5	0.302	1	0.413164	Wilcoxon signed-rank test
Acute/Early controllers	HIV positive	CD10+CD27+_PD-1 _Frequency of Parent	Freq_MFI	Chronic	Control	12	31	147.5	0.303	1	0.414301	Wilcoxon signed-rank test
Acute/Early controllers	HIV positive	IgD-only Memory_CD32_Frequency of Parent	Freq_MFI	Chronic	Control	12	31	224.5	0.303	1	-0.237246	Wilcoxon signed-rank test
Early outcome	HIV positive	Atypical Memory (AtM)_BTLA_Frequency of Parent	Freq_MFI	Chronic	Control	11	25	107	0.303	1	0.436114	Wilcoxon signed-rank test
Early outcome	HIV positive	Class-switched_CD21_Geometric Mean	Freq_MFI	Chronic	Control	11	25	107	0.303	1	0.24677	Wilcoxon signed-rank test
Acute/Early controllers	HIV negative	HBV-specific_CS_RM_Frequency of Parent	Freq_MFI	Chronic	Control	9	22	121	0.304	1	-0.515855	Wilcoxon signed-rank test
Early outcome	HIV negative	Activated Memory (AM)_CXCR5_Frequency of Parent	Freq_MFI	Chronic	Control	8	21	105.5	0.305	1	-0.332815	Wilcoxon signed-rank test
Early outcome	HIV negative	HBV-specific B cells_CXCR3_Frequency of Parent	Freq_MFI	Chronic	Control	8	21	105.5	0.305	1	-0.358543	Wilcoxon signed-rank test
Early outcome	HIV negative	IgD+CD27+_NA_Frequency of total B cells	Freq_MFI	Chronic	Control	8	21	62.5	0.305	1	0.369773	Wilcoxon signed-rank test
Early outcome	HIV negative	MZ B cells_CD21_Frequency of Parent	Freq_MFI	Chronic	Control	8	21	62.5	0.305	1	0.0201335	Wilcoxon signed-rank test
Early outcome	HIV negative	Na√Øve_PD-1 _Frequency of Parent	Freq_MFI	Chronic	Control	8	21	105.5	0.305	1	0.0707595	Wilcoxon signed-rank test
Early outcome	HIV negative	Resting Memory (RM)_CXCR5_Frequency of Parent	Freq_MFI	Chronic	Control	8	21	105.5	0.305	1	-0.0506929	Wilcoxon signed-rank test
Acute/Early controllers	HIV negative	Non-plasmablasts_NA_Frequency of total B cells	Freq_MFI	Chronic	Control	9	22	75	0.306	1	0.030105	Wilcoxon signed-rank test
Late outcome	HIV positive	HBV-specific B cells_CD39_Frequency of Parent	Freq_MFI	Chronic	Control	5	11	37	0.306	1	-0.441743	Wilcoxon signed-rank test
Early outcome	HIV positive	Activated Memory (AM)_NA_Frequency of total B cells	Freq_MFI	Chronic	Control	11	25	107	0.308	1	0.372334	Wilcoxon signed-rank test
Early outcome	HIV positive	IgD-only Memory_PD-1 _Frequency of Parent	Freq_MFI	Chronic	Control	11	25	107	0.308	1	0.416745	Wilcoxon signed-rank test
Late outcome	HIV positive	IgD-CD27-_CD22_Geometric Mean	Freq_MFI	Chronic	Control	5	11	37	0.308	1	-0.503183	Wilcoxon signed-rank test
Pre-infection	HIV positive	HBV-specific B cells_PD-1 _Geometric Mean	Freq_MFI	Chronic	Control	12	27	128	0.308	1	0.445559	Wilcoxon signed-rank test
Pre-infection	HIV positive	B1 B cells_CD21_Frequency of Parent	Freq_MFI	Chronic	Control	12	28	203	0.309	1	-0.237591	Wilcoxon signed-rank test
Pre-infection	HIV positive	Plasmablasts_CD11c _Frequency of Parent	Freq_MFI	Chronic	Control	12	28	203	0.309	1	-0.177193	Wilcoxon signed-rank test
Acute/Early controllers	HIV positive	IgD-CD27-_CXCR5_Geometric Mean	Freq_MFI	Chronic	Control	12	31	148	0.31	1	0.396891	Wilcoxon signed-rank test
Acute/Early controllers	HIV positive	Transitional B cells_CD11c _Geometric Mean	Freq_MFI	Chronic	Control	12	31	148	0.31	1	0.43718	Wilcoxon signed-rank test
Acute/Early controllers	HIV positive	Transitional_CXCR5_Frequency of Parent	Freq_MFI	Chronic	Control	12	31	148	0.31	1	0.117911	Wilcoxon signed-rank test
Early outcome	HIV positive	Atypical Memory (AtM)_CXCR3_Geometric Mean	Freq_MFI	Chronic	Control	11	25	107.5	0.311	1	0.827426	Wilcoxon signed-rank test
Early outcome	HIV positive	Na√Øve_NA_Frequency of total B cells	Freq_MFI	Chronic	Control	11	25	107.5	0.311	1	0.0378596	Wilcoxon signed-rank test
Pre-infection	HIV positive	Atypical Memory (AtM)_CD86_Geometric Mean	Freq_MFI	Chronic	Control	12	28	203	0.313	1	-0.375246	Wilcoxon signed-rank test
Pre-infection	HIV positive	HBV-specific B cells_CD21_Geometric Mean	Freq_MFI	Chronic	Control	12	27	196	0.313	1	-0.66469	Wilcoxon signed-rank test
Acute/Early controllers	HIV positive	MZ B cells_FcRL5 _Geometric Mean	Freq_MFI	Chronic	Control	12	31	224	0.314	1	-0.358617	Wilcoxon signed-rank test
Acute/Early controllers	HIV positive	B1 B cells_CD11c _Frequency of Parent	Freq_MFI	Chronic	Control	12	31	223.5	0.316	1	-0.187986	Wilcoxon signed-rank test
Early outcome	HIV positive	HBV-specific B cells_CD20_Geometric Mean	Freq_MFI	Chronic	Control	9	25	86	0.316	1	0.367218	Wilcoxon signed-rank test
Early outcome	HIV positive	HBV-specific B cells_CD86_Geometric Mean	Freq_MFI	Chronic	Control	9	25	139	0.316	1	0.539627	Wilcoxon signed-rank test
Acute/Early controllers	HIV negative	Atypical Memory (AtM)_NA_Frequency of total B cells	Freq_MFI	Chronic	Control	9	22	122.5	0.317	1	-0.523659	Wilcoxon signed-rank test
Early outcome	HIV positive	IgM-only Memory_PD-1 _Frequency of Parent	Freq_MFI	Chronic	Control	11	25	108	0.319	1	0.559262	Wilcoxon signed-rank test
Early outcome	HIV positive	Plasmablasts_CD32_Frequency of Parent	Freq_MFI	Chronic	Control	11	25	108	0.319	1	0.106548	Wilcoxon signed-rank test
Early outcome	HIV positive	HBV-specific Unswitched_NA_Frequency of Parent	Freq_MFI	Chronic	Control	11	25	166.5	0.32	1	-0.245132	Wilcoxon signed-rank test
Late outcome	HIV positive	Activated Memory (AM)_CD32_Frequency of Parent	Freq_MFI	Chronic	Control	5	11	37	0.32	1	-0.415962	Wilcoxon signed-rank test
Late outcome	HIV positive	Activated Memory (AM)_CD39_Geometric Mean	Freq_MFI	Chronic	Control	5	11	37	0.32	1	-0.462062	Wilcoxon signed-rank test
Late outcome	HIV positive	Atypical Memory (AtM)_CD32_Frequency of Parent	Freq_MFI	Chronic	Control	5	11	18	0.32	1	0.247192	Wilcoxon signed-rank test
Late outcome	HIV positive	Atypical Memory (AtM)_CXCR3_Frequency of Parent	Freq_MFI	Chronic	Control	5	11	37	0.32	1	-0.287029	Wilcoxon signed-rank test
Late outcome	HIV positive	CD10+CD27+_CD22_Frequency of Parent	Freq_MFI	Chronic	Control	5	11	37	0.32	1	-0.140711	Wilcoxon signed-rank test
Late outcome	HIV positive	HBV-specific B cells_CD20_Geometric Mean	Freq_MFI	Chronic	Control	5	11	18	0.32	1	0.40958	Wilcoxon signed-rank test
Late outcome	HIV positive	IgD-CD27-_CD39_Frequency of Parent	Freq_MFI	Chronic	Control	5	11	18	0.32	1	0.181292	Wilcoxon signed-rank test
Late outcome	HIV positive	IgD-only Memory_CD21_Geometric Mean	Freq_MFI	Chronic	Control	5	11	18	0.32	1	0.876679	Wilcoxon signed-rank test
Late outcome	HIV positive	IgM-only Memory_CD11c _Geometric Mean	Freq_MFI	Chronic	Control	5	11	37	0.32	1	-0.48513	Wilcoxon signed-rank test
Late outcome	HIV positive	IgM-only Memory_CD22_Geometric Mean	Freq_MFI	Chronic	Control	5	11	37	0.32	1	-0.378741	Wilcoxon signed-rank test
Late outcome	HIV positive	Intermediate Memory (IM)_BTLA_Geometric Mean	Freq_MFI	Chronic	Control	5	11	18	0.32	1	0.473851	Wilcoxon signed-rank test
Late outcome	HIV positive	Intermediate Memory (IM)_CD5_Geometric Mean	Freq_MFI	Chronic	Control	5	11	37	0.32	1	-0.137504	Wilcoxon signed-rank test
Late outcome	HIV positive	MZ B cells_BTLA_Geometric Mean	Freq_MFI	Chronic	Control	5	11	18	0.32	1	0.30748	Wilcoxon signed-rank test
Late outcome	HIV positive	Na√Øve_CD39_Frequency of Parent	Freq_MFI	Chronic	Control	5	11	18	0.32	1	0.251878	Wilcoxon signed-rank test
Late outcome	HIV positive	Na√Øve_CD39_Geometric Mean	Freq_MFI	Chronic	Control	5	11	18	0.32	1	0.180664	Wilcoxon signed-rank test
Late outcome	HIV positive	Plasmablasts_BTLA_Geometric Mean	Freq_MFI	Chronic	Control	5	11	18	0.32	1	0.80191	Wilcoxon signed-rank test
Late outcome	HIV positive	Plasmablasts_CD5_Geometric Mean	Freq_MFI	Chronic	Control	5	11	37	0.32	1	-0.148781	Wilcoxon signed-rank test
Late outcome	HIV positive	Transitional B cells_CD86_Geometric Mean	Freq_MFI	Chronic	Control	5	11	37	0.32	1	NA	Wilcoxon signed-rank test
Pre-infection	HIV negative	Activated Memory (AM)_CD5_Frequency of Parent	Freq_MFI	Chronic	Control	9	23	128	0.321	1	-0.138132	Wilcoxon signed-rank test
Pre-infection	HIV negative	Atypical Memory (AtM)_BTLA_Geometric Mean	Freq_MFI	Chronic	Control	9	23	128	0.321	1	-0.493649	Wilcoxon signed-rank test
Pre-infection	HIV negative	HBV-specific B cells_BTLA_Geometric Mean	Freq_MFI	Chronic	Control	9	23	128	0.321	1	-0.502279	Wilcoxon signed-rank test
Pre-infection	HIV negative	Resting Memory (RM)_CD86_Geometric Mean	Freq_MFI	Chronic	Control	9	23	79	0.321	1	0.33467	Wilcoxon signed-rank test
Acute/Early controllers	HIV positive	Atypical Memory (AtM)_NA_Frequency of class-switched	Freq_MFI	Chronic	Control	12	31	223	0.323	1	-0.153866	Wilcoxon signed-rank test
Acute/Early controllers	HIV positive	IgD-only Memory_CD21_Frequency of Parent	Freq_MFI	Chronic	Control	12	31	223	0.323	1	-0.23865	Wilcoxon signed-rank test
Acute/Early controllers	HIV positive	Resting Memory (RM)_CD22_Frequency of Parent	Freq_MFI	Chronic	Control	12	31	223	0.323	1	-0.0988318	Wilcoxon signed-rank test
Pre-infection	HIV positive	Atypical Memory (AtM)_CD11c _Frequency of Parent	Freq_MFI	Chronic	Control	12	28	202	0.323	1	-0.206116	Wilcoxon signed-rank test
Pre-infection	HIV positive	HBV-specific B cells_BTLA_Geometric Mean	Freq_MFI	Chronic	Control	12	27	129	0.323	1	0.464928	Wilcoxon signed-rank test
Pre-infection	HIV positive	IgM-only Memory_CD22_Geometric Mean	Freq_MFI	Chronic	Control	12	28	202	0.323	1	-0.103312	Wilcoxon signed-rank test
Early outcome	HIV negative	B1 B cells_CD5_Frequency of Parent	Freq_MFI	Chronic	Control	8	21	63	0.324	1	0.0829314	Wilcoxon signed-rank test
Early outcome	HIV negative	CD10+CD27+_CD21_Geometric Mean	Freq_MFI	Chronic	Control	8	21	105	0.324	1	-0.180403	Wilcoxon signed-rank test
Early outcome	HIV negative	IgD-only Memory_CD21_Frequency of Parent	Freq_MFI	Chronic	Control	8	21	105	0.324	1	-0.218538	Wilcoxon signed-rank test
Early outcome	HIV negative	Plasmablasts_CXCR5_Geometric Mean	Freq_MFI	Chronic	Control	8	21	105	0.324	1	-0.690451	Wilcoxon signed-rank test
Pre-infection	HIV negative	Atypical Memory (AtM)_CXCR3_Geometric Mean	Freq_MFI	Chronic	Control	9	23	79.5	0.325	1	0.309166	Wilcoxon signed-rank test
Pre-infection	HIV negative	Transitional_CD32_Frequency of Parent	Freq_MFI	Chronic	Control	9	23	127.5	0.325	1	-0.0993913	Wilcoxon signed-rank test
Acute/Early controllers	HIV negative	Resting Memory (RM)_CXCR3_Frequency of Parent	Freq_MFI	Chronic	Control	9	22	122	0.327	1	-0.36464	Wilcoxon signed-rank test
Acute/Early controllers	HIV positive	Transitional B cells_CXCR5_Geometric Mean	Freq_MFI	Chronic	Control	12	31	149	0.328	1	0.254086	Wilcoxon signed-rank test
Early outcome	HIV positive	Intermediate Memory (IM)_PD-1 _Frequency of Parent	Freq_MFI	Chronic	Control	11	25	166.5	0.328	1	-0.0630644	Wilcoxon signed-rank test
Early outcome	HIV positive	Plasmablasts_BTLA_Geometric Mean	Freq_MFI	Chronic	Control	11	25	108.5	0.328	1	0.750004	Wilcoxon signed-rank test
Pre-infection	HIV positive	Atypical Memory (AtM)_CD22_Geometric Mean	Freq_MFI	Chronic	Control	12	28	202	0.328	1	-0.261747	Wilcoxon signed-rank test
Pre-infection	HIV positive	IgM-only Memory_BTLA_Geometric Mean	Freq_MFI	Chronic	Control	12	28	134	0.328	1	0.44737	Wilcoxon signed-rank test
Pre-infection	HIV positive	Plasmablasts_BTLA_Geometric Mean	Freq_MFI	Chronic	Control	12	28	134	0.328	1	0.513572	Wilcoxon signed-rank test
Acute/Early controllers	HIV positive	Na√Øve_CD39_Frequency of Parent	Freq_MFI	Chronic	Control	12	31	222.5	0.33	1	-0.138059	Wilcoxon signed-rank test
Acute/Early controllers	HIV positive	Plasmablasts_CD21_Geometric Mean__	Freq_MFI	Chronic	Control	12	31	222.5	0.33	1	-0.0538382	Wilcoxon signed-rank test
Acute/Early controllers	HIV positive	Resting Memory (RM)_CD11c _Geometric Mean	Freq_MFI	Chronic	Control	12	31	222.5	0.33	1	-0.246715	Wilcoxon signed-rank test
Acute/Early controllers	HIV positive	Transitional B cells_PD-1 _Geometric Mean	Freq_MFI	Chronic	Control	12	31	149.5	0.33	1	0.173542	Wilcoxon signed-rank test
Early outcome	HIV positive	HBV-specific B cells_CXCR5_Frequency of Parent	Freq_MFI	Chronic	Control	11	25	109	0.33	1	0.431799	Wilcoxon signed-rank test
Pre-infection	HIV positive	HBV-specific B cells_CD86_Frequency of Parent	Freq_MFI	Chronic	Control	12	28	199	0.33	1	-1.65432	Wilcoxon signed-rank test
Pre-infection	HIV positive	IgM-only Memory_PD-1 _Geometric Mean	Freq_MFI	Chronic	Control	12	28	134.5	0.33	1	0.155442	Wilcoxon signed-rank test
Pre-infection	HIV positive	Na√Øve_PD-1 _Geometric Mean	Freq_MFI	Chronic	Control	12	28	134.5	0.33	1	0.227328	Wilcoxon signed-rank test
Late outcome	HIV negative	HBV-specific B cells_CXCR5_Frequency of Parent	Freq_MFI	Chronic	Control	2	15	22	0.331	1	-0.25014	Wilcoxon signed-rank test
Acute/Early controllers	HIV negative	HBV-specific B cells_FcRL5 _Frequency of Parent	Freq_MFI	Chronic	Control	9	22	77.5	0.332	1	1.1505	Wilcoxon signed-rank test
Late outcome	HIV negative	Activated Memory (AM)_CD5_Frequency of Parent	Freq_MFI	Chronic	Control	2	15	22	0.332	1	-0.175122	Wilcoxon signed-rank test
Late outcome	HIV negative	B1 B cells_CXCR3_Geometric Mean	Freq_MFI	Chronic	Control	2	15	22	0.332	1	-0.104376	Wilcoxon signed-rank test
Late outcome	HIV negative	HBV-specific Class Switched _NA_Frequency of Parent	Freq_MFI	Chronic	Control	2	15	8	0.332	1	0.858644	Wilcoxon signed-rank test
Late outcome	HIV negative	HBV-specific Unswitched_NA_Frequency of Parent	Freq_MFI	Chronic	Control	2	15	22	0.332	1	-0.525266	Wilcoxon signed-rank test
Late outcome	HIV negative	IgD-only Memory_CXCR3_Frequency of Parent	Freq_MFI	Chronic	Control	2	15	22	0.332	1	-0.429807	Wilcoxon signed-rank test
Pre-infection	HIV positive	HBV-specific US_IgM only Memory_NA_Frequency of Unswitched	Freq_MFI	Chronic	Control	12	28	198.5	0.332	1	-0.923872	Wilcoxon signed-rank test
Acute/Early controllers	HIV negative	Na√Øve_CXCR5_Geometric Mean	Freq_MFI	Chronic	Control	9	22	122	0.334	1	-0.292504	Wilcoxon signed-rank test
Pre-infection	HIV negative	HBV-specific B cells_CD39_Frequency of Parent	Freq_MFI	Chronic	Control	9	23	80	0.334	1	0.206754	Wilcoxon signed-rank test
Pre-infection	HIV positive	HBV-specific US_Naive_NA_Frequency of Unswitched	Freq_MFI	Chronic	Control	12	28	135	0.334	1	0.360286	Wilcoxon signed-rank test
Late outcome	HIV positive	Intermediate Memory (IM)_CXCR5_Geometric Mean	Freq_MFI	Chronic	Control	5	11	18.5	0.335	1	0.592195	Wilcoxon signed-rank test
Late outcome	HIV positive	MZ B cells_CXCR3_Geometric Mean	Freq_MFI	Chronic	Control	5	11	36.5	0.335	1	-0.189566	Wilcoxon signed-rank test
Late outcome	HIV positive	Plasmablasts_CXCR3_Geometric Mean	Freq_MFI	Chronic	Control	5	11	36.5	0.335	1	-0.193874	Wilcoxon signed-rank test
Pre-infection	HIV negative	Activated Memory (AM)_CD22_Geometric Mean	Freq_MFI	Chronic	Control	9	23	127	0.335	1	-0.223917	Wilcoxon signed-rank test
Pre-infection	HIV negative	B1 B cells_CD32_Frequency of Parent	Freq_MFI	Chronic	Control	9	23	127	0.335	1	-0.177934	Wilcoxon signed-rank test
Early outcome	HIV positive	Resting Memory (RM)_CD32_Frequency of Parent	Freq_MFI	Chronic	Control	11	25	109	0.336	1	0.0716391	Wilcoxon signed-rank test
Pre-infection	HIV positive	HBV-specific B cells_FcRL5 _Frequency of Parent	Freq_MFI	Chronic	Control	12	28	136.5	0.337	1	0.665633	Wilcoxon signed-rank test
Pre-infection	HIV positive	Na√Øve_CXCR3_Geometric Mean	Freq_MFI	Chronic	Control	12	28	201	0.337	1	0.940885	Wilcoxon signed-rank test
Acute/Early controllers	HIV negative	IgM-only Memory_CD39_Geometric Mean	Freq_MFI	Chronic	Control	9	22	76.5	0.338	1	0.120621	Wilcoxon signed-rank test
Acute/Early controllers	HIV positive	B1 B cells_CD11c _Geometric Mean	Freq_MFI	Chronic	Control	12	31	222	0.341	1	-0.842442	Wilcoxon signed-rank test
Early outcome	HIV negative	IgM-only Memory_CD39_Geometric Mean	Freq_MFI	Chronic	Control	8	21	64	0.341	1	0.0488296	Wilcoxon signed-rank test
Early outcome	HIV negative	MZ B cells_CD5_Geometric Mean	Freq_MFI	Chronic	Control	8	21	64	0.341	1	0.144057	Wilcoxon signed-rank test
Pre-infection	HIV negative	CD10+CD27+_CD32_Frequency of Parent	Freq_MFI	Chronic	Control	9	23	127	0.341	1	-0.102978	Wilcoxon signed-rank test
Pre-infection	HIV negative	Intermediate Memory (IM)_BTLA_Frequency of Parent	Freq_MFI	Chronic	Control	9	23	127	0.341	1	-0.0752639	Wilcoxon signed-rank test
Pre-infection	HIV negative	Intermediate Memory (IM)_CXCR5_Geometric Mean	Freq_MFI	Chronic	Control	9	23	127	0.341	1	-0.232794	Wilcoxon signed-rank test
Pre-infection	HIV negative	Na√Øve_CD39_Frequency of Parent	Freq_MFI	Chronic	Control	9	23	127	0.341	1	-0.206897	Wilcoxon signed-rank test
Pre-infection	HIV negative	Transitional B cells_CD32_Geometric Mean	Freq_MFI	Chronic	Control	9	23	80	0.341	1	0.437749	Wilcoxon signed-rank test
Acute/Early controllers	HIV negative	HBV-specific B cells_CD86_Geometric Mean	Freq_MFI	Chronic	Control	9	21	116	0.342	1	-1.45828	Wilcoxon signed-rank test
Early outcome	HIV positive	Class-switched_CD21_Frequency of Parent__	Freq_MFI	Chronic	Control	11	25	109	0.342	1	0.194658	Wilcoxon signed-rank test
Pre-infection	HIV positive	B1 B cells_CD32_Frequency of Parent	Freq_MFI	Chronic	Control	12	28	201	0.342	1	-0.156421	Wilcoxon signed-rank test
Pre-infection	HIV positive	Na√Øve_CD86_Frequency of Parent	Freq_MFI	Chronic	Control	12	28	201	0.342	1	-0.236808	Wilcoxon signed-rank test
Early outcome	HIV positive	Intermediate Memory (IM)_CD22_Frequency of Parent	Freq_MFI	Chronic	Control	11	25	109.5	0.345	1	0.0578423	Wilcoxon signed-rank test
Early outcome	HIV positive	Transitional_CD32_Frequency of Parent	Freq_MFI	Chronic	Control	11	25	109.5	0.345	1	0.13824	Wilcoxon signed-rank test
Early outcome	HIV positive	Transitional_PD-1 _Frequency of Parent	Freq_MFI	Chronic	Control	11	25	109.5	0.345	1	0.279126	Wilcoxon signed-rank test
Pre-infection	HIV positive	MZ B cells_CD32_Frequency of Parent	Freq_MFI	Chronic	Control	12	28	135.5	0.345	1	-0.00777194	Wilcoxon signed-rank test
Pre-infection	HIV negative	HBV-specific B cells_CXCR5_Frequency of Parent	Freq_MFI	Chronic	Control	9	23	125.5	0.346	1	-0.193614	Wilcoxon signed-rank test
Acute/Early controllers	HIV positive	HBV-specific US_Naive_NA_Frequency of Unswitched	Freq_MFI	Chronic	Control	12	31	151	0.348	1	0.317485	Wilcoxon signed-rank test
Acute/Early controllers	HIV positive	HBV-specific_CS_AtM_Frequency of Parent	Freq_MFI	Chronic	Control	12	31	162	0.349	1	0.93868	Wilcoxon signed-rank test
Early outcome	HIV negative	Atypical Memory (AtM)_CD5_Geometric Mean	Freq_MFI	Chronic	Control	8	21	64	0.349	1	0.113552	Wilcoxon signed-rank test
Early outcome	HIV negative	HBV-specific B cells_CXCR5_Geometric Mean	Freq_MFI	Chronic	Control	8	21	104	0.349	1	-0.479354	Wilcoxon signed-rank test
Early outcome	HIV negative	MZ B cells_CD21_Geometric Mean	Freq_MFI	Chronic	Control	8	21	104	0.349	1	-0.140721	Wilcoxon signed-rank test
Early outcome	HIV negative	Plasmablasts_FcRL5 _Frequency of Parent	Freq_MFI	Chronic	Control	8	21	64	0.349	1	0.285461	Wilcoxon signed-rank test
Early outcome	HIV negative	Resting Memory (RM)_FcRL5 _Frequency of Parent	Freq_MFI	Chronic	Control	8	21	64	0.349	1	1.1779	Wilcoxon signed-rank test
Acute/Early controllers	HIV positive	Resting Memory (RM)_NA_Frequency of class-switched	Freq_MFI	Chronic	Control	12	31	151	0.35	1	0.203351	Wilcoxon signed-rank test
Pre-infection	HIV positive	Intermediate Memory (IM)_CD86_Frequency of Parent	Freq_MFI	Chronic	Control	12	28	200	0.353	1	-0.249071	Wilcoxon signed-rank test
Acute/Early controllers	HIV positive	HBV-specific B cells_CXCR3_Geometric Mean	Freq_MFI	Chronic	Control	10	31	186	0.354	1	-1.05802	Wilcoxon signed-rank test
Early outcome	HIV negative	B1 B cells_CD21_Geometric Mean	Freq_MFI	Chronic	Control	8	21	64.5	0.354	1	-0.25253	Wilcoxon signed-rank test
Early outcome	HIV negative	CD10+CD27+_CD22_Frequency of Parent	Freq_MFI	Chronic	Control	8	21	103.5	0.354	1	-0.0702635	Wilcoxon signed-rank test
Early outcome	HIV negative	Plasmablasts_BTLA_Geometric Mean	Freq_MFI	Chronic	Control	8	21	103.5	0.354	1	-0.285091	Wilcoxon signed-rank test
Early outcome	HIV positive	Na√Øve_PD-1 _Frequency of Parent	Freq_MFI	Chronic	Control	11	25	165	0.354	1	-0.0339712	Wilcoxon signed-rank test
Acute/Early controllers	HIV positive	IgD-only Memory_CD22_Frequency of Parent	Freq_MFI	Chronic	Control	12	31	221	0.355	1	-0.236651	Wilcoxon signed-rank test
Late outcome	HIV negative	HBV-specific B cells_PD-1 _Frequency of Parent	Freq_MFI	Chronic	Control	2	15	20.5	0.355	1	-3.27355	Wilcoxon signed-rank test
Acute/Early controllers	HIV negative	Na√Øve_CD11c _Frequency of Parent	Freq_MFI	Chronic	Control	9	22	121	0.356	1	-0.0973926	Wilcoxon signed-rank test
Acute/Early controllers	HIV negative	Na√Øve_FcRL5 _Frequency of Parent	Freq_MFI	Chronic	Control	9	22	121	0.356	1	-0.160709	Wilcoxon signed-rank test
Pre-infection	HIV negative	B1 B cells_CXCR3_Geometric Mean	Freq_MFI	Chronic	Control	9	23	81	0.356	1	0.165706	Wilcoxon signed-rank test
Pre-infection	HIV negative	Intermediate Memory (IM)_PD-1 _Geometric Mean	Freq_MFI	Chronic	Control	9	23	81	0.356	1	0.193602	Wilcoxon signed-rank test
Acute/Early controllers	HIV positive	Activated Memory (AM)_CD32_Frequency of Parent	Freq_MFI	Chronic	Control	12	31	220.5	0.357	1	-0.109853	Wilcoxon signed-rank test
Acute/Early controllers	HIV positive	IgD-CD27-_CXCR5_Frequency of Parent	Freq_MFI	Chronic	Control	12	31	151.5	0.357	1	0.244631	Wilcoxon signed-rank test
Acute/Early controllers	HIV positive	Plasmablasts_CXCR3_Frequency of Parent	Freq_MFI	Chronic	Control	12	31	151.5	0.357	1	0.0906526	Wilcoxon signed-rank test
Pre-infection	HIV positive	HBV-specific Class Switched _NA_Frequency of Parent	Freq_MFI	Chronic	Control	12	28	137	0.357	1	-0.038898	Wilcoxon signed-rank test
Early outcome	HIV positive	HBV-specific_CS_AtM_Frequency of HBV specific	Freq_MFI	Chronic	Control	11	25	118.5	0.358	1	0.806986	Wilcoxon signed-rank test
Pre-infection	HIV positive	CD10+CD27+_BTLA_Frequency of Parent	Freq_MFI	Chronic	Control	12	28	136	0.358	1	0.432543	Wilcoxon signed-rank test
Acute/Early controllers	HIV negative	HBV-specific B cells_CD86_Frequency of Parent	Freq_MFI	Chronic	Control	9	22	118	0.359	1	-0.0669718	Wilcoxon signed-rank test
Early outcome	HIV positive	B1 B cells_CD21_Geometric Mean	Freq_MFI	Chronic	Control	11	25	165	0.359	1	-0.220617	Wilcoxon signed-rank test
Early outcome	HIV positive	MZ B cells_CD32_Geometric Mean	Freq_MFI	Chronic	Control	11	25	165	0.359	1	-0.162851	Wilcoxon signed-rank test
Early outcome	HIV positive	Plasmablasts_CD86_Geometric Mean	Freq_MFI	Chronic	Control	11	25	165	0.359	1	-0.134	Wilcoxon signed-rank test
Early outcome	HIV positive	Transitional B cells_CD86_Geometric Mean	Freq_MFI	Chronic	Control	11	25	165	0.359	1	NA	Wilcoxon signed-rank test
Pre-infection	HIV positive	B1 B cells_CD32_Geometric Mean	Freq_MFI	Chronic	Control	12	28	199.5	0.36	1	-0.177956	Wilcoxon signed-rank test
Acute/Early controllers	HIV negative	Atypical Memory (AtM)_CD5_Frequency of Parent	Freq_MFI	Chronic	Control	9	22	77.5	0.361	1	0.119958	Wilcoxon signed-rank test
Acute/Early controllers	HIV negative	IgD-CD27-_BTLA_Geometric Mean	Freq_MFI	Chronic	Control	9	22	120.5	0.361	1	-0.283669	Wilcoxon signed-rank test
Acute/Early controllers	HIV negative	IgD-only Memory_CD22_Geometric Mean	Freq_MFI	Chronic	Control	9	22	120.5	0.361	1	-0.337508	Wilcoxon signed-rank test
Acute/Early controllers	HIV negative	IgD-only Memory_CD32_Geometric Mean	Freq_MFI	Chronic	Control	9	22	120.5	0.361	1	-0.44215	Wilcoxon signed-rank test
Early outcome	HIV positive	HBV-specific B cells_CD39_Frequency of Parent	Freq_MFI	Chronic	Control	11	25	164.5	0.361	1	-0.311823	Wilcoxon signed-rank test
Early outcome	HIV positive	CD10+CD27+_CD22_Geometric Mean	Freq_MFI	Chronic	Control	11	25	164.5	0.363	1	-0.181658	Wilcoxon signed-rank test
Early outcome	HIV positive	Na√Øve_CXCR3_Geometric Mean	Freq_MFI	Chronic	Control	11	25	164.5	0.363	1	1.14412	Wilcoxon signed-rank test
Early outcome	HIV positive	Plasmablasts_CD22_Frequency of Parent	Freq_MFI	Chronic	Control	11	25	164.5	0.363	1	-0.193062	Wilcoxon signed-rank test
Pre-infection	HIV negative	Activated Memory (AM)_CXCR5_Geometric Mean	Freq_MFI	Chronic	Control	9	23	81	0.363	1	0.410544	Wilcoxon signed-rank test
Pre-infection	HIV negative	HBV-specific B cells_CD39_Geometric Mean	Freq_MFI	Chronic	Control	9	23	81	0.363	1	0.187788	Wilcoxon signed-rank test
Pre-infection	HIV negative	IgD-only Memory_CD21_Geometric Mean	Freq_MFI	Chronic	Control	9	23	81	0.363	1	0.242317	Wilcoxon signed-rank test
Pre-infection	HIV negative	IgD-only Memory_CD5_Frequency of Parent	Freq_MFI	Chronic	Control	9	23	126	0.363	1	-0.198774	Wilcoxon signed-rank test
Pre-infection	HIV negative	MZ B cells_CD11c _Geometric Mean	Freq_MFI	Chronic	Control	9	23	81	0.363	1	0.357664	Wilcoxon signed-rank test
Acute/Early controllers	HIV positive	Activated Memory (AM)_FcRL5 _Geometric Mean	Freq_MFI	Chronic	Control	12	31	220	0.364	1	-0.222402	Wilcoxon signed-rank test
Acute/Early controllers	HIV positive	IgD-CD27-_CD5_Frequency of Parent	Freq_MFI	Chronic	Control	12	31	220	0.364	1	-0.137008	Wilcoxon signed-rank test
Acute/Early controllers	HIV positive	IgD-only Memory_PD-1 _Frequency of Parent	Freq_MFI	Chronic	Control	12	31	152	0.364	1	0.27917	Wilcoxon signed-rank test
Late outcome	HIV positive	Intermediate Memory (IM)_PD-1 _Geometric Mean	Freq_MFI	Chronic	Control	5	11	36	0.364	1	-0.335155	Wilcoxon signed-rank test
Late outcome	HIV positive	Na√Øve_CD86_Frequency of Parent	Freq_MFI	Chronic	Control	5	11	36	0.364	1	-0.525089	Wilcoxon signed-rank test
Late outcome	HIV positive	Plasmablasts_CD22_Frequency of Parent	Freq_MFI	Chronic	Control	5	11	36	0.364	1	-0.195749	Wilcoxon signed-rank test
Early outcome	HIV positive	HBV-specific B cells_CD86_Frequency of Parent	Freq_MFI	Chronic	Control	11	25	113	0.365	1	0.38358	Wilcoxon signed-rank test
Early outcome	HIV negative	Atypical Memory (AtM)_CD39_Frequency of Parent	Freq_MFI	Chronic	Control	8	21	103	0.367	1	-0.270306	Wilcoxon signed-rank test
Early outcome	HIV negative	B1 B cells_CD22_Frequency of Parent	Freq_MFI	Chronic	Control	8	21	103	0.367	1	-0.228024	Wilcoxon signed-rank test
Pre-infection	HIV negative	Class-switched_CD21_Frequency of Parent__	Freq_MFI	Chronic	Control	9	23	81.5	0.367	1	0.0799681	Wilcoxon signed-rank test
Pre-infection	HIV negative	Intermediate Memory (IM)_FcRL5 _Frequency of Parent	Freq_MFI	Chronic	Control	9	23	125.5	0.367	1	-0.82511	Wilcoxon signed-rank test
Pre-infection	HIV negative	Plasmablasts_CXCR3_Frequency of Parent	Freq_MFI	Chronic	Control	9	23	125.5	0.367	1	-0.187082	Wilcoxon signed-rank test
Late outcome	HIV negative	Activated Memory (AM)_CD32_Frequency of Parent	Freq_MFI	Chronic	Control	2	15	22	0.368	1	-0.275297	Wilcoxon signed-rank test
Late outcome	HIV negative	Activated Memory (AM)_CD39_Frequency of Parent	Freq_MFI	Chronic	Control	2	15	22	0.368	1	-0.583568	Wilcoxon signed-rank test
Late outcome	HIV negative	Atypical Memory (AtM)_BTLA_Frequency of Parent	Freq_MFI	Chronic	Control	2	15	22	0.368	1	-0.994911	Wilcoxon signed-rank test
Late outcome	HIV negative	Atypical Memory (AtM)_CXCR5_Frequency of Parent	Freq_MFI	Chronic	Control	2	15	22	0.368	1	-0.513447	Wilcoxon signed-rank test
Late outcome	HIV negative	Atypical Memory (AtM)_CXCR5_Geometric Mean	Freq_MFI	Chronic	Control	2	15	22	0.368	1	-0.665276	Wilcoxon signed-rank test
Late outcome	HIV negative	B1 B cells_BTLA_Frequency of Parent	Freq_MFI	Chronic	Control	2	15	22	0.368	1	-0.741578	Wilcoxon signed-rank test
Late outcome	HIV negative	B1 B cells_CD39_Frequency of Parent	Freq_MFI	Chronic	Control	2	15	22	0.368	1	-0.272195	Wilcoxon signed-rank test
Late outcome	HIV negative	Class-switched_CD21_Geometric Mean	Freq_MFI	Chronic	Control	2	15	22	0.368	1	-0.41192	Wilcoxon signed-rank test
Late outcome	HIV negative	IgD-CD27-_BTLA_Frequency of Parent	Freq_MFI	Chronic	Control	2	15	22	0.368	1	-0.674967	Wilcoxon signed-rank test
Late outcome	HIV negative	IgD-CD27-_NA_Frequency of total B cells	Freq_MFI	Chronic	Control	2	15	8	0.368	1	0.624914	Wilcoxon signed-rank test
Late outcome	HIV negative	IgD-only Memory_CD5_Frequency of Parent	Freq_MFI	Chronic	Control	2	15	22	0.368	1	-0.126313	Wilcoxon signed-rank test
Late outcome	HIV negative	IgM-only Memory_CD5_Geometric Mean	Freq_MFI	Chronic	Control	2	15	22	0.368	1	0.00523665	Wilcoxon signed-rank test
Late outcome	HIV negative	Intermediate Memory (IM)_CD5_Frequency of Parent	Freq_MFI	Chronic	Control	2	15	22	0.368	1	-0.253419	Wilcoxon signed-rank test
Late outcome	HIV negative	MZ B cells_BTLA_Frequency of Parent	Freq_MFI	Chronic	Control	2	15	22	0.368	1	-0.770587	Wilcoxon signed-rank test
Late outcome	HIV negative	MZ B cells_FcRL5 _Frequency of Parent	Freq_MFI	Chronic	Control	2	15	22	0.368	1	-0.741831	Wilcoxon signed-rank test
Late outcome	HIV negative	Na√Øve_CD11c _Geometric Mean	Freq_MFI	Chronic	Control	2	15	8	0.368	1	1.60723	Wilcoxon signed-rank test
Late outcome	HIV negative	Na√Øve_FcRL5 _Geometric Mean	Freq_MFI	Chronic	Control	2	15	22	0.368	1	-0.408788	Wilcoxon signed-rank test
Late outcome	HIV negative	Plasmablasts_CD21_Frequency of Parent	Freq_MFI	Chronic	Control	2	15	22	0.368	1	-0.2545	Wilcoxon signed-rank test
Late outcome	HIV negative	Resting Memory (RM)_BTLA_Frequency of Parent	Freq_MFI	Chronic	Control	2	15	22	0.368	1	-0.833599	Wilcoxon signed-rank test
Late outcome	HIV negative	Transitional_BTLA_Frequency of Parent	Freq_MFI	Chronic	Control	2	15	22	0.368	1	-0.680878	Wilcoxon signed-rank test
Pre-infection	HIV positive	CD10+CD27+_CD22_Frequency of Parent	Freq_MFI	Chronic	Control	12	28	199	0.368	1	-0.0753529	Wilcoxon signed-rank test
Pre-infection	HIV positive	Intermediate Memory (IM)_CD86_Geometric Mean	Freq_MFI	Chronic	Control	12	28	199	0.368	1	-0.263733	Wilcoxon signed-rank test
Pre-infection	HIV positive	Na√Øve_CD39_Geometric Mean	Freq_MFI	Chronic	Control	12	28	137	0.368	1	0.055104	Wilcoxon signed-rank test
Acute/Early controllers	HIV positive	Intermediate Memory (IM)_BTLA_Geometric Mean	Freq_MFI	Chronic	Control	12	31	152	0.369	1	0.301098	Wilcoxon signed-rank test
Acute/Early controllers	HIV positive	HBV-specific_CS_AtM_Frequency of HBV specific	Freq_MFI	Chronic	Control	12	31	163	0.37	1	-0.888293	Wilcoxon signed-rank test
Acute/Early controllers	HIV negative	Atypical Memory (AtM)_CXCR5_Frequency of Parent	Freq_MFI	Chronic	Control	9	22	120	0.372	1	-0.242989	Wilcoxon signed-rank test
Acute/Early controllers	HIV negative	IgM-only Memory_CD39_Frequency of Parent	Freq_MFI	Chronic	Control	9	22	78	0.372	1	0.127959	Wilcoxon signed-rank test
Acute/Early controllers	HIV negative	MZ B cells_CXCR3_Geometric Mean	Freq_MFI	Chronic	Control	9	22	120	0.372	1	-0.108628	Wilcoxon signed-rank test
Acute/Early controllers	HIV positive	Intermediate Memory (IM)_CD22_Geometric Mean	Freq_MFI	Chronic	Control	12	31	219.5	0.372	1	-0.118047	Wilcoxon signed-rank test
Acute/Early controllers	HIV positive	Intermediate Memory (IM)_CD5_Geometric Mean	Freq_MFI	Chronic	Control	12	31	219.5	0.372	1	-0.137372	Wilcoxon signed-rank test
Early outcome	HIV positive	IgM-only Memory_BTLA_Geometric Mean	Freq_MFI	Chronic	Control	11	25	111	0.372	1	0.501375	Wilcoxon signed-rank test
Early outcome	HIV positive	Intermediate Memory (IM)_CXCR5_Frequency of Parent	Freq_MFI	Chronic	Control	11	25	111	0.372	1	0.233764	Wilcoxon signed-rank test
Early outcome	HIV positive	Na√Øve_CD22_Geometric Mean	Freq_MFI	Chronic	Control	11	25	164	0.372	1	-0.108187	Wilcoxon signed-rank test
Pre-infection	HIV positive	Atypical Memory (AtM)_CD11c _Geometric Mean	Freq_MFI	Chronic	Control	12	28	199	0.373	1	-0.367241	Wilcoxon signed-rank test
Early outcome	HIV negative	Class-switched_CD21_Geometric Mean	Freq_MFI	Chronic	Control	8	21	103	0.374	1	-0.294386	Wilcoxon signed-rank test
Early outcome	HIV negative	HBV-specific B cells_FcRL5 _Geometric Mean	Freq_MFI	Chronic	Control	8	21	103	0.374	1	-0.42302	Wilcoxon signed-rank test
Early outcome	HIV negative	MZ B cells_CD86_Geometric Mean	Freq_MFI	Chronic	Control	8	21	103	0.374	1	-1.13519	Wilcoxon signed-rank test
Early outcome	HIV negative	Na√Øve_CD86_Geometric Mean	Freq_MFI	Chronic	Control	8	21	103	0.374	1	-1.14217	Wilcoxon signed-rank test
Pre-infection	HIV positive	CD10+CD27+_CD11c _Frequency of Parent	Freq_MFI	Chronic	Control	12	28	137.5	0.376	1	0.267439	Wilcoxon signed-rank test
Pre-infection	HIV positive	Transitional B cells_PD-1 _Geometric Mean	Freq_MFI	Chronic	Control	12	28	137.5	0.376	1	0.226624	Wilcoxon signed-rank test
Late outcome	HIV positive	Activated Memory (AM)_CD11c _Geometric Mean	Freq_MFI	Chronic	Control	5	11	36	0.377	1	-0.362726	Wilcoxon signed-rank test
Late outcome	HIV positive	Activated Memory (AM)_FcRL5 _Geometric Mean	Freq_MFI	Chronic	Control	5	11	19	0.377	1	0.110529	Wilcoxon signed-rank test
Late outcome	HIV positive	Atypical Memory (AtM)_CD86_Frequency of Parent	Freq_MFI	Chronic	Control	5	11	36	0.377	1	-0.501302	Wilcoxon signed-rank test
Late outcome	HIV positive	Atypical Memory (AtM)_PD-1 _Frequency of Parent	Freq_MFI	Chronic	Control	5	11	36	0.377	1	-0.543041	Wilcoxon signed-rank test
Late outcome	HIV positive	B1 B cells_CD86_Frequency of Parent	Freq_MFI	Chronic	Control	5	11	36	0.377	1	-0.347436	Wilcoxon signed-rank test
Late outcome	HIV positive	CD10+CD27+_CD22_Geometric Mean	Freq_MFI	Chronic	Control	5	11	36	0.377	1	-0.468646	Wilcoxon signed-rank test
Late outcome	HIV positive	CD10+CD27+_CD86_Frequency of Parent	Freq_MFI	Chronic	Control	5	11	36	0.377	1	-0.370662	Wilcoxon signed-rank test
Late outcome	HIV positive	HBV-specific B cells_CD19_Geometric Mean	Freq_MFI	Chronic	Control	5	11	19	0.377	1	0.16504	Wilcoxon signed-rank test
Late outcome	HIV positive	HBV-specific B cells_FcRL5 _Geometric Mean	Freq_MFI	Chronic	Control	5	11	19	0.377	1	0.737572	Wilcoxon signed-rank test
Late outcome	HIV positive	IgD-CD27-_BTLA_Geometric Mean	Freq_MFI	Chronic	Control	5	11	19	0.377	1	0.666454	Wilcoxon signed-rank test
Late outcome	HIV positive	IgD-CD27-_CD21_Geometric Mean	Freq_MFI	Chronic	Control	5	11	19	0.377	1	0.184336	Wilcoxon signed-rank test
Late outcome	HIV positive	IgD-CD27-_CD39_Geometric Mean	Freq_MFI	Chronic	Control	5	11	19	0.377	1	0.150279	Wilcoxon signed-rank test
Late outcome	HIV positive	IgD-CD27-_CD5_Frequency of Parent	Freq_MFI	Chronic	Control	5	11	19	0.377	1	0.383868	Wilcoxon signed-rank test
Late outcome	HIV positive	IgD-only Memory_CD11c _Frequency of Parent	Freq_MFI	Chronic	Control	5	11	36	0.377	1	-0.197625	Wilcoxon signed-rank test
Late outcome	HIV positive	IgM-only Memory_FcRL5 _Frequency of Parent	Freq_MFI	Chronic	Control	5	11	19	0.377	1	0.432241	Wilcoxon signed-rank test
Late outcome	HIV positive	Intermediate Memory (IM)_CD11c _Geometric Mean	Freq_MFI	Chronic	Control	5	11	36	0.377	1	-0.323745	Wilcoxon signed-rank test
Late outcome	HIV positive	Intermediate Memory (IM)_CD5_Frequency of Parent	Freq_MFI	Chronic	Control	5	11	36	0.377	1	-0.122663	Wilcoxon signed-rank test
Late outcome	HIV positive	MZ B cells_FcRL5 _Frequency of Parent	Freq_MFI	Chronic	Control	5	11	19	0.377	1	0.306648	Wilcoxon signed-rank test
Late outcome	HIV positive	MZ B cells_PD-1 _Frequency of Parent	Freq_MFI	Chronic	Control	5	11	36	0.377	1	-0.61263	Wilcoxon signed-rank test
Late outcome	HIV positive	Mature_NA_Frequency of total B cells	Freq_MFI	Chronic	Control	5	11	19	0.377	1	0.0506048	Wilcoxon signed-rank test
Late outcome	HIV positive	Na√Øve_FcRL5 _Frequency of Parent	Freq_MFI	Chronic	Control	5	11	19	0.377	1	0.915484	Wilcoxon signed-rank test
Late outcome	HIV positive	Resting Memory (RM)_BTLA_Geometric Mean	Freq_MFI	Chronic	Control	5	11	19	0.377	1	0.431607	Wilcoxon signed-rank test
Late outcome	HIV positive	Resting Memory (RM)_CD5_Geometric Mean	Freq_MFI	Chronic	Control	5	11	36	0.377	1	-0.19366	Wilcoxon signed-rank test
Early outcome	HIV positive	IgD-only Memory_CD21_Geometric Mean	Freq_MFI	Chronic	Control	11	25	164	0.378	1	-0.126457	Wilcoxon signed-rank test
Early outcome	HIV positive	Intermediate Memory (IM)_CXCR5_Geometric Mean	Freq_MFI	Chronic	Control	11	25	111	0.378	1	0.346196	Wilcoxon signed-rank test
Early outcome	HIV positive	Resting Memory (RM)_CD5_Frequency of Parent	Freq_MFI	Chronic	Control	11	25	111	0.378	1	0.181969	Wilcoxon signed-rank test
Acute/Early controllers	HIV negative	IgD-CD27-_BTLA_Frequency of Parent	Freq_MFI	Chronic	Control	9	22	120	0.379	1	-0.242359	Wilcoxon signed-rank test
Acute/Early controllers	HIV negative	Na√Øve_PD-1 _Geometric Mean	Freq_MFI	Chronic	Control	9	22	120	0.379	1	-0.271617	Wilcoxon signed-rank test
Acute/Early controllers	HIV negative	Plasmablasts_CXCR5_Geometric Mean	Freq_MFI	Chronic	Control	9	22	120	0.379	1	-0.58767	Wilcoxon signed-rank test
Acute/Early controllers	HIV negative	Transitional B cells_CD86_Geometric Mean	Freq_MFI	Chronic	Control	9	22	120	0.379	1	-0.714606	Wilcoxon signed-rank test
Acute/Early controllers	HIV positive	Atypical Memory (AtM)_CXCR3_Frequency of Parent	Freq_MFI	Chronic	Control	12	31	219	0.379	1	-0.319233	Wilcoxon signed-rank test
Acute/Early controllers	HIV positive	IgD-only Memory_PD-1 _Geometric Mean	Freq_MFI	Chronic	Control	12	31	153	0.379	1	0.0690435	Wilcoxon signed-rank test
Pre-infection	HIV negative	B1 B cells_CXCR3_Frequency of Parent	Freq_MFI	Chronic	Control	9	23	82	0.379	1	0.122194	Wilcoxon signed-rank test
Pre-infection	HIV negative	CD10+CD27+_CD39_Geometric Mean	Freq_MFI	Chronic	Control	9	23	82	0.379	1	0.263664	Wilcoxon signed-rank test
Pre-infection	HIV negative	HBV-specific B cells_CD20_Geometric Mean	Freq_MFI	Chronic	Control	9	23	125	0.379	1	-0.138001	Wilcoxon signed-rank test
Pre-infection	HIV negative	Na√Øve_CD32_Geometric Mean	Freq_MFI	Chronic	Control	9	23	125	0.379	1	-0.189603	Wilcoxon signed-rank test
Pre-infection	HIV negative	Na√Øve_CD39_Geometric Mean	Freq_MFI	Chronic	Control	9	23	125	0.379	1	-0.137038	Wilcoxon signed-rank test
Early outcome	HIV negative	Resting Memory (RM)_CD22_Geometric Mean	Freq_MFI	Chronic	Control	8	21	102.5	0.38	1	-0.129942	Wilcoxon signed-rank test
Early outcome	HIV positive	Plasmablasts_FcRL5 _Geometric Mean	Freq_MFI	Chronic	Control	11	25	111.5	0.381	1	0.199262	Wilcoxon signed-rank test
Acute/Early controllers	HIV positive	Intermediate Memory (IM)_FcRL5 _Geometric Mean	Freq_MFI	Chronic	Control	12	31	219	0.384	1	-0.389737	Wilcoxon signed-rank test
Acute/Early controllers	HIV positive	Na√Øve_CXCR5_Geometric Mean	Freq_MFI	Chronic	Control	12	31	153	0.384	1	0.255849	Wilcoxon signed-rank test
Pre-infection	HIV positive	Atypical Memory (AtM)_FcRL5 _Frequency of Parent	Freq_MFI	Chronic	Control	12	28	138	0.384	1	0.221106	Wilcoxon signed-rank test
Pre-infection	HIV positive	HBV-specific_CS_AM_Frequency of HBV specific	Freq_MFI	Chronic	Control	12	28	148	0.385	1	0.784019	Wilcoxon signed-rank test
Acute/Early controllers	HIV positive	IgM-only Memory_CD5_Frequency of Parent	Freq_MFI	Chronic	Control	12	31	218.5	0.386	1	-0.155698	Wilcoxon signed-rank test
Pre-infection	HIV negative	Activated Memory (AM)_CXCR3_Frequency of Parent	Freq_MFI	Chronic	Control	9	23	125	0.386	1	-0.125584	Wilcoxon signed-rank test
Pre-infection	HIV negative	CD10+CD27+_CXCR3_Frequency of Parent	Freq_MFI	Chronic	Control	9	23	125	0.386	1	-0.266142	Wilcoxon signed-rank test
Pre-infection	HIV negative	IgD-only Memory_CD22_Frequency of Parent	Freq_MFI	Chronic	Control	9	23	82	0.386	1	0.18837	Wilcoxon signed-rank test
Pre-infection	HIV negative	IgM-only Memory_CXCR5_Geometric Mean	Freq_MFI	Chronic	Control	9	23	125	0.386	1	-0.388869	Wilcoxon signed-rank test
Pre-infection	HIV negative	Intermediate Memory (IM)_NA_Frequency of total B cells	Freq_MFI	Chronic	Control	9	23	82	0.386	1	0.386388	Wilcoxon signed-rank test
Pre-infection	HIV negative	MZ B cells_FcRL5 _Geometric Mean	Freq_MFI	Chronic	Control	9	23	125	0.386	1	-0.198292	Wilcoxon signed-rank test
Pre-infection	HIV negative	Na√Øve_CD32_Frequency of Parent	Freq_MFI	Chronic	Control	9	23	125	0.386	1	-0.080566	Wilcoxon signed-rank test
Pre-infection	HIV negative	Resting Memory (RM)_CXCR5_Geometric Mean	Freq_MFI	Chronic	Control	9	23	125	0.386	1	-0.221075	Wilcoxon signed-rank test
Pre-infection	HIV positive	Class-switched_CD21_Geometric Mean	Freq_MFI	Chronic	Control	12	28	138	0.389	1	0.183816	Wilcoxon signed-rank test
Pre-infection	HIV positive	Na√Øve_CD32_Geometric Mean	Freq_MFI	Chronic	Control	12	28	198	0.389	1	-0.078254	Wilcoxon signed-rank test
Pre-infection	HIV positive	Na√Øve_CD5_Geometric Mean	Freq_MFI	Chronic	Control	12	28	138	0.389	1	0.0887925	Wilcoxon signed-rank test
Pre-infection	HIV negative	IgM-only Memory_CXCR3_Frequency of Parent	Freq_MFI	Chronic	Control	9	23	124.5	0.39	1	-0.201993	Wilcoxon signed-rank test
Pre-infection	HIV negative	Intermediate Memory (IM)_CXCR3_Frequency of Parent	Freq_MFI	Chronic	Control	9	23	124.5	0.39	1	-0.327718	Wilcoxon signed-rank test
Pre-infection	HIV negative	Resting Memory (RM)_CD32_Frequency of Parent	Freq_MFI	Chronic	Control	9	23	124.5	0.39	1	-0.0734359	Wilcoxon signed-rank test
Early outcome	HIV positive	Intermediate Memory (IM)_CD5_Frequency of Parent	Freq_MFI	Chronic	Control	11	25	112	0.391	1	0.258777	Wilcoxon signed-rank test
Early outcome	HIV negative	Atypical Memory (AtM)_BTLA_Geometric Mean	Freq_MFI	Chronic	Control	8	21	102	0.393	1	-0.454749	Wilcoxon signed-rank test
Early outcome	HIV negative	CD10+CD27+_FcRL5 _Frequency of Parent	Freq_MFI	Chronic	Control	8	21	66	0.393	1	0.585963	Wilcoxon signed-rank test
Early outcome	HIV negative	HBV-specific Unswitched_NA_Frequency of Parent	Freq_MFI	Chronic	Control	8	21	102	0.393	1	-0.304825	Wilcoxon signed-rank test
Early outcome	HIV negative	Resting Memory (RM)_CD39_Geometric Mean	Freq_MFI	Chronic	Control	8	21	66	0.393	1	0.0812047	Wilcoxon signed-rank test
Acute/Early controllers	HIV positive	Transitional B cells_CD86_Geometric Mean	Freq_MFI	Chronic	Control	12	31	218	0.394	1	NA	Wilcoxon signed-rank test
Acute/Early controllers	HIV negative	CD10+CD27+_CD5_Frequency of Parent	Freq_MFI	Chronic	Control	9	22	79	0.396	1	0.167244	Wilcoxon signed-rank test
Acute/Early controllers	HIV negative	IgD-CD27-_CXCR3_Geometric Mean	Freq_MFI	Chronic	Control	9	22	119	0.396	1	-0.100433	Wilcoxon signed-rank test
Early outcome	HIV positive	HBV-specific US_Naive_NA_Frequency of Unswitched	Freq_MFI	Chronic	Control	11	25	112.5	0.397	1	0.325544	Wilcoxon signed-rank test
Acute/Early controllers	HIV positive	IgD-only Memory_CD21_Geometric Mean	Freq_MFI	Chronic	Control	12	31	218	0.399	1	-0.270183	Wilcoxon signed-rank test
Early outcome	HIV positive	IgD-CD27-_CXCR3_Frequency of Parent	Freq_MFI	Chronic	Control	11	25	112.5	0.4	1	0.874745	Wilcoxon signed-rank test
Pre-infection	HIV positive	Activated Memory (AM)_CD5_Geometric Mean	Freq_MFI	Chronic	Control	12	28	197	0.4	1	-0.0739919	Wilcoxon signed-rank test
Pre-infection	HIV positive	CD10+CD27+_CD21_Geometric Mean	Freq_MFI	Chronic	Control	12	28	197	0.4	1	-0.210646	Wilcoxon signed-rank test
Pre-infection	HIV positive	IgD-CD27-_PD-1 _Geometric Mean	Freq_MFI	Chronic	Control	12	28	139	0.4	1	0.152134	Wilcoxon signed-rank test
Pre-infection	HIV positive	Intermediate Memory (IM)_CXCR3_Frequency of Parent	Freq_MFI	Chronic	Control	12	28	197	0.4	1	0.174326	Wilcoxon signed-rank test
Pre-infection	HIV positive	Na√Øve_CXCR3_Frequency of Parent	Freq_MFI	Chronic	Control	12	28	197	0.4	1	0.767556	Wilcoxon signed-rank test
Acute/Early controllers	HIV positive	Intermediate Memory (IM)_CD5_Frequency of Parent	Freq_MFI	Chronic	Control	12	31	217.5	0.401	1	-0.136621	Wilcoxon signed-rank test
Early outcome	HIV negative	CD10+CD27+_CXCR3_Frequency of Parent	Freq_MFI	Chronic	Control	8	21	102	0.401	1	-0.396413	Wilcoxon signed-rank test
Early outcome	HIV negative	IgD-only Memory_CD21_Geometric Mean	Freq_MFI	Chronic	Control	8	21	102	0.401	1	-0.358172	Wilcoxon signed-rank test
Early outcome	HIV negative	IgD-only Memory_CD32_Frequency of Parent	Freq_MFI	Chronic	Control	8	21	102	0.401	1	-0.151471	Wilcoxon signed-rank test
Early outcome	HIV negative	IgD-only Memory_CD5_Geometric Mean	Freq_MFI	Chronic	Control	8	21	66	0.401	1	0.119942	Wilcoxon signed-rank test
Early outcome	HIV negative	IgD-only Memory_FcRL5 _Frequency of Parent	Freq_MFI	Chronic	Control	8	21	66	0.401	1	0.683865	Wilcoxon signed-rank test
Early outcome	HIV negative	Intermediate Memory (IM)_BTLA_Geometric Mean	Freq_MFI	Chronic	Control	8	21	102	0.401	1	-0.195729	Wilcoxon signed-rank test
Early outcome	HIV negative	Plasmablasts_BTLA_Frequency of Parent	Freq_MFI	Chronic	Control	8	21	102	0.401	1	-0.190781	Wilcoxon signed-rank test
Early outcome	HIV negative	Transitional_CD22_Frequency of Parent	Freq_MFI	Chronic	Control	8	21	102	0.401	1	-0.0838432	Wilcoxon signed-rank test
Pre-infection	HIV negative	Atypical Memory (AtM)_CD86_Geometric Mean	Freq_MFI	Chronic	Control	9	23	124	0.402	1	-0.236703	Wilcoxon signed-rank test
Pre-infection	HIV negative	IgD-CD27-_FcRL5 _Geometric Mean	Freq_MFI	Chronic	Control	9	23	124	0.402	1	-0.202129	Wilcoxon signed-rank test
Pre-infection	HIV negative	Transitional_CXCR5_Frequency of Parent	Freq_MFI	Chronic	Control	9	23	124	0.402	1	-0.0671185	Wilcoxon signed-rank test
Acute/Early controllers	HIV negative	Atypical Memory (AtM)_CD86_Geometric Mean	Freq_MFI	Chronic	Control	9	22	119	0.403	1	-0.32858	Wilcoxon signed-rank test
Acute/Early controllers	HIV negative	B1 B cells_BTLA_Geometric Mean	Freq_MFI	Chronic	Control	9	22	119	0.403	1	-0.340882	Wilcoxon signed-rank test
Acute/Early controllers	HIV negative	B1 B cells_NA_Frequency of total B cells	Freq_MFI	Chronic	Control	9	22	119	0.403	1	-0.433625	Wilcoxon signed-rank test
Acute/Early controllers	HIV negative	CD10+CD27+_CD21_Geometric Mean	Freq_MFI	Chronic	Control	9	22	119	0.403	1	-0.214913	Wilcoxon signed-rank test
Acute/Early controllers	HIV negative	CD10+CD27+_CD39_Frequency of Parent	Freq_MFI	Chronic	Control	9	22	79	0.403	1	0.173481	Wilcoxon signed-rank test
Acute/Early controllers	HIV negative	IgD-CD27-_CXCR5_Geometric Mean	Freq_MFI	Chronic	Control	9	22	119	0.403	1	-0.271769	Wilcoxon signed-rank test
Acute/Early controllers	HIV negative	IgD-only Memory_CD5_Geometric Mean	Freq_MFI	Chronic	Control	9	22	79	0.403	1	0.0884526	Wilcoxon signed-rank test
Acute/Early controllers	HIV negative	Transitional_CD32_Frequency of Parent	Freq_MFI	Chronic	Control	9	22	119	0.403	1	-0.0853035	Wilcoxon signed-rank test
Pre-infection	HIV positive	Na√Øve_CXCR5_Geometric Mean	Freq_MFI	Chronic	Control	12	28	139	0.405	1	0.106731	Wilcoxon signed-rank test
Pre-infection	HIV positive	Transitional_BTLA_Frequency of Parent	Freq_MFI	Chronic	Control	12	28	139	0.405	1	0.0966134	Wilcoxon signed-rank test
Early outcome	HIV negative	B1 B cells_CD21_Frequency of Parent	Freq_MFI	Chronic	Control	8	21	66.5	0.407	1	0.163499	Wilcoxon signed-rank test
Pre-infection	HIV negative	HBV-specific Class Switched _NA_Frequency of Parent	Freq_MFI	Chronic	Control	9	23	123.5	0.407	1	-0.3028	Wilcoxon signed-rank test
Acute/Early controllers	HIV negative	Intermediate Memory (IM)_CD11c _Frequency of Parent	Freq_MFI	Chronic	Control	9	22	118.5	0.408	1	-0.651441	Wilcoxon signed-rank test
Acute/Early controllers	HIV negative	Transitional B cells_CD22_Geometric Mean	Freq_MFI	Chronic	Control	9	22	118.5	0.408	1	-0.157409	Wilcoxon signed-rank test
Pre-infection	HIV positive	IgD-CD27-_PD-1 _Frequency of Parent	Freq_MFI	Chronic	Control	12	28	139.5	0.408	1	0.183171	Wilcoxon signed-rank test
Acute/Early controllers	HIV positive	IgM-only Memory_FcRL5 _Frequency of Parent	Freq_MFI	Chronic	Control	12	31	217	0.409	1	-0.569154	Wilcoxon signed-rank test
Pre-infection	HIV positive	Atypical Memory (AtM)_CD39_Geometric Mean	Freq_MFI	Chronic	Control	12	28	139.5	0.409	1	0.147707	Wilcoxon signed-rank test
Pre-infection	HIV positive	B1 B cells_CD22_Geometric Mean	Freq_MFI	Chronic	Control	12	28	196.5	0.409	1	-0.416345	Wilcoxon signed-rank test
Pre-infection	HIV positive	IgD-CD27-_CD11c _Frequency of Parent	Freq_MFI	Chronic	Control	12	28	196.5	0.409	1	-0.360765	Wilcoxon signed-rank test
Acute/Early controllers	HIV positive	HBV-specific B cells_CD32_Geometric Mean	Freq_MFI	Chronic	Control	10	31	183	0.41	1	-0.106828	Wilcoxon signed-rank test
Early outcome	HIV positive	IgD-CD27-_CD11c _Frequency of Parent	Freq_MFI	Chronic	Control	11	25	162	0.41	1	-0.550219	Wilcoxon signed-rank test
Early outcome	HIV positive	Intermediate Memory (IM)_CD32_Frequency of Parent	Freq_MFI	Chronic	Control	11	25	113	0.41	1	0.139744	Wilcoxon signed-rank test
Early outcome	HIV positive	Resting Memory (RM)_BTLA_Frequency of Parent	Freq_MFI	Chronic	Control	11	25	113	0.41	1	0.300547	Wilcoxon signed-rank test
Late outcome	HIV negative	HBV-specific B cells_CD39_Frequency of Parent	Freq_MFI	Chronic	Control	2	15	21	0.412	1	-0.278495	Wilcoxon signed-rank test
Late outcome	HIV negative	IgD-only Memory_CD39_Geometric Mean	Freq_MFI	Chronic	Control	2	15	21	0.412	1	-0.363473	Wilcoxon signed-rank test
Late outcome	HIV negative	IgD-only Memory_FcRL5 _Frequency of Parent	Freq_MFI	Chronic	Control	2	15	21	0.412	1	0.524718	Wilcoxon signed-rank test
Late outcome	HIV negative	IgM-only Memory_FcRL5 _Frequency of Parent	Freq_MFI	Chronic	Control	2	15	21	0.412	1	-0.799544	Wilcoxon signed-rank test
Late outcome	HIV negative	IgM-only Memory_PD-1 _Frequency of Parent	Freq_MFI	Chronic	Control	2	15	9	0.412	1	0.471358	Wilcoxon signed-rank test
Late outcome	HIV negative	Intermediate Memory (IM)_NA_Frequency of class-switched	Freq_MFI	Chronic	Control	2	15	21	0.412	1	-0.311251	Wilcoxon signed-rank test
Late outcome	HIV negative	Intermediate Memory (IM)_PD-1 _Geometric Mean	Freq_MFI	Chronic	Control	2	15	9	0.412	1	0.396139	Wilcoxon signed-rank test
Late outcome	HIV negative	Plasmablasts_CD39_Geometric Mean	Freq_MFI	Chronic	Control	2	15	9	0.412	1	0.339479	Wilcoxon signed-rank test
Acute/Early controllers	HIV positive	IgD-only Memory_CD39_Geometric Mean	Freq_MFI	Chronic	Control	12	31	217	0.414	1	-0.211196	Wilcoxon signed-rank test
Pre-infection	HIV negative	Resting Memory (RM)_CD5_Geometric Mean	Freq_MFI	Chronic	Control	9	23	123.5	0.414	1	-0.0386667	Wilcoxon signed-rank test
Acute/Early controllers	HIV negative	HBV-specific B cells_CXCR3_Frequency of Parent	Freq_MFI	Chronic	Control	9	22	118	0.416	1	-0.420842	Wilcoxon signed-rank test
Early outcome	HIV positive	CD10+CD27+_CD11c _Geometric Mean	Freq_MFI	Chronic	Control	11	25	162	0.416	1	-0.364159	Wilcoxon signed-rank test
Pre-infection	HIV positive	CD10+CD27+_CXCR5_Frequency of Parent	Freq_MFI	Chronic	Control	12	28	196	0.417	1	-0.130075	Wilcoxon signed-rank test
Pre-infection	HIV positive	IgD-CD27-_CXCR3_Frequency of Parent	Freq_MFI	Chronic	Control	12	28	196	0.417	1	0.344507	Wilcoxon signed-rank test
Pre-infection	HIV positive	IgD-only Memory_NA_Frequency of total B cells	Freq_MFI	Chronic	Control	12	28	140	0.417	1	0.0697786	Wilcoxon signed-rank test
Pre-infection	HIV positive	Intermediate Memory (IM)_CD39_Geometric Mean	Freq_MFI	Chronic	Control	12	28	140	0.417	1	0.0228527	Wilcoxon signed-rank test
Pre-infection	HIV positive	Na√Øve_FcRL5 _Frequency of Parent	Freq_MFI	Chronic	Control	12	28	140	0.417	1	0.33047	Wilcoxon signed-rank test
Early outcome	HIV positive	IgM-only Memory_CD22_Frequency of Parent	Freq_MFI	Chronic	Control	11	25	161.5	0.419	1	-0.101685	Wilcoxon signed-rank test
Pre-infection	HIV negative	HBV-specific Unswitched_NA_Frequency of Parent	Freq_MFI	Chronic	Control	9	23	84	0.419	1	0.143408	Wilcoxon signed-rank test
Acute/Early controllers	HIV negative	Class-switched_NA_Frequency of total B cells	Freq_MFI	Chronic	Control	9	22	118	0.421	1	-0.170778	Wilcoxon signed-rank test
Acute/Early controllers	HIV negative	Intermediate Memory (IM)_NA_Frequency of total B cells	Freq_MFI	Chronic	Control	9	22	118	0.421	1	-0.184802	Wilcoxon signed-rank test
Acute/Early controllers	HIV negative	MZ B cells_CD39_Geometric Mean	Freq_MFI	Chronic	Control	9	22	80	0.421	1	0.0965909	Wilcoxon signed-rank test
Early outcome	HIV negative	Transitional B cells_CD22_Geometric Mean	Freq_MFI	Chronic	Control	8	21	101	0.421	1	-0.237535	Wilcoxon signed-rank test
Acute/Early controllers	HIV negative	HBV-specific B cells_CD5_Geometric Mean	Freq_MFI	Chronic	Control	9	21	76	0.422	1	0.260303	Wilcoxon signed-rank test
Pre-infection	HIV positive	Activated Memory (AM)_FcRL5 _Geometric Mean	Freq_MFI	Chronic	Control	12	28	140	0.422	1	0.233488	Wilcoxon signed-rank test
Pre-infection	HIV positive	Atypical Memory (AtM)_PD-1 _Frequency of Parent	Freq_MFI	Chronic	Control	12	28	196	0.422	1	-0.335636	Wilcoxon signed-rank test
Acute/Early controllers	HIV positive	IgD-only Memory_CD39_Frequency of Parent	Freq_MFI	Chronic	Control	12	31	216	0.424	1	-0.168516	Wilcoxon signed-rank test
Acute/Early controllers	HIV positive	Transitional_CD21_Frequency of Parent	Freq_MFI	Chronic	Control	12	31	156	0.424	1	0.0712865	Wilcoxon signed-rank test
Early outcome	HIV positive	HBV-specific_CS_AM_Frequency of HBV specific	Freq_MFI	Chronic	Control	11	25	118	0.424	1	0.139961	Wilcoxon signed-rank test
Pre-infection	HIV negative	IgD-only Memory_CD39_Frequency of Parent	Freq_MFI	Chronic	Control	9	23	84	0.426	1	0.356552	Wilcoxon signed-rank test
Pre-infection	HIV negative	Intermediate Memory (IM)_CD22_Frequency of Parent	Freq_MFI	Chronic	Control	9	23	84	0.426	1	0.0422633	Wilcoxon signed-rank test
Pre-infection	HIV negative	MZ B cells_CD86_Geometric Mean	Freq_MFI	Chronic	Control	9	23	84	0.426	1	1.28058	Wilcoxon signed-rank test
Late outcome	HIV positive	Activated Memory (AM)_CD32_Geometric Mean	Freq_MFI	Chronic	Control	5	11	35	0.427	1	-0.577081	Wilcoxon signed-rank test
Acute/Early controllers	HIV negative	IgM-only Memory_CD21_Geometric Mean	Freq_MFI	Chronic	Control	9	22	118	0.428	1	-0.131508	Wilcoxon signed-rank test
Acute/Early controllers	HIV negative	Plasmablasts_CXCR3_Frequency of Parent	Freq_MFI	Chronic	Control	9	22	118	0.428	1	-0.0431474	Wilcoxon signed-rank test
Early outcome	HIV negative	Activated Memory (AM)_CXCR5_Geometric Mean	Freq_MFI	Chronic	Control	8	21	101	0.429	1	-0.333587	Wilcoxon signed-rank test
Early outcome	HIV negative	Activated Memory (AM)_FcRL5 _Frequency of Parent	Freq_MFI	Chronic	Control	8	21	101	0.429	1	-0.321234	Wilcoxon signed-rank test
Early outcome	HIV negative	Atypical Memory (AtM)_BTLA_Frequency of Parent	Freq_MFI	Chronic	Control	8	21	101	0.429	1	-0.397216	Wilcoxon signed-rank test
Early outcome	HIV negative	Atypical Memory (AtM)_CD32_Frequency of Parent	Freq_MFI	Chronic	Control	8	21	101	0.429	1	-0.141091	Wilcoxon signed-rank test
Early outcome	HIV negative	IgD-only Memory_CD32_Geometric Mean	Freq_MFI	Chronic	Control	8	21	101	0.429	1	-0.267924	Wilcoxon signed-rank test
Early outcome	HIV negative	Intermediate Memory (IM)_CD11c _Geometric Mean	Freq_MFI	Chronic	Control	8	21	67	0.429	1	0.366366	Wilcoxon signed-rank test
Acute/Early controllers	HIV positive	Activated Memory (AM)_CD11c _Geometric Mean	Freq_MFI	Chronic	Control	12	31	216	0.43	1	-0.185534	Wilcoxon signed-rank test
Early outcome	HIV positive	Atypical Memory (AtM)_CD32_Geometric Mean	Freq_MFI	Chronic	Control	11	25	114	0.43	1	0.181284	Wilcoxon signed-rank test
Acute/Early controllers	HIV positive	Atypical Memory (AtM)_FcRL5 _Frequency of Parent	Freq_MFI	Chronic	Control	12	31	156.5	0.432	1	0.141697	Wilcoxon signed-rank test
Acute/Early controllers	HIV negative	IgD-CD27-_CXCR5_Frequency of Parent	Freq_MFI	Chronic	Control	9	22	117.5	0.433	1	-0.315199	Wilcoxon signed-rank test
Acute/Early controllers	HIV negative	IgD-only Memory_PD-1 _Frequency of Parent	Freq_MFI	Chronic	Control	9	22	80.5	0.433	1	0.309561	Wilcoxon signed-rank test
Pre-infection	HIV negative	CD10+CD27+_CD39_Frequency of Parent	Freq_MFI	Chronic	Control	9	23	84	0.433	1	0.230369	Wilcoxon signed-rank test
Pre-infection	HIV negative	HBV-specific_CS_AM_Frequency of HBV specific	Freq_MFI	Chronic	Control	9	23	117.5	0.434	1	0.599091	Wilcoxon signed-rank test
Pre-infection	HIV positive	IgD-only Memory_PD-1 _Geometric Mean	Freq_MFI	Chronic	Control	12	28	141	0.434	1	0.028418	Wilcoxon signed-rank test
Pre-infection	HIV positive	Resting Memory (RM)_PD-1 _Frequency of Parent	Freq_MFI	Chronic	Control	12	28	141	0.434	1	-0.339138	Wilcoxon signed-rank test
Early outcome	HIV negative	MZ B cells_CD11c _Frequency of Parent	Freq_MFI	Chronic	Control	8	21	100.5	0.435	1	-0.186685	Wilcoxon signed-rank test
Early outcome	HIV positive	CD10+CD27+_CD21_Geometric Mean	Freq_MFI	Chronic	Control	11	25	114	0.435	1	0.173312	Wilcoxon signed-rank test
Early outcome	HIV positive	Na√Øve_CD32_Frequency of Parent	Freq_MFI	Chronic	Control	11	25	114	0.435	1	0.0509983	Wilcoxon signed-rank test
Pre-infection	HIV negative	IgM-only Memory_FcRL5 _Frequency of Parent	Freq_MFI	Chronic	Control	9	23	84.5	0.438	1	0.430412	Wilcoxon signed-rank test
Pre-infection	HIV negative	Intermediate Memory (IM)_CD32_Frequency of Parent	Freq_MFI	Chronic	Control	9	23	122.5	0.438	1	-0.129934	Wilcoxon signed-rank test
Pre-infection	HIV negative	Intermediate Memory (IM)_CXCR5_Frequency of Parent	Freq_MFI	Chronic	Control	9	23	122.5	0.438	1	-0.127146	Wilcoxon signed-rank test
Pre-infection	HIV negative	MZ B cells_CD32_Geometric Mean	Freq_MFI	Chronic	Control	9	23	122.5	0.438	1	-0.0738138	Wilcoxon signed-rank test
Pre-infection	HIV negative	Plasmablasts_PD-1 _Geometric Mean	Freq_MFI	Chronic	Control	9	23	122.5	0.438	1	0.00730621	Wilcoxon signed-rank test
Pre-infection	HIV positive	CD10+CD27+_CD5_Geometric Mean	Freq_MFI	Chronic	Control	12	28	141	0.439	1	0.266926	Wilcoxon signed-rank test
Acute/Early controllers	HIV positive	Activated Memory (AM)_CD32_Geometric Mean	Freq_MFI	Chronic	Control	12	31	215	0.44	1	-0.208785	Wilcoxon signed-rank test
Acute/Early controllers	HIV positive	MZ B cells_BTLA_Geometric Mean	Freq_MFI	Chronic	Control	12	31	157	0.44	1	0.197361	Wilcoxon signed-rank test
Acute/Early controllers	HIV positive	Non-plasmablasts_NA_Frequency of total B cells	Freq_MFI	Chronic	Control	12	31	157	0.44	1	0.0297154	Wilcoxon signed-rank test
Early outcome	HIV positive	Resting Memory (RM)_CXCR5_Geometric Mean	Freq_MFI	Chronic	Control	11	25	114.5	0.44	1	0.312037	Wilcoxon signed-rank test
Late outcome	HIV negative	Activated Memory (AM)_CD39_Geometric Mean	Freq_MFI	Chronic	Control	2	15	21	0.441	1	-0.485536	Wilcoxon signed-rank test
Late outcome	HIV negative	Atypical Memory (AtM)_CD86_Frequency of Parent	Freq_MFI	Chronic	Control	2	15	21	0.441	1	-0.154957	Wilcoxon signed-rank test
Late outcome	HIV negative	Atypical Memory (AtM)_PD-1 _Frequency of Parent	Freq_MFI	Chronic	Control	2	15	9	0.441	1	0.56798	Wilcoxon signed-rank test
Late outcome	HIV negative	B1 B cells_FcRL5 _Frequency of Parent	Freq_MFI	Chronic	Control	2	15	21	0.441	1	-0.448247	Wilcoxon signed-rank test
Late outcome	HIV negative	B1 B cells_FcRL5 _Geometric Mean	Freq_MFI	Chronic	Control	2	15	21	0.441	1	-0.356019	Wilcoxon signed-rank test
Late outcome	HIV negative	CD10+CD27+_CD5_Geometric Mean	Freq_MFI	Chronic	Control	2	15	21	0.441	1	-0.203221	Wilcoxon signed-rank test
Late outcome	HIV negative	CD10+CD27+_CD86_Frequency of Parent	Freq_MFI	Chronic	Control	2	15	21	0.441	1	-0.192345	Wilcoxon signed-rank test
Late outcome	HIV negative	HBV-specific B cells_CD22_Geometric Mean	Freq_MFI	Chronic	Control	2	15	9	0.441	1	0.482053	Wilcoxon signed-rank test
Late outcome	HIV negative	HBV-specific B cells_CD27_Geometric Mean	Freq_MFI	Chronic	Control	2	15	9	0.441	1	0.566667	Wilcoxon signed-rank test
Late outcome	HIV negative	IgD-CD27-_CD11c _Geometric Mean	Freq_MFI	Chronic	Control	2	15	9	0.441	1	1.11342	Wilcoxon signed-rank test
Late outcome	HIV negative	IgM-only Memory_CD11c _Geometric Mean	Freq_MFI	Chronic	Control	2	15	9	0.441	1	0.927066	Wilcoxon signed-rank test
Late outcome	HIV negative	Intermediate Memory (IM)_CD22_Frequency of Parent	Freq_MFI	Chronic	Control	2	15	21	0.441	1	-0.136468	Wilcoxon signed-rank test
Late outcome	HIV negative	Intermediate Memory (IM)_FcRL5 _Frequency of Parent	Freq_MFI	Chronic	Control	2	15	21	0.441	1	-0.230654	Wilcoxon signed-rank test
Late outcome	HIV negative	Intermediate Memory (IM)_FcRL5 _Geometric Mean	Freq_MFI	Chronic	Control	2	15	21	0.441	1	-0.298461	Wilcoxon signed-rank test
Late outcome	HIV negative	MZ B cells_PD-1 _Frequency of Parent	Freq_MFI	Chronic	Control	2	15	9	0.441	1	0.317277	Wilcoxon signed-rank test
Late outcome	HIV negative	Na√Øve_BTLA_Frequency of Parent	Freq_MFI	Chronic	Control	2	15	21	0.441	1	-0.705028	Wilcoxon signed-rank test
Late outcome	HIV negative	Na√Øve_CD22_Geometric Mean	Freq_MFI	Chronic	Control	2	15	21	0.441	1	-0.0999684	Wilcoxon signed-rank test
Late outcome	HIV negative	Na√Øve_CXCR5_Frequency of Parent	Freq_MFI	Chronic	Control	2	15	21	0.441	1	-0.117381	Wilcoxon signed-rank test
Late outcome	HIV negative	Plasmablasts_CD39_Frequency of Parent	Freq_MFI	Chronic	Control	2	15	9	0.441	1	0.147165	Wilcoxon signed-rank test
Late outcome	HIV negative	Resting Memory (RM)_NA_Frequency of class-switched	Freq_MFI	Chronic	Control	2	15	21	0.441	1	-0.330586	Wilcoxon signed-rank test
Late outcome	HIV negative	Transitional B cells_CD11c _Geometric Mean	Freq_MFI	Chronic	Control	2	15	9	0.441	1	NA	Wilcoxon signed-rank test
Late outcome	HIV negative	Transitional_CD5_Frequency of Parent	Freq_MFI	Chronic	Control	2	15	21	0.441	1	-0.146511	Wilcoxon signed-rank test
Late outcome	HIV negative	Transitional_FcRL5 _Frequency of Parent	Freq_MFI	Chronic	Control	2	15	21	0.441	1	0.173724	Wilcoxon signed-rank test
Late outcome	HIV negative	Transitional_NA_Frequency of total B cells	Freq_MFI	Chronic	Control	2	15	21	0.441	1	-0.263221	Wilcoxon signed-rank test
Late outcome	HIV positive	Activated Memory (AM)_CXCR5_Geometric Mean	Freq_MFI	Chronic	Control	5	11	35	0.441	1	-0.514952	Wilcoxon signed-rank test
Late outcome	HIV positive	Atypical Memory (AtM)_BTLA_Geometric Mean	Freq_MFI	Chronic	Control	5	11	20	0.441	1	0.537289	Wilcoxon signed-rank test
Late outcome	HIV positive	Atypical Memory (AtM)_CD32_Geometric Mean	Freq_MFI	Chronic	Control	5	11	20	0.441	1	0.307035	Wilcoxon signed-rank test
Late outcome	HIV positive	B1 B cells_CD86_Geometric Mean	Freq_MFI	Chronic	Control	5	11	35	0.441	1	-0.271988	Wilcoxon signed-rank test
Late outcome	HIV positive	CD10+CD27+_CD21_Frequency of Parent	Freq_MFI	Chronic	Control	5	11	20	0.441	1	0.089005	Wilcoxon signed-rank test
Late outcome	HIV positive	IgD-CD27-_CD11c _Geometric Mean	Freq_MFI	Chronic	Control	5	11	35	0.441	1	-1.00905	Wilcoxon signed-rank test
Late outcome	HIV positive	IgD-CD27-_CD32_Geometric Mean	Freq_MFI	Chronic	Control	5	11	35	0.441	1	-0.0810009	Wilcoxon signed-rank test
Late outcome	HIV positive	IgD-only Memory_CD11c _Geometric Mean	Freq_MFI	Chronic	Control	5	11	35	0.441	1	-0.337579	Wilcoxon signed-rank test
Late outcome	HIV positive	IgD-only Memory_CD86_Geometric Mean	Freq_MFI	Chronic	Control	5	11	35	0.441	1	-0.548977	Wilcoxon signed-rank test
Late outcome	HIV positive	IgD-only Memory_CXCR5_Geometric Mean	Freq_MFI	Chronic	Control	5	11	20	0.441	1	0.853671	Wilcoxon signed-rank test
Late outcome	HIV positive	Intermediate Memory (IM)_CD39_Frequency of Parent	Freq_MFI	Chronic	Control	5	11	20	0.441	1	0.144195	Wilcoxon signed-rank test
Late outcome	HIV positive	Intermediate Memory (IM)_CXCR5_Frequency of Parent	Freq_MFI	Chronic	Control	5	11	20	0.441	1	0.269326	Wilcoxon signed-rank test
Late outcome	HIV positive	MZ B cells_CD22_Frequency of Parent	Freq_MFI	Chronic	Control	5	11	35	0.441	1	-0.13585	Wilcoxon signed-rank test
Late outcome	HIV positive	MZ B cells_CD22_Geometric Mean	Freq_MFI	Chronic	Control	5	11	35	0.441	1	-0.348433	Wilcoxon signed-rank test
Late outcome	HIV positive	Na√Øve_CD32_Frequency of Parent	Freq_MFI	Chronic	Control	5	11	20	0.441	1	0.127591	Wilcoxon signed-rank test
Late outcome	HIV positive	Na√Øve_CXCR3_Geometric Mean	Freq_MFI	Chronic	Control	5	11	35	0.441	1	-0.393652	Wilcoxon signed-rank test
Late outcome	HIV positive	Na√Øve_CXCR5_Frequency of Parent	Freq_MFI	Chronic	Control	5	11	20	0.441	1	0.214249	Wilcoxon signed-rank test
Late outcome	HIV positive	Na√Øve_PD-1 _Geometric Mean	Freq_MFI	Chronic	Control	5	11	35	0.441	1	-0.227033	Wilcoxon signed-rank test
Late outcome	HIV positive	Plasmablasts_BTLA_Frequency of Parent	Freq_MFI	Chronic	Control	5	11	20	0.441	1	0.892302	Wilcoxon signed-rank test
Late outcome	HIV positive	Plasmablasts_CD21_Geometric Mean__	Freq_MFI	Chronic	Control	5	11	20	0.441	1	0.101105	Wilcoxon signed-rank test
Late outcome	HIV positive	Plasmablasts_PD-1 _Frequency of Parent	Freq_MFI	Chronic	Control	5	11	35	0.441	1	-0.327766	Wilcoxon signed-rank test
Late outcome	HIV positive	Resting Memory (RM)_CD39_Geometric Mean	Freq_MFI	Chronic	Control	5	11	35	0.441	1	-0.121193	Wilcoxon signed-rank test
Acute/Early controllers	HIV negative	Transitional_CD21_Frequency of Parent	Freq_MFI	Chronic	Control	9	22	117	0.446	1	-0.0417201	Wilcoxon signed-rank test
Acute/Early controllers	HIV negative	Transitional_PD-1 _Frequency of Parent	Freq_MFI	Chronic	Control	9	22	81	0.446	1	0.481878	Wilcoxon signed-rank test
Acute/Early controllers	HIV positive	IgD-only Memory_FcRL5 _Geometric Mean	Freq_MFI	Chronic	Control	12	31	215	0.446	1	-0.360081	Wilcoxon signed-rank test
Early outcome	HIV negative	HBV-specific_CS_RM_Frequency of HBV specific	Freq_MFI	Chronic	Control	8	21	68	0.446	1	0.502021	Wilcoxon signed-rank test
Acute/Early controllers	HIV positive	Na√Øve_CXCR5_Frequency of Parent	Freq_MFI	Chronic	Control	12	31	157.5	0.448	1	0.132152	Wilcoxon signed-rank test
Early outcome	HIV negative	Atypical Memory (AtM)_CD5_Frequency of Parent	Freq_MFI	Chronic	Control	8	21	68	0.449	1	0.144511	Wilcoxon signed-rank test
Early outcome	HIV negative	B1 B cells_FcRL5 _Frequency of Parent	Freq_MFI	Chronic	Control	8	21	100	0.449	1	-0.0460744	Wilcoxon signed-rank test
Early outcome	HIV negative	CD10+CD27+_CXCR5_Geometric Mean	Freq_MFI	Chronic	Control	8	21	100	0.449	1	-0.320852	Wilcoxon signed-rank test
Early outcome	HIV negative	IgD-only Memory_CD22_Frequency of Parent	Freq_MFI	Chronic	Control	8	21	100	0.449	1	-0.14983	Wilcoxon signed-rank test
Early outcome	HIV negative	Intermediate Memory (IM)_CD39_Geometric Mean	Freq_MFI	Chronic	Control	8	21	68	0.449	1	0.0411795	Wilcoxon signed-rank test
Early outcome	HIV negative	Plasmablasts_CXCR5_Frequency of Parent	Freq_MFI	Chronic	Control	8	21	100	0.449	1	-0.288218	Wilcoxon signed-rank test
Early outcome	HIV positive	CD10+CD27+_CD32_Geometric Mean	Freq_MFI	Chronic	Control	11	25	160	0.45	1	-0.120392	Wilcoxon signed-rank test
Early outcome	HIV positive	Intermediate Memory (IM)_CD39_Geometric Mean	Freq_MFI	Chronic	Control	11	25	115	0.45	1	0.0515502	Wilcoxon signed-rank test
Pre-infection	HIV negative	Atypical Memory (AtM)_CXCR5_Geometric Mean	Freq_MFI	Chronic	Control	9	23	85	0.451	1	0.280125	Wilcoxon signed-rank test
Pre-infection	HIV negative	B1 B cells_CD11c _Frequency of Parent	Freq_MFI	Chronic	Control	9	23	122	0.451	1	-0.116138	Wilcoxon signed-rank test
Pre-infection	HIV negative	Class-switched_NA_Frequency of total B cells	Freq_MFI	Chronic	Control	9	23	85	0.451	1	0.0958334	Wilcoxon signed-rank test
Pre-infection	HIV negative	IgD-CD27-_CD11c _Geometric Mean	Freq_MFI	Chronic	Control	9	23	85	0.451	1	0.393223	Wilcoxon signed-rank test
Pre-infection	HIV positive	MZ B cells_CD39_Frequency of Parent	Freq_MFI	Chronic	Control	12	28	142	0.452	1	0.0208996	Wilcoxon signed-rank test
Pre-infection	HIV positive	MZ B cells_PD-1 _Geometric Mean	Freq_MFI	Chronic	Control	12	28	142	0.452	1	0.118779	Wilcoxon signed-rank test
Acute/Early controllers	HIV negative	IgD-only Memory_CXCR3_Frequency of Parent	Freq_MFI	Chronic	Control	9	22	81	0.453	1	0.158467	Wilcoxon signed-rank test
Acute/Early controllers	HIV negative	Na√Øve_CD39_Frequency of Parent	Freq_MFI	Chronic	Control	9	22	117	0.453	1	-0.0688779	Wilcoxon signed-rank test
Acute/Early controllers	HIV positive	Na√Øve_CD39_Geometric Mean	Freq_MFI	Chronic	Control	12	31	214	0.456	1	-0.0948947	Wilcoxon signed-rank test
Acute/Early controllers	HIV positive	Transitional_CD22_Frequency of Parent	Freq_MFI	Chronic	Control	12	31	214	0.456	1	-0.0804109	Wilcoxon signed-rank test
Acute/Early controllers	HIV positive	Transitional_NA_Frequency of total B cells	Freq_MFI	Chronic	Control	12	31	214	0.456	1	-0.234803	Wilcoxon signed-rank test
Early outcome	HIV positive	Plasmablasts_BTLA_Frequency of Parent	Freq_MFI	Chronic	Control	11	25	115	0.456	1	0.359851	Wilcoxon signed-rank test
Late outcome	HIV negative	Na√Øve_CD22_Frequency of Parent	Freq_MFI	Chronic	Control	2	15	20.5	0.456	1	-0.0358446	Wilcoxon signed-rank test
Early outcome	HIV negative	Atypical Memory (AtM)_CD39_Geometric Mean	Freq_MFI	Chronic	Control	8	21	100	0.457	1	-0.152783	Wilcoxon signed-rank test
Early outcome	HIV negative	IgM-only Memory_CD39_Frequency of Parent	Freq_MFI	Chronic	Control	8	21	68	0.457	1	0.0239917	Wilcoxon signed-rank test
Early outcome	HIV negative	Intermediate Memory (IM)_CXCR3_Frequency of Parent	Freq_MFI	Chronic	Control	8	21	100	0.457	1	-0.176542	Wilcoxon signed-rank test
Early outcome	HIV negative	Na√Øve_CD21_Geometric Mean	Freq_MFI	Chronic	Control	8	21	100	0.457	1	-0.135622	Wilcoxon signed-rank test
Early outcome	HIV negative	Na√Øve_NA_Frequency of total B cells	Freq_MFI	Chronic	Control	8	21	100	0.457	1	-0.0476141	Wilcoxon signed-rank test
Pre-infection	HIV positive	IgM-only Memory_CD86_Geometric Mean	Freq_MFI	Chronic	Control	12	28	194	0.457	1	-0.253606	Wilcoxon signed-rank test
Early outcome	HIV positive	HBV-specific B cells_PD-1 _Geometric Mean	Freq_MFI	Chronic	Control	9	25	93	0.458	1	0.277441	Wilcoxon signed-rank test
Pre-infection	HIV negative	B1 B cells_CD39_Geometric Mean	Freq_MFI	Chronic	Control	9	23	85	0.458	1	0.226998	Wilcoxon signed-rank test
Pre-infection	HIV negative	B1 B cells_CXCR5_Frequency of Parent	Freq_MFI	Chronic	Control	9	23	122	0.458	1	-0.143841	Wilcoxon signed-rank test
Pre-infection	HIV negative	Intermediate Memory (IM)_CD86_Geometric Mean	Freq_MFI	Chronic	Control	9	23	85	0.458	1	0.42607	Wilcoxon signed-rank test
Pre-infection	HIV negative	Transitional B cells_CXCR5_Geometric Mean	Freq_MFI	Chronic	Control	9	23	122	0.458	1	-0.220026	Wilcoxon signed-rank test
Acute/Early controllers	HIV negative	IgM-only Memory_CD5_Frequency of Parent	Freq_MFI	Chronic	Control	9	22	81.5	0.459	1	0.168821	Wilcoxon signed-rank test
Acute/Early controllers	HIV negative	Intermediate Memory (IM)_CD22_Frequency of Parent	Freq_MFI	Chronic	Control	9	22	81.5	0.459	1	0.00703661	Wilcoxon signed-rank test
Early outcome	HIV positive	CD10+CD27+_BTLA_Frequency of Parent	Freq_MFI	Chronic	Control	11	25	115.5	0.46	1	0.232956	Wilcoxon signed-rank test
Early outcome	HIV positive	CD10+CD27+_CXCR3_Frequency of Parent	Freq_MFI	Chronic	Control	11	25	115.5	0.46	1	0.375402	Wilcoxon signed-rank test
Early outcome	HIV positive	Intermediate Memory (IM)_FcRL5 _Frequency of Parent	Freq_MFI	Chronic	Control	11	25	115.5	0.46	1	1.42911	Wilcoxon signed-rank test
Early outcome	HIV positive	Plasmablasts_CD86_Frequency of Parent	Freq_MFI	Chronic	Control	11	25	159.5	0.46	1	-0.0149062	Wilcoxon signed-rank test
Pre-infection	HIV negative	HBV-specific B cells_CD86_Frequency of Parent	Freq_MFI	Chronic	Control	9	23	88.5	0.46	1	1.60226	Wilcoxon signed-rank test
Late outcome	HIV positive	MZ B cells_CXCR3_Frequency of Parent	Freq_MFI	Chronic	Control	5	11	34.5	0.461	1	-0.325067	Wilcoxon signed-rank test
Late outcome	HIV positive	Na√Øve_PD-1 _Frequency of Parent	Freq_MFI	Chronic	Control	5	11	34.5	0.461	1	-0.331632	Wilcoxon signed-rank test
Pre-infection	HIV positive	MZ B cells_CD22_Frequency of Parent	Freq_MFI	Chronic	Control	12	28	193.5	0.461	1	-0.0700927	Wilcoxon signed-rank test
Pre-infection	HIV positive	Resting Memory (RM)_NA_Frequency of class-switched	Freq_MFI	Chronic	Control	12	28	142.5	0.461	1	0.171523	Wilcoxon signed-rank test
Acute/Early controllers	HIV positive	B1 B cells_CD5_Geometric Mean	Freq_MFI	Chronic	Control	12	31	158	0.462	1	0.0910333	Wilcoxon signed-rank test
Acute/Early controllers	HIV positive	HBV-specific B cells_CD20_Geometric Mean	Freq_MFI	Chronic	Control	10	31	130	0.463	1	0.280762	Wilcoxon signed-rank test
Acute/Early controllers	HIV positive	HBV-specific B cells_CD21_Geometric Mean	Freq_MFI	Chronic	Control	10	31	180	0.463	1	-0.334399	Wilcoxon signed-rank test
Pre-infection	HIV negative	B1 B cells_CD11c _Geometric Mean	Freq_MFI	Chronic	Control	9	23	121.5	0.463	1	-0.0846111	Wilcoxon signed-rank test
Pre-infection	HIV negative	MZ B cells_CD22_Geometric Mean	Freq_MFI	Chronic	Control	9	23	121.5	0.463	1	-0.0292645	Wilcoxon signed-rank test
Pre-infection	HIV negative	MZ B cells_NA_Frequency of total B cells	Freq_MFI	Chronic	Control	9	23	121.5	0.463	1	-0.331186	Wilcoxon signed-rank test
Pre-infection	HIV negative	Na√Øve_CD86_Frequency of Parent	Freq_MFI	Chronic	Control	9	23	121.5	0.463	1	-0.404444	Wilcoxon signed-rank test
Pre-infection	HIV negative	Resting Memory (RM)_PD-1 _Geometric Mean	Freq_MFI	Chronic	Control	9	23	85.5	0.463	1	0.151066	Wilcoxon signed-rank test
Pre-infection	HIV negative	Transitional B cells_CXCR3_Geometric Mean	Freq_MFI	Chronic	Control	9	23	121.5	0.463	1	-0.288715	Wilcoxon signed-rank test
Acute/Early controllers	HIV positive	IgD-only Memory_CD32_Geometric Mean	Freq_MFI	Chronic	Control	12	31	213.5	0.465	1	-0.298924	Wilcoxon signed-rank test
Acute/Early controllers	HIV positive	Na√Øve_CXCR3_Geometric Mean	Freq_MFI	Chronic	Control	12	31	213.5	0.465	1	-0.975491	Wilcoxon signed-rank test
Early outcome	HIV positive	HBV-specific B cells_FcRL5 _Geometric Mean	Freq_MFI	Chronic	Control	9	25	93.5	0.47	1	0.422107	Wilcoxon signed-rank test
Pre-infection	HIV positive	Na√Øve_CD39_Frequency of Parent	Freq_MFI	Chronic	Control	12	28	143	0.47	1	0.0356403	Wilcoxon signed-rank test
Pre-infection	HIV positive	Plasmablasts_CD39_Frequency of Parent	Freq_MFI	Chronic	Control	12	28	143	0.47	1	-0.0149697	Wilcoxon signed-rank test
Early outcome	HIV positive	Na√Øve_CD5_Frequency of Parent	Freq_MFI	Chronic	Control	11	25	116	0.471	1	0.13152	Wilcoxon signed-rank test
Early outcome	HIV positive	Na√Øve_CD5_Geometric Mean	Freq_MFI	Chronic	Control	11	25	116	0.471	1	0.0992383	Wilcoxon signed-rank test
Early outcome	HIV positive	Resting Memory (RM)_CXCR5_Frequency of Parent	Freq_MFI	Chronic	Control	11	25	116	0.471	1	0.236613	Wilcoxon signed-rank test
Early outcome	HIV positive	Unswitched_NA_Frequency of total B cells	Freq_MFI	Chronic	Control	11	25	116	0.471	1	0.0251759	Wilcoxon signed-rank test
Acute/Early controllers	HIV negative	Activated Memory (AM)_PD-1 _Geometric Mean	Freq_MFI	Chronic	Control	9	22	82	0.473	1	0.0879212	Wilcoxon signed-rank test
Acute/Early controllers	HIV negative	Atypical Memory (AtM)_CD32_Geometric Mean	Freq_MFI	Chronic	Control	9	22	116	0.473	1	-0.207451	Wilcoxon signed-rank test
Acute/Early controllers	HIV negative	Intermediate Memory (IM)_CD32_Frequency of Parent	Freq_MFI	Chronic	Control	9	22	116	0.473	1	-0.0658429	Wilcoxon signed-rank test
Acute/Early controllers	HIV negative	Intermediate Memory (IM)_CD86_Geometric Mean	Freq_MFI	Chronic	Control	9	22	116	0.473	1	-0.327624	Wilcoxon signed-rank test
Acute/Early controllers	HIV positive	Activated Memory (AM)_PD-1 _Geometric Mean	Freq_MFI	Chronic	Control	12	31	159	0.473	1	0.082739	Wilcoxon signed-rank test
Acute/Early controllers	HIV positive	MZ B cells_PD-1 _Frequency of Parent	Freq_MFI	Chronic	Control	12	31	159	0.473	1	0.373991	Wilcoxon signed-rank test
Pre-infection	HIV negative	HBV-specific US_Naive_NA_Frequency of Unswitched	Freq_MFI	Chronic	Control	9	23	86	0.474	1	0.212659	Wilcoxon signed-rank test
Pre-infection	HIV positive	Na√Øve_CXCR5_Frequency of Parent	Freq_MFI	Chronic	Control	12	28	143	0.475	1	0.0570725	Wilcoxon signed-rank test
Pre-infection	HIV positive	Transitional_CD22_Frequency of Parent	Freq_MFI	Chronic	Control	12	28	193	0.475	1	-0.0970706	Wilcoxon signed-rank test
Pre-infection	HIV negative	CD10+CD27+_PD-1 _Geometric Mean	Freq_MFI	Chronic	Control	9	23	86	0.476	1	0.221696	Wilcoxon signed-rank test
Pre-infection	HIV negative	MZ B cells_CXCR3_Frequency of Parent	Freq_MFI	Chronic	Control	9	23	121	0.476	1	-0.208244	Wilcoxon signed-rank test
Early outcome	HIV negative	Activated Memory (AM)_CD5_Geometric Mean	Freq_MFI	Chronic	Control	8	21	69	0.479	1	0.105651	Wilcoxon signed-rank test
Early outcome	HIV negative	CD10+CD27+_CD86_Geometric Mean	Freq_MFI	Chronic	Control	8	21	69	0.479	1	0.345838	Wilcoxon signed-rank test
Early outcome	HIV negative	IgD-CD27-_BTLA_Geometric Mean	Freq_MFI	Chronic	Control	8	21	69	0.479	1	0.6285	Wilcoxon signed-rank test
Early outcome	HIV negative	IgD-CD27-_CD86_Geometric Mean	Freq_MFI	Chronic	Control	8	21	99	0.479	1	-0.346791	Wilcoxon signed-rank test
Early outcome	HIV negative	Plasmablasts_CD32_Geometric Mean	Freq_MFI	Chronic	Control	8	21	69	0.479	1	0.132768	Wilcoxon signed-rank test
Early outcome	HIV negative	Resting Memory (RM)_BTLA_Geometric Mean	Freq_MFI	Chronic	Control	8	21	99	0.479	1	-0.0842475	Wilcoxon signed-rank test
Early outcome	HIV negative	Resting Memory (RM)_CXCR3_Frequency of Parent	Freq_MFI	Chronic	Control	8	21	99	0.479	1	-0.265696	Wilcoxon signed-rank test
Pre-infection	HIV positive	Atypical Memory (AtM)_CD5_Frequency of Parent	Freq_MFI	Chronic	Control	12	28	192.5	0.479	1	-0.0597158	Wilcoxon signed-rank test
Pre-infection	HIV positive	MZ B cells_CD39_Geometric Mean	Freq_MFI	Chronic	Control	12	28	143.5	0.479	1	0.00854765	Wilcoxon signed-rank test
Pre-infection	HIV positive	Transitional B cells_CXCR3_Geometric Mean	Freq_MFI	Chronic	Control	12	28	143.5	0.479	1	0.265678	Wilcoxon signed-rank test
Acute/Early controllers	HIV negative	Activated Memory (AM)_CD5_Geometric Mean	Freq_MFI	Chronic	Control	9	22	82	0.48	1	0.0783636	Wilcoxon signed-rank test
Acute/Early controllers	HIV negative	B1 B cells_CD5_Geometric Mean	Freq_MFI	Chronic	Control	9	22	82	0.48	1	0.101664	Wilcoxon signed-rank test
Acute/Early controllers	HIV negative	Intermediate Memory (IM)_CXCR3_Geometric Mean	Freq_MFI	Chronic	Control	9	22	116	0.48	1	-0.472074	Wilcoxon signed-rank test
Acute/Early controllers	HIV negative	Na√Øve_CD86_Geometric Mean	Freq_MFI	Chronic	Control	9	22	116	0.48	1	-0.958221	Wilcoxon signed-rank test
Acute/Early controllers	HIV negative	Transitional_NA_Frequency of total B cells	Freq_MFI	Chronic	Control	9	22	116	0.48	1	-0.44095	Wilcoxon signed-rank test
Acute/Early controllers	HIV positive	IgD-CD27-_BTLA_Frequency of Parent	Freq_MFI	Chronic	Control	12	31	159.5	0.481	1	0.103356	Wilcoxon signed-rank test
Acute/Early controllers	HIV positive	IgD-CD27-_CD21_Frequency of Parent	Freq_MFI	Chronic	Control	12	31	159.5	0.481	1	0.108879	Wilcoxon signed-rank test
Early outcome	HIV positive	Intermediate Memory (IM)_CD39_Frequency of Parent	Freq_MFI	Chronic	Control	11	25	116.5	0.481	1	0.0328864	Wilcoxon signed-rank test
Acute/Early controllers	HIV positive	HBV-specific B cells_CD19_Geometric Mean	Freq_MFI	Chronic	Control	10	31	179	0.482	1	-0.238402	Wilcoxon signed-rank test
Pre-infection	HIV negative	CD10+CD27+_CD11c _Frequency of Parent	Freq_MFI	Chronic	Control	9	23	86	0.483	1	0.477013	Wilcoxon signed-rank test
Pre-infection	HIV negative	IgD+CD27+_NA_Frequency of total B cells	Freq_MFI	Chronic	Control	9	23	121	0.483	1	-0.316777	Wilcoxon signed-rank test
Pre-infection	HIV negative	IgD-CD27-_CD21_Geometric Mean	Freq_MFI	Chronic	Control	9	23	121	0.483	1	-0.154509	Wilcoxon signed-rank test
Pre-infection	HIV negative	IgD-CD27-_CD86_Geometric Mean	Freq_MFI	Chronic	Control	9	23	86	0.483	1	1.02734	Wilcoxon signed-rank test
Pre-infection	HIV negative	IgM-only Memory_CXCR5_Frequency of Parent	Freq_MFI	Chronic	Control	9	23	121	0.483	1	-0.173291	Wilcoxon signed-rank test
Pre-infection	HIV negative	Intermediate Memory (IM)_CD11c _Frequency of Parent	Freq_MFI	Chronic	Control	9	23	121	0.483	1	-0.216702	Wilcoxon signed-rank test
Pre-infection	HIV negative	MZ B cells_CXCR5_Geometric Mean	Freq_MFI	Chronic	Control	9	23	121	0.483	1	-0.322244	Wilcoxon signed-rank test
Pre-infection	HIV negative	Plasmablasts_CD11c _Frequency of Parent	Freq_MFI	Chronic	Control	9	23	121	0.483	1	-0.23139	Wilcoxon signed-rank test
Pre-infection	HIV negative	Resting Memory (RM)_CD11c _Geometric Mean	Freq_MFI	Chronic	Control	9	23	86	0.483	1	0.241483	Wilcoxon signed-rank test
Pre-infection	HIV negative	Transitional B cells_CD39_Geometric Mean	Freq_MFI	Chronic	Control	9	23	121	0.483	1	-0.106304	Wilcoxon signed-rank test
Acute/Early controllers	HIV positive	HBV-specific B cells_FcRL5 _Geometric Mean	Freq_MFI	Chronic	Control	10	31	178.5	0.485	1	-0.60469	Wilcoxon signed-rank test
Acute/Early controllers	HIV negative	Plasmablasts_CD32_Geometric Mean	Freq_MFI	Chronic	Control	9	22	82.5	0.486	1	0.0658799	Wilcoxon signed-rank test
Acute/Early controllers	HIV negative	Plasmablasts_PD-1 _Geometric Mean	Freq_MFI	Chronic	Control	9	22	115.5	0.486	1	-0.0415791	Wilcoxon signed-rank test
Acute/Early controllers	HIV negative	Resting Memory (RM)_CD39_Geometric Mean	Freq_MFI	Chronic	Control	9	22	82.5	0.486	1	0.0816076	Wilcoxon signed-rank test
Early outcome	HIV negative	Atypical Memory (AtM)_CD86_Frequency of Parent	Freq_MFI	Chronic	Control	8	21	99	0.487	1	-0.550436	Wilcoxon signed-rank test
Early outcome	HIV negative	CD10+CD27+_CD86_Frequency of Parent	Freq_MFI	Chronic	Control	8	21	69	0.487	1	0.499097	Wilcoxon signed-rank test
Early outcome	HIV negative	IgM-only Memory_CXCR5_Geometric Mean	Freq_MFI	Chronic	Control	8	21	99	0.487	1	-0.326399	Wilcoxon signed-rank test
Early outcome	HIV negative	MZ B cells_CXCR5_Frequency of Parent	Freq_MFI	Chronic	Control	8	21	99	0.487	1	-0.0794152	Wilcoxon signed-rank test
Early outcome	HIV negative	MZ B cells_CXCR5_Geometric Mean	Freq_MFI	Chronic	Control	8	21	99	0.487	1	-0.395126	Wilcoxon signed-rank test
Pre-infection	HIV positive	CD10+CD27+_CXCR3_Frequency of Parent	Freq_MFI	Chronic	Control	12	28	144	0.488	1	0.420618	Wilcoxon signed-rank test
Pre-infection	HIV positive	Plasmablasts_PD-1 _Frequency of Parent	Freq_MFI	Chronic	Control	12	28	192	0.488	1	-0.172822	Wilcoxon signed-rank test
Pre-infection	HIV positive	Transitional_FcRL5 _Frequency of Parent	Freq_MFI	Chronic	Control	12	28	144	0.488	1	0.571961	Wilcoxon signed-rank test
Early outcome	HIV positive	HBV-specific B cells_CD27_Geometric Mean	Freq_MFI	Chronic	Control	9	25	131	0.489	1	0.107077	Wilcoxon signed-rank test
Pre-infection	HIV negative	Activated Memory (AM)_CD39_Geometric Mean	Freq_MFI	Chronic	Control	9	23	86.5	0.489	1	0.268239	Wilcoxon signed-rank test
Pre-infection	HIV negative	IgM-only Memory_CD22_Frequency of Parent	Freq_MFI	Chronic	Control	9	23	120.5	0.489	1	-0.0548803	Wilcoxon signed-rank test
Acute/Early controllers	HIV positive	IgD-only Memory_CD11c _Frequency of Parent	Freq_MFI	Chronic	Control	12	31	212	0.49	1	-0.211688	Wilcoxon signed-rank test
Acute/Early controllers	HIV positive	IgD-only Memory_CD11c _Geometric Mean	Freq_MFI	Chronic	Control	12	31	212	0.49	1	-0.39087	Wilcoxon signed-rank test
Pre-infection	HIV positive	HBV-specific_CS_RM_Frequency of HBV specific	Freq_MFI	Chronic	Control	12	28	189.5	0.491	1	-0.635789	Wilcoxon signed-rank test
Early outcome	HIV positive	IgD-CD27-_CD5_Frequency of Parent	Freq_MFI	Chronic	Control	11	25	117	0.492	1	0.170485	Wilcoxon signed-rank test
Early outcome	HIV positive	MZ B cells_BTLA_Frequency of Parent	Freq_MFI	Chronic	Control	11	25	117	0.492	1	0.254339	Wilcoxon signed-rank test
Acute/Early controllers	HIV negative	HBV-specific_CS_AM_Frequency of Parent	Freq_MFI	Chronic	Control	9	22	111	0.494	1	0.192119	Wilcoxon signed-rank test
Early outcome	HIV negative	IgM-only Memory_CXCR5_Frequency of Parent	Freq_MFI	Chronic	Control	8	21	98.5	0.494	1	-0.0728592	Wilcoxon signed-rank test
Acute/Early controllers	HIV positive	IgM-only Memory_BTLA_Geometric Mean	Freq_MFI	Chronic	Control	12	31	160	0.495	1	0.125459	Wilcoxon signed-rank test
Acute/Early controllers	HIV positive	Transitional B cells_CD21_Geometric Mean	Freq_MFI	Chronic	Control	12	31	160	0.495	1	0.0849257	Wilcoxon signed-rank test
Late outcome	HIV positive	IgM-only Memory_PD-1 _Geometric Mean	Freq_MFI	Chronic	Control	5	11	34	0.496	1	-0.07386	Wilcoxon signed-rank test
Late outcome	HIV positive	Transitional B cells_CD32_Geometric Mean	Freq_MFI	Chronic	Control	5	11	34	0.496	1	-0.263889	Wilcoxon signed-rank test
Pre-infection	HIV positive	Intermediate Memory (IM)_CD32_Geometric Mean	Freq_MFI	Chronic	Control	12	28	191.5	0.497	1	-0.0994374	Wilcoxon signed-rank test
Acute/Early controllers	HIV positive	Atypical Memory (AtM)_CD5_Geometric Mean	Freq_MFI	Chronic	Control	12	31	211.5	0.498	1	-0.0921471	Wilcoxon signed-rank test
Acute/Early controllers	HIV positive	Transitional_FcRL5 _Frequency of Parent	Freq_MFI	Chronic	Control	12	31	211.5	0.498	1	-0.550321	Wilcoxon signed-rank test
Early outcome	HIV positive	Atypical Memory (AtM)_PD-1 _Geometric Mean	Freq_MFI	Chronic	Control	11	25	158	0.498	1	-0.128767	Wilcoxon signed-rank test
Early outcome	HIV positive	CD10+CD27+_CXCR3_Geometric Mean	Freq_MFI	Chronic	Control	11	25	117	0.498	1	1.01231	Wilcoxon signed-rank test
Early outcome	HIV positive	Resting Memory (RM)_FcRL5 _Frequency of Parent	Freq_MFI	Chronic	Control	11	25	117	0.498	1	0.997049	Wilcoxon signed-rank test
Acute/Early controllers	HIV negative	Atypical Memory (AtM)_CD32_Frequency of Parent	Freq_MFI	Chronic	Control	9	22	115	0.5	1	-0.11726	Wilcoxon signed-rank test
Acute/Early controllers	HIV negative	CD10+CD27+_CD22_Frequency of Parent	Freq_MFI	Chronic	Control	9	22	115	0.5	1	-0.0110038	Wilcoxon signed-rank test
Acute/Early controllers	HIV negative	IgD-only Memory_CD22_Frequency of Parent	Freq_MFI	Chronic	Control	9	22	115	0.5	1	-0.196687	Wilcoxon signed-rank test
Acute/Early controllers	HIV negative	Resting Memory (RM)_CD39_Frequency of Parent	Freq_MFI	Chronic	Control	9	22	83	0.5	1	0.0373261	Wilcoxon signed-rank test
Acute/Early controllers	HIV negative	Transitional_CD22_Frequency of Parent	Freq_MFI	Chronic	Control	9	22	115	0.5	1	-0.0273064	Wilcoxon signed-rank test
Late outcome	HIV negative	Atypical Memory (AtM)_CD39_Frequency of Parent	Freq_MFI	Chronic	Control	2	15	20	0.502	1	-0.628239	Wilcoxon signed-rank test
Late outcome	HIV negative	CD10+CD27+_PD-1 _Frequency of Parent	Freq_MFI	Chronic	Control	2	15	10	0.502	1	1.06175	Wilcoxon signed-rank test
Late outcome	HIV negative	Na√Øve_CD5_Geometric Mean	Freq_MFI	Chronic	Control	2	15	20	0.502	1	-0.0710605	Wilcoxon signed-rank test
Late outcome	HIV negative	Transitional_CD86_Frequency of Parent	Freq_MFI	Chronic	Control	2	15	20	0.502	1	-0.830688	Wilcoxon signed-rank test
Pre-infection	HIV negative	IgM-only Memory_FcRL5 _Geometric Mean	Freq_MFI	Chronic	Control	9	23	120	0.502	1	-0.14225	Wilcoxon signed-rank test
Pre-infection	HIV negative	IgM-only Memory_PD-1 _Geometric Mean	Freq_MFI	Chronic	Control	9	23	87	0.502	1	0.0337724	Wilcoxon signed-rank test
Pre-infection	HIV negative	MZ B cells_CD86_Frequency of Parent	Freq_MFI	Chronic	Control	9	23	87	0.502	1	0.09668	Wilcoxon signed-rank test
Pre-infection	HIV negative	MZ B cells_CXCR5_Frequency of Parent	Freq_MFI	Chronic	Control	9	23	120	0.502	1	-0.188426	Wilcoxon signed-rank test
Early outcome	HIV positive	Atypical Memory (AtM)_CD22_Frequency of Parent	Freq_MFI	Chronic	Control	11	25	157.5	0.503	1	-0.105668	Wilcoxon signed-rank test
Early outcome	HIV positive	Intermediate Memory (IM)_CD5_Geometric Mean	Freq_MFI	Chronic	Control	11	25	117.5	0.503	1	0.175084	Wilcoxon signed-rank test
Early outcome	HIV positive	Plasmablasts_CD5_Frequency of Parent	Freq_MFI	Chronic	Control	11	25	117.5	0.503	1	0.0997375	Wilcoxon signed-rank test
Acute/Early controllers	HIV negative	HBV-specific B cells_BTLA_Geometric Mean	Freq_MFI	Chronic	Control	9	21	110	0.504	1	-0.438221	Wilcoxon signed-rank test
Acute/Early controllers	HIV negative	B1 B cells_CD39_Frequency of Parent	Freq_MFI	Chronic	Control	9	22	83	0.507	1	0.0882258	Wilcoxon signed-rank test
Acute/Early controllers	HIV negative	B1 B cells_CXCR5_Geometric Mean	Freq_MFI	Chronic	Control	9	22	115	0.507	1	-0.575262	Wilcoxon signed-rank test
Acute/Early controllers	HIV negative	IgD-CD27-_FcRL5 _Geometric Mean	Freq_MFI	Chronic	Control	9	22	83	0.507	1	0.170125	Wilcoxon signed-rank test
Acute/Early controllers	HIV negative	IgD-only Memory_CD21_Geometric Mean	Freq_MFI	Chronic	Control	9	22	115	0.507	1	-0.266767	Wilcoxon signed-rank test
Acute/Early controllers	HIV negative	IgM-only Memory_PD-1 _Frequency of Parent	Freq_MFI	Chronic	Control	9	22	115	0.507	1	-0.289702	Wilcoxon signed-rank test
Acute/Early controllers	HIV positive	Activated Memory (AM)_CD39_Frequency of Parent	Freq_MFI	Chronic	Control	12	31	211	0.507	1	-0.156556	Wilcoxon signed-rank test
Acute/Early controllers	HIV positive	Activated Memory (AM)_CD39_Geometric Mean	Freq_MFI	Chronic	Control	12	31	211	0.507	1	-0.146503	Wilcoxon signed-rank test
Acute/Early controllers	HIV positive	IgD-CD27-_CD5_Geometric Mean	Freq_MFI	Chronic	Control	12	31	211	0.507	1	-0.100787	Wilcoxon signed-rank test
Acute/Early controllers	HIV positive	IgD-CD27-_PD-1 _Frequency of Parent	Freq_MFI	Chronic	Control	12	31	211	0.507	1	0.0265429	Wilcoxon signed-rank test
Acute/Early controllers	HIV positive	Plasmablasts_CD5_Frequency of Parent	Freq_MFI	Chronic	Control	12	31	161	0.507	1	0.0279305	Wilcoxon signed-rank test
Acute/Early controllers	HIV positive	Plasmablasts_CXCR5_Frequency of Parent	Freq_MFI	Chronic	Control	12	31	161	0.507	1	0.333682	Wilcoxon signed-rank test
Acute/Early controllers	HIV positive	Transitional_BTLA_Frequency of Parent	Freq_MFI	Chronic	Control	12	31	161	0.507	1	0.161891	Wilcoxon signed-rank test
Pre-infection	HIV negative	CD10+CD27+_CD22_Frequency of Parent	Freq_MFI	Chronic	Control	9	23	120	0.509	1	-0.0184871	Wilcoxon signed-rank test
Pre-infection	HIV negative	HBV-specific B cells_CD27_Geometric Mean	Freq_MFI	Chronic	Control	9	23	120	0.509	1	-0.561452	Wilcoxon signed-rank test
Pre-infection	HIV negative	IgD-only Memory_CD22_Geometric Mean	Freq_MFI	Chronic	Control	9	23	87	0.509	1	0.179035	Wilcoxon signed-rank test
Pre-infection	HIV negative	MZ B cells_CD5_Frequency of Parent	Freq_MFI	Chronic	Control	9	23	87	0.509	1	0.145357	Wilcoxon signed-rank test
Early outcome	HIV negative	CD10+CD27+_CD39_Geometric Mean	Freq_MFI	Chronic	Control	8	21	70	0.51	1	0.300381	Wilcoxon signed-rank test
Early outcome	HIV negative	IgD-CD27-_CD39_Geometric Mean	Freq_MFI	Chronic	Control	8	21	70	0.51	1	0.0424535	Wilcoxon signed-rank test
Early outcome	HIV negative	IgD-CD27-_CXCR5_Frequency of Parent	Freq_MFI	Chronic	Control	8	21	98	0.51	1	-0.0575399	Wilcoxon signed-rank test
Early outcome	HIV negative	IgD-only Memory_BTLA_Geometric Mean	Freq_MFI	Chronic	Control	8	21	98	0.51	1	-0.302465	Wilcoxon signed-rank test
Early outcome	HIV negative	MZ B cells_CD5_Frequency of Parent	Freq_MFI	Chronic	Control	8	21	70	0.51	1	0.18777	Wilcoxon signed-rank test
Early outcome	HIV negative	Resting Memory (RM)_CXCR3_Geometric Mean	Freq_MFI	Chronic	Control	8	21	98	0.51	1	0.0660417	Wilcoxon signed-rank test
Early outcome	HIV negative	Resting Memory (RM)_PD-1 _Geometric Mean	Freq_MFI	Chronic	Control	8	21	98	0.51	1	-0.153422	Wilcoxon signed-rank test
Late outcome	HIV positive	Activated Memory (AM)_PD-1 _Geometric Mean	Freq_MFI	Chronic	Control	5	11	21	0.51	1	0.112802	Wilcoxon signed-rank test
Late outcome	HIV positive	Atypical Memory (AtM)_CD22_Frequency of Parent	Freq_MFI	Chronic	Control	5	11	21	0.51	1	0.0761919	Wilcoxon signed-rank test
Late outcome	HIV positive	Atypical Memory (AtM)_NA_Frequency of total B cells	Freq_MFI	Chronic	Control	5	11	21	0.51	1	0.345492	Wilcoxon signed-rank test
Late outcome	HIV positive	B1 B cells_CD11c _Frequency of Parent	Freq_MFI	Chronic	Control	5	11	34	0.51	1	-0.0404772	Wilcoxon signed-rank test
Late outcome	HIV positive	B1 B cells_CD11c _Geometric Mean	Freq_MFI	Chronic	Control	5	11	34	0.51	1	0.0957038	Wilcoxon signed-rank test
Late outcome	HIV positive	B1 B cells_CD21_Geometric Mean	Freq_MFI	Chronic	Control	5	11	34	0.51	1	-0.101005	Wilcoxon signed-rank test
Late outcome	HIV positive	CD10+CD27+_BTLA_Geometric Mean	Freq_MFI	Chronic	Control	5	11	21	0.51	1	0.164827	Wilcoxon signed-rank test
Late outcome	HIV positive	CD10+CD27+_CD21_Geometric Mean	Freq_MFI	Chronic	Control	5	11	21	0.51	1	0.165032	Wilcoxon signed-rank test
Late outcome	HIV positive	CD10+CD27+_CXCR3_Frequency of Parent	Freq_MFI	Chronic	Control	5	11	21	0.51	1	0.309068	Wilcoxon signed-rank test
Late outcome	HIV positive	CD10+CD27+_PD-1 _Frequency of Parent	Freq_MFI	Chronic	Control	5	11	21	0.51	1	0.48422	Wilcoxon signed-rank test
Late outcome	HIV positive	HBV-specific B cells_PD-1 _Geometric Mean	Freq_MFI	Chronic	Control	5	11	21	0.51	1	0.11676	Wilcoxon signed-rank test
Late outcome	HIV positive	IgD-CD27-_CD22_Frequency of Parent	Freq_MFI	Chronic	Control	5	11	34	0.51	1	-0.080131	Wilcoxon signed-rank test
Late outcome	HIV positive	IgD-only Memory_CXCR5_Frequency of Parent	Freq_MFI	Chronic	Control	5	11	21	0.51	1	0.48149	Wilcoxon signed-rank test
Late outcome	HIV positive	IgM-only Memory_CD22_Frequency of Parent	Freq_MFI	Chronic	Control	5	11	34	0.51	1	-0.177099	Wilcoxon signed-rank test
Late outcome	HIV positive	IgM-only Memory_CXCR3_Geometric Mean	Freq_MFI	Chronic	Control	5	11	34	0.51	1	-0.0129241	Wilcoxon signed-rank test
Late outcome	HIV positive	IgM-only Memory_PD-1 _Frequency of Parent	Freq_MFI	Chronic	Control	5	11	21	0.51	1	0.342836	Wilcoxon signed-rank test
Late outcome	HIV positive	MZ B cells_CD21_Frequency of Parent	Freq_MFI	Chronic	Control	5	11	21	0.51	1	0.143233	Wilcoxon signed-rank test
Late outcome	HIV positive	MZ B cells_CXCR5_Geometric Mean	Freq_MFI	Chronic	Control	5	11	21	0.51	1	0.288933	Wilcoxon signed-rank test
Late outcome	HIV positive	Na√Øve_CD86_Geometric Mean	Freq_MFI	Chronic	Control	5	11	34	0.51	1	NA	Wilcoxon signed-rank test
Late outcome	HIV positive	Na√Øve_NA_Frequency of total B cells	Freq_MFI	Chronic	Control	5	11	34	0.51	1	-0.15269	Wilcoxon signed-rank test
Late outcome	HIV positive	Plasmablasts_CXCR3_Frequency of Parent	Freq_MFI	Chronic	Control	5	11	34	0.51	1	-0.254537	Wilcoxon signed-rank test
Late outcome	HIV positive	Resting Memory (RM)_CD5_Frequency of Parent	Freq_MFI	Chronic	Control	5	11	34	0.51	1	-0.105461	Wilcoxon signed-rank test
Late outcome	HIV positive	Transitional_CD86_Frequency of Parent	Freq_MFI	Chronic	Control	5	11	34	0.51	1	-0.380977	Wilcoxon signed-rank test
Acute/Early controllers	HIV negative	HBV-specific B cells_CD32_Frequency of Parent	Freq_MFI	Chronic	Control	9	22	114	0.512	1	-0.107466	Wilcoxon signed-rank test
Acute/Early controllers	HIV positive	HBV-specific B cells_CXCR5_Frequency of Parent	Freq_MFI	Chronic	Control	12	31	161.5	0.512	1	0.423563	Wilcoxon signed-rank test
Pre-infection	HIV positive	Activated Memory (AM)_CXCR5_Geometric Mean	Freq_MFI	Chronic	Control	12	28	145	0.512	1	0.218523	Wilcoxon signed-rank test
Acute/Early controllers	HIV negative	IgM-only Memory_CXCR3_Geometric Mean	Freq_MFI	Chronic	Control	9	22	114.5	0.514	1	-0.0164816	Wilcoxon signed-rank test
Acute/Early controllers	HIV negative	Transitional B cells_CD32_Geometric Mean	Freq_MFI	Chronic	Control	9	22	83.5	0.514	1	0.0475322	Wilcoxon signed-rank test
Early outcome	HIV positive	IgM-only Memory_CXCR5_Frequency of Parent	Freq_MFI	Chronic	Control	11	25	118	0.514	1	0.270653	Wilcoxon signed-rank test
Early outcome	HIV positive	Na√Øve_CD39_Geometric Mean	Freq_MFI	Chronic	Control	11	25	118	0.514	1	0.0696753	Wilcoxon signed-rank test
Early outcome	HIV positive	Transitional B cells_FcRL5 _Geometric Mean	Freq_MFI	Chronic	Control	11	25	118	0.514	1	0.288067	Wilcoxon signed-rank test
Acute/Early controllers	HIV positive	Atypical Memory (AtM)_NA_Frequency of total B cells	Freq_MFI	Chronic	Control	12	31	210.5	0.516	1	-0.194529	Wilcoxon signed-rank test
Acute/Early controllers	HIV positive	CD10+CD27+_BTLA_Geometric Mean	Freq_MFI	Chronic	Control	12	31	161.5	0.516	1	0.294322	Wilcoxon signed-rank test
Pre-infection	HIV positive	Plasmablasts_CD32_Frequency of Parent	Freq_MFI	Chronic	Control	12	28	145.5	0.516	1	0.0542165	Wilcoxon signed-rank test
Pre-infection	HIV positive	Resting Memory (RM)_CXCR5_Geometric Mean	Freq_MFI	Chronic	Control	12	28	145.5	0.516	1	0.185036	Wilcoxon signed-rank test
Early outcome	HIV negative	B1 B cells_CD86_Geometric Mean	Freq_MFI	Chronic	Control	8	21	98	0.518	1	-0.218291	Wilcoxon signed-rank test
Early outcome	HIV negative	Intermediate Memory (IM)_CD39_Frequency of Parent	Freq_MFI	Chronic	Control	8	21	70	0.518	1	-0.0287422	Wilcoxon signed-rank test
Early outcome	HIV negative	MZ B cells_CD86_Frequency of Parent	Freq_MFI	Chronic	Control	8	21	98	0.518	1	-0.268063	Wilcoxon signed-rank test
Early outcome	HIV negative	Transitional B cells_CXCR5_Geometric Mean	Freq_MFI	Chronic	Control	8	21	98	0.518	1	-0.288467	Wilcoxon signed-rank test
Pre-infection	HIV negative	HBV-specific B cells_BTLA_Frequency of Parent	Freq_MFI	Chronic	Control	9	23	119	0.523	1	-0.203762	Wilcoxon signed-rank test
Acute/Early controllers	HIV positive	Plasmablasts_CXCR3_Geometric Mean	Freq_MFI	Chronic	Control	12	31	162	0.524	1	-0.485748	Wilcoxon signed-rank test
Early outcome	HIV positive	HBV-specific US_MZ B cells_NA_Frequency of Unswitched	Freq_MFI	Chronic	Control	11	25	155.5	0.524	1	-0.707852	Wilcoxon signed-rank test
Acute/Early controllers	HIV positive	Intermediate Memory (IM)_CXCR3_Geometric Mean	Freq_MFI	Chronic	Control	12	31	210	0.525	1	-0.784945	Wilcoxon signed-rank test
Acute/Early controllers	HIV positive	Resting Memory (RM)_BTLA_Geometric Mean	Freq_MFI	Chronic	Control	12	31	162	0.525	1	0.188943	Wilcoxon signed-rank test
Pre-infection	HIV positive	Activated Memory (AM)_PD-1 _Frequency of Parent	Freq_MFI	Chronic	Control	12	28	146	0.526	1	0.0815905	Wilcoxon signed-rank test
Pre-infection	HIV positive	Atypical Memory (AtM)_BTLA_Frequency of Parent	Freq_MFI	Chronic	Control	12	28	146	0.526	1	0.230815	Wilcoxon signed-rank test
Pre-infection	HIV positive	Intermediate Memory (IM)_CD5_Geometric Mean	Freq_MFI	Chronic	Control	12	28	190	0.526	1	-0.0929574	Wilcoxon signed-rank test
Pre-infection	HIV positive	Na√Øve_CD32_Frequency of Parent	Freq_MFI	Chronic	Control	12	28	190	0.526	1	-0.0492913	Wilcoxon signed-rank test
Pre-infection	HIV positive	Transitional_PD-1 _Frequency of Parent	Freq_MFI	Chronic	Control	12	28	146	0.526	1	0.126209	Wilcoxon signed-rank test
Acute/Early controllers	HIV negative	B1 B cells_CD5_Frequency of Parent	Freq_MFI	Chronic	Control	9	22	84	0.528	1	0.078961	Wilcoxon signed-rank test
Acute/Early controllers	HIV negative	CD10+CD27+_CD39_Geometric Mean	Freq_MFI	Chronic	Control	9	22	84	0.528	1	0.135607	Wilcoxon signed-rank test
Acute/Early controllers	HIV negative	MZ B cells_CD39_Frequency of Parent	Freq_MFI	Chronic	Control	9	22	84	0.528	1	0.0713829	Wilcoxon signed-rank test
Acute/Early controllers	HIV negative	Mature_NA_Frequency of total B cells	Freq_MFI	Chronic	Control	9	22	84	0.528	1	0.0277019	Wilcoxon signed-rank test
Acute/Early controllers	HIV negative	Na√Øve_PD-1 _Frequency of Parent	Freq_MFI	Chronic	Control	9	22	84	0.528	1	0.22955	Wilcoxon signed-rank test
Acute/Early controllers	HIV negative	Resting Memory (RM)_CD11c _Frequency of Parent	Freq_MFI	Chronic	Control	9	22	114	0.528	1	-0.18808	Wilcoxon signed-rank test
Acute/Early controllers	HIV negative	Transitional B cells_CD39_Geometric Mean	Freq_MFI	Chronic	Control	9	22	114	0.528	1	-0.0901833	Wilcoxon signed-rank test
Late outcome	HIV negative	Activated Memory (AM)_CD5_Geometric Mean	Freq_MFI	Chronic	Control	2	15	20	0.529	1	-0.108128	Wilcoxon signed-rank test
Late outcome	HIV negative	Activated Memory (AM)_CD86_Geometric Mean	Freq_MFI	Chronic	Control	2	15	20	0.529	1	-0.323877	Wilcoxon signed-rank test
Late outcome	HIV negative	Activated Memory (AM)_PD-1 _Frequency of Parent	Freq_MFI	Chronic	Control	2	15	10	0.529	1	0.89173	Wilcoxon signed-rank test
Late outcome	HIV negative	Atypical Memory (AtM)_CD39_Geometric Mean	Freq_MFI	Chronic	Control	2	15	20	0.529	1	-0.460396	Wilcoxon signed-rank test
Late outcome	HIV negative	Atypical Memory (AtM)_CXCR3_Frequency of Parent	Freq_MFI	Chronic	Control	2	15	20	0.529	1	-0.320977	Wilcoxon signed-rank test
Late outcome	HIV negative	Atypical Memory (AtM)_CXCR3_Geometric Mean	Freq_MFI	Chronic	Control	2	15	20	0.529	1	-0.0869123	Wilcoxon signed-rank test
Late outcome	HIV negative	B1 B cells_CD39_Geometric Mean	Freq_MFI	Chronic	Control	2	15	20	0.529	1	-0.199038	Wilcoxon signed-rank test
Late outcome	HIV negative	CD10+CD27+_BTLA_Frequency of Parent	Freq_MFI	Chronic	Control	2	15	20	0.529	1	-0.702144	Wilcoxon signed-rank test
Late outcome	HIV negative	CD10+CD27+_CD32_Frequency of Parent	Freq_MFI	Chronic	Control	2	15	20	0.529	1	-0.101176	Wilcoxon signed-rank test
Late outcome	HIV negative	CD10+CD27+_CD5_Frequency of Parent	Freq_MFI	Chronic	Control	2	15	20	0.529	1	-0.158891	Wilcoxon signed-rank test
Late outcome	HIV negative	CD10+CD27+_FcRL5 _Frequency of Parent	Freq_MFI	Chronic	Control	2	15	20	0.529	1	-0.317673	Wilcoxon signed-rank test
Late outcome	HIV negative	IgD-CD27-_CD11c _Frequency of Parent	Freq_MFI	Chronic	Control	2	15	20	0.529	1	-0.0185705	Wilcoxon signed-rank test
Late outcome	HIV negative	IgD-only Memory_CD21_Geometric Mean	Freq_MFI	Chronic	Control	2	15	20	0.529	1	-0.202198	Wilcoxon signed-rank test
Late outcome	HIV negative	IgD-only Memory_CD86_Frequency of Parent	Freq_MFI	Chronic	Control	2	15	20	0.529	1	-0.34604	Wilcoxon signed-rank test
Late outcome	HIV negative	IgM-only Memory_BTLA_Frequency of Parent	Freq_MFI	Chronic	Control	2	15	20	0.529	1	-0.458474	Wilcoxon signed-rank test
Late outcome	HIV negative	MZ B cells_FcRL5 _Geometric Mean	Freq_MFI	Chronic	Control	2	15	20	0.529	1	-0.200785	Wilcoxon signed-rank test
Late outcome	HIV negative	Na√Øve_CD32_Geometric Mean	Freq_MFI	Chronic	Control	2	15	20	0.529	1	0.00270675	Wilcoxon signed-rank test
Late outcome	HIV negative	Plasmablasts_FcRL5 _Geometric Mean	Freq_MFI	Chronic	Control	2	15	20	0.529	1	-0.22046	Wilcoxon signed-rank test
Late outcome	HIV negative	Resting Memory (RM)_CD86_Geometric Mean	Freq_MFI	Chronic	Control	2	15	10	0.529	1	0.504391	Wilcoxon signed-rank test
Pre-infection	HIV negative	Activated Memory (AM)_NA_Frequency of class-switched	Freq_MFI	Chronic	Control	9	23	119	0.529	1	-0.277873	Wilcoxon signed-rank test
Pre-infection	HIV negative	IgD-CD27-_BTLA_Frequency of Parent	Freq_MFI	Chronic	Control	9	23	119	0.529	1	0.186945	Wilcoxon signed-rank test
Pre-infection	HIV negative	IgD-only Memory_CXCR3_Frequency of Parent	Freq_MFI	Chronic	Control	9	23	119	0.529	1	-0.164004	Wilcoxon signed-rank test
Pre-infection	HIV positive	IgM-only Memory_CD86_Frequency of Parent	Freq_MFI	Chronic	Control	12	28	190	0.531	1	-0.0559941	Wilcoxon signed-rank test
Pre-infection	HIV positive	MZ B cells_BTLA_Frequency of Parent	Freq_MFI	Chronic	Control	12	28	146	0.531	1	0.157762	Wilcoxon signed-rank test
Acute/Early controllers	HIV negative	HBV-specific B cells_CD21_Geometric Mean	Freq_MFI	Chronic	Control	9	21	109	0.533	1	-0.229936	Wilcoxon signed-rank test
Acute/Early controllers	HIV positive	CD10+CD27+_CD5_Geometric Mean	Freq_MFI	Chronic	Control	12	31	162.5	0.533	1	0.0961667	Wilcoxon signed-rank test
Acute/Early controllers	HIV positive	Plasmablasts_CD22_Frequency of Parent	Freq_MFI	Chronic	Control	12	31	209.5	0.533	1	-0.046251	Wilcoxon signed-rank test
Late outcome	HIV positive	MZ B cells_PD-1 _Geometric Mean	Freq_MFI	Chronic	Control	5	11	33.5	0.533	1	-0.138928	Wilcoxon signed-rank test
Acute/Early controllers	HIV negative	CD10+CD27+_CD5_Geometric Mean	Freq_MFI	Chronic	Control	9	22	84	0.535	1	0.104092	Wilcoxon signed-rank test
Acute/Early controllers	HIV negative	IgM-only Memory_BTLA_Geometric Mean	Freq_MFI	Chronic	Control	9	22	114	0.535	1	-0.359717	Wilcoxon signed-rank test
Acute/Early controllers	HIV negative	IgM-only Memory_CD22_Frequency of Parent	Freq_MFI	Chronic	Control	9	22	114	0.535	1	-0.0204782	Wilcoxon signed-rank test
Acute/Early controllers	HIV negative	MZ B cells_CXCR3_Frequency of Parent	Freq_MFI	Chronic	Control	9	22	114	0.535	1	-0.145051	Wilcoxon signed-rank test
Acute/Early controllers	HIV negative	MZ B cells_PD-1 _Frequency of Parent	Freq_MFI	Chronic	Control	9	22	114	0.535	1	-0.1793	Wilcoxon signed-rank test
Acute/Early controllers	HIV negative	Na√Øve_CD21_Geometric Mean	Freq_MFI	Chronic	Control	9	22	114	0.535	1	-0.0996711	Wilcoxon signed-rank test
Acute/Early controllers	HIV negative	Transitional_CD86_Frequency of Parent	Freq_MFI	Chronic	Control	9	22	114	0.535	1	-0.295105	Wilcoxon signed-rank test
Pre-infection	HIV positive	Activated Memory (AM)_CXCR5_Frequency of Parent	Freq_MFI	Chronic	Control	12	28	146.5	0.535	1	0.2287	Wilcoxon signed-rank test
Pre-infection	HIV positive	Activated Memory (AM)_PD-1 _Geometric Mean	Freq_MFI	Chronic	Control	12	28	146.5	0.535	1	0.05748	Wilcoxon signed-rank test
Pre-infection	HIV positive	IgM-only Memory_BTLA_Frequency of Parent	Freq_MFI	Chronic	Control	12	28	146.5	0.535	1	0.108325	Wilcoxon signed-rank test
Pre-infection	HIV positive	Intermediate Memory (IM)_CD32_Frequency of Parent	Freq_MFI	Chronic	Control	12	28	189.5	0.535	1	-0.0507356	Wilcoxon signed-rank test
Pre-infection	HIV positive	Plasmablasts_CXCR5_Geometric Mean	Freq_MFI	Chronic	Control	12	28	189.5	0.535	1	-0.624051	Wilcoxon signed-rank test
Early outcome	HIV positive	IgD-CD27-_CD39_Geometric Mean	Freq_MFI	Chronic	Control	11	25	119	0.536	1	0.092379	Wilcoxon signed-rank test
Early outcome	HIV positive	Plasmablasts_CXCR3_Geometric Mean	Freq_MFI	Chronic	Control	11	25	156	0.536	1	0.630281	Wilcoxon signed-rank test
Early outcome	HIV positive	Resting Memory (RM)_CD32_Geometric Mean	Freq_MFI	Chronic	Control	11	25	119	0.536	1	0.0901355	Wilcoxon signed-rank test
Pre-infection	HIV negative	HBV-specific B cells_CD22_Geometric Mean	Freq_MFI	Chronic	Control	9	23	88	0.536	1	0.0597937	Wilcoxon signed-rank test
Pre-infection	HIV negative	Intermediate Memory (IM)_CD11c _Geometric Mean	Freq_MFI	Chronic	Control	9	23	88	0.536	1	0.377297	Wilcoxon signed-rank test
Pre-infection	HIV negative	Transitional_FcRL5 _Frequency of Parent	Freq_MFI	Chronic	Control	9	23	119	0.536	1	-0.663589	Wilcoxon signed-rank test
Pre-infection	HIV negative	HBV-specific_CS_IM_Frequency of Parent	Freq_MFI	Chronic	Control	9	23	90	0.54	1	0.651988	Wilcoxon signed-rank test
Acute/Early controllers	HIV negative	Na√Øve_CD39_Geometric Mean	Freq_MFI	Chronic	Control	9	22	113.5	0.542	1	-0.0354757	Wilcoxon signed-rank test
Acute/Early controllers	HIV negative	Resting Memory (RM)_CD22_Geometric Mean	Freq_MFI	Chronic	Control	9	22	113.5	0.542	1	0.0024394	Wilcoxon signed-rank test
Acute/Early controllers	HIV positive	Intermediate Memory (IM)_CD22_Frequency of Parent	Freq_MFI	Chronic	Control	12	31	209	0.542	1	-0.0659489	Wilcoxon signed-rank test
Acute/Early controllers	HIV positive	Na√Øve_BTLA_Frequency of Parent	Freq_MFI	Chronic	Control	12	31	163	0.542	1	0.165835	Wilcoxon signed-rank test
Early outcome	HIV negative	Atypical Memory (AtM)_CD32_Geometric Mean	Freq_MFI	Chronic	Control	8	21	97	0.542	1	-0.167419	Wilcoxon signed-rank test
Early outcome	HIV negative	B1 B cells_CD11c _Frequency of Parent	Freq_MFI	Chronic	Control	8	21	97	0.542	1	-0.137536	Wilcoxon signed-rank test
Early outcome	HIV negative	HBV-specific B cells_CD21_Geometric Mean	Freq_MFI	Chronic	Control	8	21	97	0.542	1	-0.135755	Wilcoxon signed-rank test
Early outcome	HIV positive	IgD-CD27-_CD11c _Geometric Mean	Freq_MFI	Chronic	Control	11	25	156	0.542	1	-0.830327	Wilcoxon signed-rank test
Early outcome	HIV positive	IgM-only Memory_CD21_Geometric Mean	Freq_MFI	Chronic	Control	11	25	119	0.542	1	0.261633	Wilcoxon signed-rank test
Pre-infection	HIV negative	IgD-CD27-_CXCR5_Frequency of Parent	Freq_MFI	Chronic	Control	9	23	118.5	0.543	1	-0.144476	Wilcoxon signed-rank test
Pre-infection	HIV negative	Transitional B cells_PD-1 _Geometric Mean	Freq_MFI	Chronic	Control	9	23	88.5	0.543	1	0.180451	Wilcoxon signed-rank test
Acute/Early controllers	HIV negative	HBV-specific B cells_CD21_Frequency of Parent	Freq_MFI	Chronic	Control	9	22	113	0.545	1	-0.32647	Wilcoxon signed-rank test
Pre-infection	HIV positive	IgD-only Memory_PD-1 _Frequency of Parent	Freq_MFI	Chronic	Control	12	28	147	0.545	1	0.155258	Wilcoxon signed-rank test
Acute/Early controllers	HIV positive	CD10+CD27+_CXCR3_Frequency of Parent	Freq_MFI	Chronic	Control	12	31	163	0.547	1	0.0967836	Wilcoxon signed-rank test
Acute/Early controllers	HIV positive	Resting Memory (RM)_CXCR5_Geometric Mean	Freq_MFI	Chronic	Control	12	31	163	0.547	1	0.16101	Wilcoxon signed-rank test
Early outcome	HIV positive	Transitional B cells_CD32_Geometric Mean	Freq_MFI	Chronic	Control	11	25	155.5	0.548	1	1.17508	Wilcoxon signed-rank test
Pre-infection	HIV negative	HBV-specific US_IgM only Memory_NA_Frequency of Unswitched	Freq_MFI	Chronic	Control	9	23	117	0.548	1	0.0574053	Wilcoxon signed-rank test
Early outcome	HIV negative	B1 B cells_CD11c _Geometric Mean	Freq_MFI	Chronic	Control	8	21	97	0.549	1	-0.150248	Wilcoxon signed-rank test
Early outcome	HIV negative	B1 B cells_CD39_Geometric Mean	Freq_MFI	Chronic	Control	8	21	71	0.549	1	0.165776	Wilcoxon signed-rank test
Early outcome	HIV negative	CD10+CD27+_CD22_Geometric Mean	Freq_MFI	Chronic	Control	8	21	97	0.549	1	-0.13516	Wilcoxon signed-rank test
Early outcome	HIV negative	CD10+CD27+_CD39_Frequency of Parent	Freq_MFI	Chronic	Control	8	21	71	0.549	1	0.194217	Wilcoxon signed-rank test
Early outcome	HIV negative	Class-switched_CD21_Frequency of Parent__	Freq_MFI	Chronic	Control	8	21	97	0.549	1	-0.153913	Wilcoxon signed-rank test
Early outcome	HIV negative	MZ B cells_FcRL5 _Frequency of Parent	Freq_MFI	Chronic	Control	8	21	97	0.549	1	-0.116555	Wilcoxon signed-rank test
Late outcome	HIV negative	HBV-specific US_MZ B cells_NA_Frequency of Unswitched	Freq_MFI	Chronic	Control	2	15	19.5	0.55	1	-0.645049	Wilcoxon signed-rank test
Pre-infection	HIV positive	Intermediate Memory (IM)_NA_Frequency of total B cells	Freq_MFI	Chronic	Control	12	28	147	0.55	1	0.104643	Wilcoxon signed-rank test
Acute/Early controllers	HIV positive	Na√Øve_CD11c _Geometric Mean	Freq_MFI	Chronic	Control	12	31	208.5	0.551	1	-0.17367	Wilcoxon signed-rank test
Late outcome	HIV negative	Activated Memory (AM)_CD86_Frequency of Parent	Freq_MFI	Chronic	Control	2	15	19.5	0.551	1	-0.148095	Wilcoxon signed-rank test
Late outcome	HIV negative	Intermediate Memory (IM)_CD32_Frequency of Parent	Freq_MFI	Chronic	Control	2	15	10.5	0.551	1	0.14979	Wilcoxon signed-rank test
Late outcome	HIV negative	MZ B cells_CD21_Frequency of Parent	Freq_MFI	Chronic	Control	2	15	19.5	0.551	1	-0.0301092	Wilcoxon signed-rank test
Acute/Early controllers	HIV negative	IgD-only Memory_PD-1 _Geometric Mean	Freq_MFI	Chronic	Control	9	22	85	0.557	1	0.0797226	Wilcoxon signed-rank test
Acute/Early controllers	HIV negative	Plasmablasts_CD22_Geometric Mean	Freq_MFI	Chronic	Control	9	22	113	0.557	1	-0.0275388	Wilcoxon signed-rank test
Acute/Early controllers	HIV negative	Plasmablasts_CXCR3_Geometric Mean	Freq_MFI	Chronic	Control	9	22	113	0.557	1	-0.0341071	Wilcoxon signed-rank test
Pre-infection	HIV negative	Activated Memory (AM)_BTLA_Geometric Mean	Freq_MFI	Chronic	Control	9	23	118	0.557	1	-0.233426	Wilcoxon signed-rank test
Early outcome	HIV negative	Intermediate Memory (IM)_CD5_Geometric Mean	Freq_MFI	Chronic	Control	8	21	71.5	0.558	1	0.0763873	Wilcoxon signed-rank test
Early outcome	HIV negative	Intermediate Memory (IM)_PD-1 _Frequency of Parent	Freq_MFI	Chronic	Control	8	21	96.5	0.558	1	0.355528	Wilcoxon signed-rank test
Early outcome	HIV negative	Na√Øve_CD21_Frequency of Parent	Freq_MFI	Chronic	Control	8	21	71.5	0.558	1	-0.00238341	Wilcoxon signed-rank test
Early outcome	HIV negative	Plasmablasts_CD32_Frequency of Parent	Freq_MFI	Chronic	Control	8	21	71.5	0.558	1	0.108671	Wilcoxon signed-rank test
Early outcome	HIV negative	Transitional B cells_PD-1 _Geometric Mean	Freq_MFI	Chronic	Control	8	21	96.5	0.558	1	-0.176129	Wilcoxon signed-rank test
Pre-infection	HIV positive	HBV-specific B cells_CD27_Geometric Mean	Freq_MFI	Chronic	Control	12	27	182	0.558	1	0.3893	Wilcoxon signed-rank test
Acute/Early controllers	HIV positive	Atypical Memory (AtM)_PD-1 _Frequency of Parent	Freq_MFI	Chronic	Control	12	31	208	0.56	1	-0.468451	Wilcoxon signed-rank test
Acute/Early controllers	HIV positive	Na√Øve_CD32_Frequency of Parent	Freq_MFI	Chronic	Control	12	31	208	0.56	1	-0.0560329	Wilcoxon signed-rank test
Acute/Early controllers	HIV negative	HBV-specific B cells_CD11c _Geometric Mean	Freq_MFI	Chronic	Control	9	21	81	0.563	1	0.576129	Wilcoxon signed-rank test
Late outcome	HIV positive	HBV-specific_CS_RM_Frequency of Parent	Freq_MFI	Chronic	Control	5	11	33	0.563	1	-0.583259	Wilcoxon signed-rank test
Pre-infection	HIV positive	HBV-specific B cells_CD39_Frequency of Parent	Freq_MFI	Chronic	Control	12	28	188	0.563	1	-0.0811355	Wilcoxon signed-rank test
Acute/Early controllers	HIV negative	Atypical Memory (AtM)_NA_Frequency of class-switched	Freq_MFI	Chronic	Control	9	22	113	0.564	1	-0.324673	Wilcoxon signed-rank test
Acute/Early controllers	HIV negative	B1 B cells_CD21_Frequency of Parent	Freq_MFI	Chronic	Control	9	22	85	0.564	1	0.0654646	Wilcoxon signed-rank test
Acute/Early controllers	HIV negative	B1 B cells_CXCR5_Frequency of Parent	Freq_MFI	Chronic	Control	9	22	113	0.564	1	-0.294097	Wilcoxon signed-rank test
Acute/Early controllers	HIV negative	IgD-CD27-_CD21_Frequency of Parent	Freq_MFI	Chronic	Control	9	22	113	0.564	1	-0.0478486	Wilcoxon signed-rank test
Acute/Early controllers	HIV negative	IgD-only Memory_CD21_Frequency of Parent	Freq_MFI	Chronic	Control	9	22	113	0.564	1	-0.114251	Wilcoxon signed-rank test
Acute/Early controllers	HIV negative	Intermediate Memory (IM)_CD32_Geometric Mean	Freq_MFI	Chronic	Control	9	22	113	0.564	1	-0.131317	Wilcoxon signed-rank test
Pre-infection	HIV negative	B1 B cells_CXCR5_Geometric Mean	Freq_MFI	Chronic	Control	9	23	118	0.564	1	-0.126567	Wilcoxon signed-rank test
Pre-infection	HIV negative	Plasmablasts_CD11c _Geometric Mean	Freq_MFI	Chronic	Control	9	23	118	0.564	1	-0.251293	Wilcoxon signed-rank test
Acute/Early controllers	HIV positive	CD10+CD27+_CD21_Geometric Mean	Freq_MFI	Chronic	Control	12	31	208	0.565	1	-0.223018	Wilcoxon signed-rank test
Early outcome	HIV positive	CD10+CD27+_CXCR5_Geometric Mean	Freq_MFI	Chronic	Control	11	25	120	0.565	1	0.133353	Wilcoxon signed-rank test
Pre-infection	HIV positive	MZ B cells_CD5_Geometric Mean	Freq_MFI	Chronic	Control	12	28	188	0.565	1	-0.0438232	Wilcoxon signed-rank test
Pre-infection	HIV positive	Plasmablasts_CD11c _Geometric Mean	Freq_MFI	Chronic	Control	12	28	188	0.565	1	-0.0846616	Wilcoxon signed-rank test
Late outcome	HIV positive	HBV-specific US_Naive_NA_Frequency of Unswitched	Freq_MFI	Chronic	Control	5	11	22	0.569	1	0.213954	Wilcoxon signed-rank test
Acute/Early controllers	HIV positive	CD10+CD27+_PD-1 _Geometric Mean	Freq_MFI	Chronic	Control	12	31	164.5	0.57	1	0.147385	Wilcoxon signed-rank test
Acute/Early controllers	HIV positive	Plasmablasts_CD32_Geometric Mean	Freq_MFI	Chronic	Control	12	31	207.5	0.57	1	-0.0382843	Wilcoxon signed-rank test
Early outcome	HIV negative	HBV-specific US_MZ B cells_NA_Frequency of Unswitched	Freq_MFI	Chronic	Control	8	21	72	0.57	1	-0.0653528	Wilcoxon signed-rank test
Late outcome	HIV positive	HBV-specific B cells_CD5_Frequency of Parent	Freq_MFI	Chronic	Control	5	11	33	0.57	1	-0.229984	Wilcoxon signed-rank test
Late outcome	HIV positive	HBV-specific B cells_CXCR3_Frequency of Parent	Freq_MFI	Chronic	Control	5	11	22	0.57	1	0.572106	Wilcoxon signed-rank test
Pre-infection	HIV positive	Class-switched_NA_Frequency of total B cells	Freq_MFI	Chronic	Control	12	28	148	0.57	1	0.0955989	Wilcoxon signed-rank test
Pre-infection	HIV positive	MZ B cells_CD32_Geometric Mean	Freq_MFI	Chronic	Control	12	28	148	0.57	1	0.0658707	Wilcoxon signed-rank test
Pre-infection	HIV positive	Resting Memory (RM)_NA_Frequency of total B cells	Freq_MFI	Chronic	Control	12	28	148	0.57	1	0.263173	Wilcoxon signed-rank test
Early outcome	HIV positive	CD10+CD27+_CXCR5_Frequency of Parent	Freq_MFI	Chronic	Control	11	25	120.5	0.571	1	0.122819	Wilcoxon signed-rank test
Early outcome	HIV positive	Na√Øve_CD39_Frequency of Parent	Freq_MFI	Chronic	Control	11	25	120.5	0.571	1	0.100639	Wilcoxon signed-rank test
Early outcome	HIV positive	Resting Memory (RM)_CD22_Frequency of Parent	Freq_MFI	Chronic	Control	11	25	120.5	0.571	1	0.0201489	Wilcoxon signed-rank test
Late outcome	HIV positive	HBV-specific B cells_CD11c _Frequency of Parent	Freq_MFI	Chronic	Control	5	11	22	0.571	1	0.0798276	Wilcoxon signed-rank test
Late outcome	HIV positive	Na√Øve_CD32_Geometric Mean	Freq_MFI	Chronic	Control	5	11	22	0.571	1	0.263165	Wilcoxon signed-rank test
Late outcome	HIV positive	Resting Memory (RM)_FcRL5 _Geometric Mean	Freq_MFI	Chronic	Control	5	11	33	0.571	1	-0.207684	Wilcoxon signed-rank test
Late outcome	HIV positive	Transitional B cells_PD-1 _Geometric Mean	Freq_MFI	Chronic	Control	5	11	33	0.571	1	-0.168722	Wilcoxon signed-rank test
Pre-infection	HIV negative	B1 B cells_CD5_Geometric Mean	Freq_MFI	Chronic	Control	9	23	89.5	0.571	1	0.0312616	Wilcoxon signed-rank test
Pre-infection	HIV negative	IgM-only Memory_BTLA_Frequency of Parent	Freq_MFI	Chronic	Control	9	23	117.5	0.571	1	0.164951	Wilcoxon signed-rank test
Acute/Early controllers	HIV negative	HBV-specific B cells_CD32_Geometric Mean	Freq_MFI	Chronic	Control	9	21	107.5	0.572	1	-0.228224	Wilcoxon signed-rank test
Early outcome	HIV negative	MZ B cells_BTLA_Geometric Mean	Freq_MFI	Chronic	Control	8	21	96	0.575	1	-0.0928512	Wilcoxon signed-rank test
Early outcome	HIV negative	Resting Memory (RM)_NA_Frequency of total B cells	Freq_MFI	Chronic	Control	8	21	96	0.575	1	-0.379558	Wilcoxon signed-rank test
Pre-infection	HIV positive	Intermediate Memory (IM)_CD11c _Frequency of Parent	Freq_MFI	Chronic	Control	12	28	187.5	0.575	1	-0.0886876	Wilcoxon signed-rank test
Pre-infection	HIV positive	Intermediate Memory (IM)_CXCR3_Geometric Mean	Freq_MFI	Chronic	Control	12	28	187.5	0.575	1	0.901112	Wilcoxon signed-rank test
Acute/Early controllers	HIV negative	HBV-specific B cells_PD-1 _Frequency of Parent	Freq_MFI	Chronic	Control	9	22	87.5	0.576	1	2.03888	Wilcoxon signed-rank test
Acute/Early controllers	HIV positive	MZ B cells_CXCR5_Frequency of Parent	Freq_MFI	Chronic	Control	12	31	165	0.579	1	0.138162	Wilcoxon signed-rank test
Acute/Early controllers	HIV positive	Mature_NA_Frequency of total B cells	Freq_MFI	Chronic	Control	12	31	165	0.579	1	0.0211495	Wilcoxon signed-rank test
Acute/Early controllers	HIV positive	Transitional_CXCR3_Frequency of Parent	Freq_MFI	Chronic	Control	12	31	165	0.579	1	-0.8641	Wilcoxon signed-rank test
Early outcome	HIV negative	B1 B cells_BTLA_Frequency of Parent	Freq_MFI	Chronic	Control	8	21	96	0.582	1	-0.196624	Wilcoxon signed-rank test
Early outcome	HIV negative	CD10+CD27+_BTLA_Geometric Mean	Freq_MFI	Chronic	Control	8	21	96	0.582	1	-0.158317	Wilcoxon signed-rank test
Early outcome	HIV negative	HBV-specific B cells_CXCR3_Geometric Mean	Freq_MFI	Chronic	Control	8	21	96	0.582	1	0.0210772	Wilcoxon signed-rank test
Early outcome	HIV negative	IgD-CD27-_FcRL5 _Frequency of Parent	Freq_MFI	Chronic	Control	8	21	72	0.582	1	-0.425138	Wilcoxon signed-rank test
Early outcome	HIV negative	Intermediate Memory (IM)_BTLA_Frequency of Parent	Freq_MFI	Chronic	Control	8	21	96	0.582	1	-0.202471	Wilcoxon signed-rank test
Early outcome	HIV negative	Na√Øve_CD11c _Geometric Mean	Freq_MFI	Chronic	Control	8	21	72	0.582	1	0.67979	Wilcoxon signed-rank test
Early outcome	HIV negative	Resting Memory (RM)_CD11c _Geometric Mean	Freq_MFI	Chronic	Control	8	21	72	0.582	1	0.277144	Wilcoxon signed-rank test
Acute/Early controllers	HIV negative	HBV-specific Unswitched_NA_Frequency of Parent	Freq_MFI	Chronic	Control	9	22	86	0.583	1	0.0575247	Wilcoxon signed-rank test
Early outcome	HIV positive	IgD-only Memory_FcRL5 _Frequency of Parent	Freq_MFI	Chronic	Control	11	25	121	0.583	1	0.322075	Wilcoxon signed-rank test
Early outcome	HIV positive	IgM-only Memory_CXCR5_Geometric Mean	Freq_MFI	Chronic	Control	11	25	121	0.583	1	0.418528	Wilcoxon signed-rank test
Early outcome	HIV positive	MZ B cells_CD5_Geometric Mean	Freq_MFI	Chronic	Control	11	25	154	0.583	1	-0.0410353	Wilcoxon signed-rank test
Early outcome	HIV positive	Na√Øve_CD22_Frequency of Parent	Freq_MFI	Chronic	Control	11	25	154	0.583	1	-0.0187827	Wilcoxon signed-rank test
Early outcome	HIV positive	Plasmablasts_NA_Frequency of total B cells	Freq_MFI	Chronic	Control	11	25	154	0.583	1	-0.50577	Wilcoxon signed-rank test
Late outcome	HIV positive	Activated Memory (AM)_CXCR5_Frequency of Parent	Freq_MFI	Chronic	Control	5	11	33	0.583	1	-0.530065	Wilcoxon signed-rank test
Late outcome	HIV positive	Atypical Memory (AtM)_BTLA_Frequency of Parent	Freq_MFI	Chronic	Control	5	11	22	0.583	1	1.04903	Wilcoxon signed-rank test
Late outcome	HIV positive	B1 B cells_CD32_Frequency of Parent	Freq_MFI	Chronic	Control	5	11	33	0.583	1	-0.067295	Wilcoxon signed-rank test
Late outcome	HIV positive	B1 B cells_FcRL5 _Frequency of Parent	Freq_MFI	Chronic	Control	5	11	22	0.583	1	0.371737	Wilcoxon signed-rank test
Late outcome	HIV positive	CD10+CD27+_CD86_Geometric Mean	Freq_MFI	Chronic	Control	5	11	33	0.583	1	-0.366796	Wilcoxon signed-rank test
Late outcome	HIV positive	HBV-specific B cells_BTLA_Geometric Mean	Freq_MFI	Chronic	Control	5	11	22	0.583	1	0.203417	Wilcoxon signed-rank test
Late outcome	HIV positive	HBV-specific B cells_CD39_Geometric Mean	Freq_MFI	Chronic	Control	5	11	33	0.583	1	0.114415	Wilcoxon signed-rank test
Late outcome	HIV positive	IgD-CD27-_CD11c _Frequency of Parent	Freq_MFI	Chronic	Control	5	11	33	0.583	1	-0.634498	Wilcoxon signed-rank test
Late outcome	HIV positive	IgD-CD27-_CD21_Frequency of Parent	Freq_MFI	Chronic	Control	5	11	22	0.583	1	0.219381	Wilcoxon signed-rank test
Late outcome	HIV positive	IgD-only Memory_CD5_Geometric Mean	Freq_MFI	Chronic	Control	5	11	22	0.583	1	-0.134089	Wilcoxon signed-rank test
Late outcome	HIV positive	IgD-only Memory_CD86_Frequency of Parent	Freq_MFI	Chronic	Control	5	11	33	0.583	1	-0.496069	Wilcoxon signed-rank test
Late outcome	HIV positive	MZ B cells_CD39_Frequency of Parent	Freq_MFI	Chronic	Control	5	11	22	0.583	1	0.0521513	Wilcoxon signed-rank test
Late outcome	HIV positive	MZ B cells_CXCR5_Frequency of Parent	Freq_MFI	Chronic	Control	5	11	22	0.583	1	0.183023	Wilcoxon signed-rank test
Late outcome	HIV positive	Na√Øve_CD21_Frequency of Parent	Freq_MFI	Chronic	Control	5	11	22	0.583	1	0.125915	Wilcoxon signed-rank test
Late outcome	HIV positive	Plasmablasts_CD21_Frequency of Parent	Freq_MFI	Chronic	Control	5	11	22	0.583	1	0.26434	Wilcoxon signed-rank test
Late outcome	HIV positive	Plasmablasts_FcRL5 _Geometric Mean	Freq_MFI	Chronic	Control	5	11	22	0.583	1	0.176455	Wilcoxon signed-rank test
Late outcome	HIV positive	Resting Memory (RM)_CD39_Frequency of Parent	Freq_MFI	Chronic	Control	5	11	33	0.583	1	-0.0772187	Wilcoxon signed-rank test
Late outcome	HIV positive	Transitional B cells_CD22_Geometric Mean	Freq_MFI	Chronic	Control	5	11	33	0.583	1	-0.0176428	Wilcoxon signed-rank test
Acute/Early controllers	HIV positive	CD10+CD27+_CD5_Frequency of Parent	Freq_MFI	Chronic	Control	12	31	165	0.584	1	0.10566	Wilcoxon signed-rank test
Acute/Early controllers	HIV positive	MZ B cells_CXCR5_Geometric Mean	Freq_MFI	Chronic	Control	12	31	165	0.584	1	0.253578	Wilcoxon signed-rank test
Acute/Early controllers	HIV positive	Plasmablasts_BTLA_Geometric Mean	Freq_MFI	Chronic	Control	12	31	165	0.584	1	0.39751	Wilcoxon signed-rank test
Acute/Early controllers	HIV positive	Resting Memory (RM)_CXCR5_Frequency of Parent	Freq_MFI	Chronic	Control	12	31	165	0.584	1	0.16694	Wilcoxon signed-rank test
Acute/Early controllers	HIV positive	Resting Memory (RM)_NA_Frequency of total B cells	Freq_MFI	Chronic	Control	12	31	165	0.584	1	0.216458	Wilcoxon signed-rank test
Pre-infection	HIV positive	Intermediate Memory (IM)_CXCR5_Frequency of Parent	Freq_MFI	Chronic	Control	12	28	149	0.585	1	0.0941277	Wilcoxon signed-rank test
Pre-infection	HIV positive	Plasmablasts_CD32_Geometric Mean	Freq_MFI	Chronic	Control	12	28	149	0.585	1	0.0673812	Wilcoxon signed-rank test
Acute/Early controllers	HIV negative	CD10+CD27+_CD32_Frequency of Parent	Freq_MFI	Chronic	Control	9	22	112	0.586	1	-0.0545157	Wilcoxon signed-rank test
Acute/Early controllers	HIV negative	IgD-CD27-_CD86_Frequency of Parent	Freq_MFI	Chronic	Control	9	22	86	0.586	1	-0.0710528	Wilcoxon signed-rank test
Acute/Early controllers	HIV negative	IgD-only Memory_FcRL5 _Geometric Mean	Freq_MFI	Chronic	Control	9	22	112	0.586	1	-0.17761	Wilcoxon signed-rank test
Acute/Early controllers	HIV negative	MZ B cells_CD32_Frequency of Parent	Freq_MFI	Chronic	Control	9	22	112	0.586	1	0.0136771	Wilcoxon signed-rank test
Acute/Early controllers	HIV negative	MZ B cells_PD-1 _Geometric Mean	Freq_MFI	Chronic	Control	9	22	112	0.586	1	-0.101972	Wilcoxon signed-rank test
Acute/Early controllers	HIV negative	Plasmablasts_PD-1 _Frequency of Parent	Freq_MFI	Chronic	Control	9	22	112	0.586	1	-0.0384846	Wilcoxon signed-rank test
Acute/Early controllers	HIV negative	Resting Memory (RM)_CD22_Frequency of Parent	Freq_MFI	Chronic	Control	9	22	112	0.586	1	0.00219534	Wilcoxon signed-rank test
Pre-infection	HIV negative	MZ B cells_FcRL5 _Frequency of Parent	Freq_MFI	Chronic	Control	9	23	117	0.586	1	-0.0850292	Wilcoxon signed-rank test
Pre-infection	HIV negative	MZ B cells_PD-1 _Geometric Mean	Freq_MFI	Chronic	Control	9	23	90	0.586	1	0.0931828	Wilcoxon signed-rank test
Pre-infection	HIV negative	Na√Øve_PD-1 _Frequency of Parent	Freq_MFI	Chronic	Control	9	23	117	0.586	1	-0.00734241	Wilcoxon signed-rank test
Pre-infection	HIV negative	Plasmablasts_BTLA_Frequency of Parent	Freq_MFI	Chronic	Control	9	23	117	0.586	1	0.0347285	Wilcoxon signed-rank test
Pre-infection	HIV negative	Resting Memory (RM)_CD22_Frequency of Parent	Freq_MFI	Chronic	Control	9	23	90	0.586	1	0.0595002	Wilcoxon signed-rank test
Pre-infection	HIV negative	Resting Memory (RM)_CXCR5_Frequency of Parent	Freq_MFI	Chronic	Control	9	23	117	0.586	1	-0.117118	Wilcoxon signed-rank test
Pre-infection	HIV negative	Transitional_CD21_Frequency of Parent	Freq_MFI	Chronic	Control	9	23	117	0.586	1	-0.0498659	Wilcoxon signed-rank test
Pre-infection	HIV positive	HBV-specific_CS_AM_Frequency of Parent	Freq_MFI	Chronic	Control	12	28	154	0.586	1	0.884961	Wilcoxon signed-rank test
Acute/Early controllers	HIV positive	IgD-only Memory_CXCR5_Frequency of Parent	Freq_MFI	Chronic	Control	12	31	206.5	0.588	1	-0.178181	Wilcoxon signed-rank test
Acute/Early controllers	HIV positive	MZ B cells_CXCR3_Geometric Mean	Freq_MFI	Chronic	Control	12	31	206.5	0.588	1	-0.873859	Wilcoxon signed-rank test
Acute/Early controllers	HIV positive	Na√Øve_PD-1 _Geometric Mean	Freq_MFI	Chronic	Control	12	31	165.5	0.588	1	0.167246	Wilcoxon signed-rank test
Acute/Early controllers	HIV positive	Unswitched_NA_Frequency of total B cells	Freq_MFI	Chronic	Control	12	31	165.5	0.588	1	0.0223265	Wilcoxon signed-rank test
Early outcome	HIV positive	B1 B cells_CXCR5_Frequency of Parent	Freq_MFI	Chronic	Control	11	25	154	0.588	1	-0.17287	Wilcoxon signed-rank test
Early outcome	HIV positive	MZ B cells_CXCR3_Geometric Mean	Freq_MFI	Chronic	Control	11	25	154	0.588	1	0.952397	Wilcoxon signed-rank test
Early outcome	HIV positive	Transitional_CD86_Frequency of Parent	Freq_MFI	Chronic	Control	11	25	154	0.588	1	-0.241182	Wilcoxon signed-rank test
Late outcome	HIV negative	HBV-specific_CS_AM_Frequency of HBV specific	Freq_MFI	Chronic	Control	2	15	11	0.589	1	0.729646	Wilcoxon signed-rank test
Pre-infection	HIV positive	IgD-CD27-_CD32_Geometric Mean	Freq_MFI	Chronic	Control	12	28	187	0.59	1	-0.111679	Wilcoxon signed-rank test
Pre-infection	HIV positive	IgM-only Memory_CD11c _Geometric Mean	Freq_MFI	Chronic	Control	12	28	149	0.59	1	0.211054	Wilcoxon signed-rank test
Pre-infection	HIV positive	Resting Memory (RM)_FcRL5 _Frequency of Parent	Freq_MFI	Chronic	Control	12	28	149	0.59	1	0.427401	Wilcoxon signed-rank test
Early outcome	HIV negative	MZ B cells_CD32_Geometric Mean	Freq_MFI	Chronic	Control	8	21	72.5	0.591	1	0.0990946	Wilcoxon signed-rank test
Pre-infection	HIV positive	HBV-specific_CS_RM_Frequency of Parent	Freq_MFI	Chronic	Control	12	28	185	0.591	1	-0.370856	Wilcoxon signed-rank test
Pre-infection	HIV negative	IgD-only Memory_CXCR5_Frequency of Parent	Freq_MFI	Chronic	Control	9	23	90	0.592	1	0.146626	Wilcoxon signed-rank test
Pre-infection	HIV negative	MZ B cells_BTLA_Frequency of Parent	Freq_MFI	Chronic	Control	9	23	117	0.592	1	0.0535301	Wilcoxon signed-rank test
Pre-infection	HIV negative	Resting Memory (RM)_CD86_Frequency of Parent	Freq_MFI	Chronic	Control	9	23	90	0.592	1	0.373727	Wilcoxon signed-rank test
Acute/Early controllers	HIV negative	B1 B cells_CD11c _Geometric Mean	Freq_MFI	Chronic	Control	9	22	112	0.593	1	0.0760583	Wilcoxon signed-rank test
Acute/Early controllers	HIV negative	IgD-CD27-_CD22_Geometric Mean	Freq_MFI	Chronic	Control	9	22	86	0.593	1	0.0557906	Wilcoxon signed-rank test
Acute/Early controllers	HIV negative	HBV-specific B cells_CD20_Geometric Mean	Freq_MFI	Chronic	Control	9	21	82	0.594	1	0.0467159	Wilcoxon signed-rank test
Early outcome	HIV positive	Intermediate Memory (IM)_CXCR3_Geometric Mean	Freq_MFI	Chronic	Control	11	25	121.5	0.594	1	1.16497	Wilcoxon signed-rank test
Early outcome	HIV positive	Resting Memory (RM)_CXCR3_Geometric Mean	Freq_MFI	Chronic	Control	11	25	121.5	0.594	1	1.11439	Wilcoxon signed-rank test
Early outcome	HIV positive	Transitional_CXCR3_Frequency of Parent	Freq_MFI	Chronic	Control	11	25	121.5	0.594	1	1.97841	Wilcoxon signed-rank test
Acute/Early controllers	HIV positive	HBV-specific B cells_CD11c _Geometric Mean	Freq_MFI	Chronic	Control	10	31	173	0.595	1	-0.372877	Wilcoxon signed-rank test
Pre-infection	HIV positive	Activated Memory (AM)_CD86_Geometric Mean	Freq_MFI	Chronic	Control	12	28	186.5	0.595	1	-0.0727006	Wilcoxon signed-rank test
Pre-infection	HIV positive	Atypical Memory (AtM)_CD22_Frequency of Parent	Freq_MFI	Chronic	Control	12	28	186.5	0.595	1	-0.0402037	Wilcoxon signed-rank test
Pre-infection	HIV positive	Class-switched_CD21_Frequency of Parent__	Freq_MFI	Chronic	Control	12	28	149.5	0.595	1	0.0921206	Wilcoxon signed-rank test
Pre-infection	HIV positive	IgD-CD27-_BTLA_Frequency of Parent	Freq_MFI	Chronic	Control	12	28	149.5	0.595	1	0.121633	Wilcoxon signed-rank test
Acute/Early controllers	HIV positive	Activated Memory (AM)_BTLA_Geometric Mean	Freq_MFI	Chronic	Control	12	31	166	0.597	1	0.0976351	Wilcoxon signed-rank test
Late outcome	HIV negative	HBV-specific B cells_BTLA_Frequency of Parent	Freq_MFI	Chronic	Control	2	15	19	0.6	1	-0.37653	Wilcoxon signed-rank test
Acute/Early controllers	HIV negative	CD10+CD27+_CD32_Geometric Mean	Freq_MFI	Chronic	Control	9	22	111.5	0.601	1	-0.0910931	Wilcoxon signed-rank test
Acute/Early controllers	HIV negative	IgM-only Memory_FcRL5 _Frequency of Parent	Freq_MFI	Chronic	Control	9	22	86.5	0.601	1	0.531327	Wilcoxon signed-rank test
Late outcome	HIV negative	Atypical Memory (AtM)_PD-1 _Geometric Mean	Freq_MFI	Chronic	Control	2	15	11	0.601	1	0.397126	Wilcoxon signed-rank test
Acute/Early controllers	HIV positive	B1 B cells_CD21_Frequency of Parent	Freq_MFI	Chronic	Control	12	31	206	0.602	1	-0.111747	Wilcoxon signed-rank test
Acute/Early controllers	HIV positive	B1 B cells_CD21_Geometric Mean	Freq_MFI	Chronic	Control	12	31	206	0.602	1	-0.197323	Wilcoxon signed-rank test
Early outcome	HIV positive	HBV-specific B cells_CD22_Frequency of Parent	Freq_MFI	Chronic	Control	11	25	122	0.602	1	0.322596	Wilcoxon signed-rank test
Late outcome	HIV negative	IgD-CD27-_FcRL5 _Geometric Mean	Freq_MFI	Chronic	Control	2	15	19	0.602	1	-0.310826	Wilcoxon signed-rank test
Late outcome	HIV negative	IgM-only Memory_CD39_Geometric Mean	Freq_MFI	Chronic	Control	2	15	19	0.602	1	-0.0779361	Wilcoxon signed-rank test
Late outcome	HIV negative	IgM-only Memory_FcRL5 _Geometric Mean	Freq_MFI	Chronic	Control	2	15	19	0.602	1	-0.195249	Wilcoxon signed-rank test
Late outcome	HIV negative	Transitional_CXCR5_Frequency of Parent	Freq_MFI	Chronic	Control	2	15	19	0.602	1	-0.0880944	Wilcoxon signed-rank test
Pre-infection	HIV positive	IgM-only Memory_CD21_Frequency of Parent	Freq_MFI	Chronic	Control	12	28	186	0.605	1	-0.101279	Wilcoxon signed-rank test
Pre-infection	HIV positive	Intermediate Memory (IM)_PD-1 _Frequency of Parent	Freq_MFI	Chronic	Control	12	28	186	0.605	1	-0.458983	Wilcoxon signed-rank test
Pre-infection	HIV positive	Plasmablasts_CD86_Geometric Mean	Freq_MFI	Chronic	Control	12	28	186	0.605	1	0.0212659	Wilcoxon signed-rank test
Pre-infection	HIV positive	Resting Memory (RM)_CD5_Frequency of Parent	Freq_MFI	Chronic	Control	12	28	186	0.605	1	-0.051088	Wilcoxon signed-rank test
Early outcome	HIV positive	Atypical Memory (AtM)_CXCR5_Frequency of Parent	Freq_MFI	Chronic	Control	11	25	122	0.606	1	0.15287	Wilcoxon signed-rank test
Early outcome	HIV positive	IgM-only Memory_BTLA_Frequency of Parent	Freq_MFI	Chronic	Control	11	25	122	0.606	1	0.10831	Wilcoxon signed-rank test
Early outcome	HIV positive	Intermediate Memory (IM)_NA_Frequency of total B cells	Freq_MFI	Chronic	Control	11	25	122	0.606	1	0.487046	Wilcoxon signed-rank test
Early outcome	HIV positive	MZ B cells_NA_Frequency of total B cells	Freq_MFI	Chronic	Control	11	25	122	0.606	1	0.294302	Wilcoxon signed-rank test
Early outcome	HIV positive	Transitional_CD11c _Frequency of Parent	Freq_MFI	Chronic	Control	11	25	122	0.606	1	0.257319	Wilcoxon signed-rank test
Pre-infection	HIV negative	HBV-specific B cells_CD32_Frequency of Parent	Freq_MFI	Chronic	Control	9	23	91.5	0.606	1	-0.00936187	Wilcoxon signed-rank test
Acute/Early controllers	HIV positive	Intermediate Memory (IM)_CXCR3_Frequency of Parent	Freq_MFI	Chronic	Control	12	31	205.5	0.607	1	-0.306567	Wilcoxon signed-rank test
Early outcome	HIV negative	HBV-specific B cells_CD21_Frequency of Parent	Freq_MFI	Chronic	Control	8	21	73	0.607	1	0.0580848	Wilcoxon signed-rank test
Early outcome	HIV negative	Atypical Memory (AtM)_NA_Frequency of class-switched	Freq_MFI	Chronic	Control	8	21	95	0.608	1	0.220916	Wilcoxon signed-rank test
Early outcome	HIV negative	IgD-CD27-_BTLA_Frequency of Parent	Freq_MFI	Chronic	Control	8	21	73	0.608	1	0.908576	Wilcoxon signed-rank test
Early outcome	HIV negative	Transitional_CXCR5_Frequency of Parent	Freq_MFI	Chronic	Control	8	21	95	0.608	1	0.0714016	Wilcoxon signed-rank test
Acute/Early controllers	HIV negative	HBV-specific_CS_IM_Frequency of HBV specific	Freq_MFI	Chronic	Control	9	22	89.5	0.61	1	1.26284	Wilcoxon signed-rank test
Late outcome	HIV positive	Activated Memory (AM)_BTLA_Frequency of Parent	Freq_MFI	Chronic	Control	5	11	22.5	0.61	1	0.395027	Wilcoxon signed-rank test
Late outcome	HIV positive	MZ B cells_CD32_Frequency of Parent	Freq_MFI	Chronic	Control	5	11	22.5	0.61	1	0.0370097	Wilcoxon signed-rank test
Late outcome	HIV positive	Na√Øve_CD11c _Geometric Mean	Freq_MFI	Chronic	Control	5	11	22.5	0.61	1	0.24156	Wilcoxon signed-rank test
Pre-infection	HIV positive	Activated Memory (AM)_CD86_Frequency of Parent	Freq_MFI	Chronic	Control	12	28	186	0.61	1	-0.0784452	Wilcoxon signed-rank test
Pre-infection	HIV positive	B1 B cells_CD11c _Frequency of Parent	Freq_MFI	Chronic	Control	12	28	186	0.61	1	-0.110599	Wilcoxon signed-rank test
Early outcome	HIV positive	IgD+CD27+_NA_Frequency of total B cells	Freq_MFI	Chronic	Control	11	25	122	0.612	1	0.300178	Wilcoxon signed-rank test
Early outcome	HIV positive	MZ B cells_PD-1 _Frequency of Parent	Freq_MFI	Chronic	Control	11	25	122	0.612	1	0.312755	Wilcoxon signed-rank test
Early outcome	HIV negative	Atypical Memory (AtM)_CXCR3_Frequency of Parent	Freq_MFI	Chronic	Control	8	21	95	0.615	1	-0.130822	Wilcoxon signed-rank test
Early outcome	HIV negative	B1 B cells_BTLA_Geometric Mean	Freq_MFI	Chronic	Control	8	21	95	0.615	1	-0.123876	Wilcoxon signed-rank test
Early outcome	HIV negative	CD10+CD27+_NA_Frequency of total B cells	Freq_MFI	Chronic	Control	8	21	73	0.615	1	-0.229893	Wilcoxon signed-rank test
Early outcome	HIV negative	IgD-CD27-_CD39_Frequency of Parent	Freq_MFI	Chronic	Control	8	21	73	0.615	1	0.0478857	Wilcoxon signed-rank test
Early outcome	HIV negative	IgD-only Memory_CD86_Geometric Mean	Freq_MFI	Chronic	Control	8	21	95	0.615	1	-0.359045	Wilcoxon signed-rank test
Early outcome	HIV negative	IgM-only Memory_CD21_Geometric Mean	Freq_MFI	Chronic	Control	8	21	95	0.615	1	-0.122999	Wilcoxon signed-rank test
Early outcome	HIV negative	IgM-only Memory_CD5_Frequency of Parent	Freq_MFI	Chronic	Control	8	21	73	0.615	1	0.262418	Wilcoxon signed-rank test
Early outcome	HIV negative	Transitional B cells_CD11c _Geometric Mean	Freq_MFI	Chronic	Control	8	21	73	0.615	1	0.834381	Wilcoxon signed-rank test
Pre-infection	HIV negative	Activated Memory (AM)_CD86_Frequency of Parent	Freq_MFI	Chronic	Control	9	23	116	0.615	1	-0.239748	Wilcoxon signed-rank test
Pre-infection	HIV negative	B1 B cells_CD86_Geometric Mean	Freq_MFI	Chronic	Control	9	23	91	0.615	1	0.129064	Wilcoxon signed-rank test
Pre-infection	HIV negative	IgD-only Memory_BTLA_Frequency of Parent	Freq_MFI	Chronic	Control	9	23	116	0.615	1	0.075268	Wilcoxon signed-rank test
Pre-infection	HIV negative	Resting Memory (RM)_BTLA_Frequency of Parent	Freq_MFI	Chronic	Control	9	23	116	0.615	1	-0.122311	Wilcoxon signed-rank test
Pre-infection	HIV negative	Unswitched_NA_Frequency of total B cells	Freq_MFI	Chronic	Control	9	23	116	0.615	1	-0.0306971	Wilcoxon signed-rank test
Acute/Early controllers	HIV negative	Na√Øve_CXCR5_Frequency of Parent	Freq_MFI	Chronic	Control	9	22	111	0.616	1	-0.181039	Wilcoxon signed-rank test
Acute/Early controllers	HIV positive	MZ B cells_CD32_Geometric Mean	Freq_MFI	Chronic	Control	12	31	205	0.616	1	-0.0455769	Wilcoxon signed-rank test
Pre-infection	HIV positive	CD10+CD27+_CD39_Frequency of Parent	Freq_MFI	Chronic	Control	12	28	185.5	0.616	1	-0.0819719	Wilcoxon signed-rank test
Pre-infection	HIV positive	Plasmablasts_FcRL5 _Frequency of Parent	Freq_MFI	Chronic	Control	12	28	150.5	0.616	1	0.206972	Wilcoxon signed-rank test
Pre-infection	HIV positive	Transitional B cells_CD32_Geometric Mean	Freq_MFI	Chronic	Control	12	28	150.5	0.616	1	1.00199	Wilcoxon signed-rank test
Acute/Early controllers	HIV negative	Activated Memory (AM)_FcRL5 _Frequency of Parent	Freq_MFI	Chronic	Control	9	22	111	0.617	1	-0.235428	Wilcoxon signed-rank test
Acute/Early controllers	HIV negative	B1 B cells_CD32_Frequency of Parent	Freq_MFI	Chronic	Control	9	22	111	0.617	1	-0.0361627	Wilcoxon signed-rank test
Acute/Early controllers	HIV negative	CD10+CD27+_CXCR3_Frequency of Parent	Freq_MFI	Chronic	Control	9	22	111	0.617	1	-0.163976	Wilcoxon signed-rank test
Acute/Early controllers	HIV negative	CD10+CD27+_FcRL5 _Frequency of Parent	Freq_MFI	Chronic	Control	9	22	87	0.617	1	0.37544	Wilcoxon signed-rank test
Early outcome	HIV positive	HBV-specific B cells_CD11c _Frequency of Parent	Freq_MFI	Chronic	Control	11	25	122.5	0.617	1	0.289423	Wilcoxon signed-rank test
Early outcome	HIV positive	Plasmablasts_CXCR3_Frequency of Parent	Freq_MFI	Chronic	Control	11	25	152.5	0.618	1	0.207096	Wilcoxon signed-rank test
Late outcome	HIV negative	Atypical Memory (AtM)_NA_Frequency of class-switched	Freq_MFI	Chronic	Control	2	15	11	0.618	1	0.717662	Wilcoxon signed-rank test
Late outcome	HIV negative	Atypical Memory (AtM)_NA_Frequency of total B cells	Freq_MFI	Chronic	Control	2	15	11	0.618	1	0.457376	Wilcoxon signed-rank test
Late outcome	HIV negative	CD10+CD27+_CD21_Geometric Mean	Freq_MFI	Chronic	Control	2	15	19	0.618	1	-0.271584	Wilcoxon signed-rank test
Late outcome	HIV negative	CD10+CD27+_CD22_Geometric Mean	Freq_MFI	Chronic	Control	2	15	11	0.618	1	0.103632	Wilcoxon signed-rank test
Late outcome	HIV negative	CD10+CD27+_CD32_Geometric Mean	Freq_MFI	Chronic	Control	2	15	19	0.618	1	-0.158496	Wilcoxon signed-rank test
Late outcome	HIV negative	CD10+CD27+_NA_Frequency of total B cells	Freq_MFI	Chronic	Control	2	15	11	0.618	1	0.716532	Wilcoxon signed-rank test
Late outcome	HIV negative	IgD-CD27-_CD39_Frequency of Parent	Freq_MFI	Chronic	Control	2	15	19	0.618	1	-0.168398	Wilcoxon signed-rank test
Late outcome	HIV negative	IgD-CD27-_CD86_Frequency of Parent	Freq_MFI	Chronic	Control	2	15	19	0.618	1	-0.294137	Wilcoxon signed-rank test
Late outcome	HIV negative	IgD-only Memory_CXCR3_Geometric Mean	Freq_MFI	Chronic	Control	2	15	19	0.618	1	-0.259459	Wilcoxon signed-rank test
Late outcome	HIV negative	IgM-only Memory_CD39_Frequency of Parent	Freq_MFI	Chronic	Control	2	15	19	0.618	1	-0.134591	Wilcoxon signed-rank test
Late outcome	HIV negative	Intermediate Memory (IM)_CD11c _Geometric Mean	Freq_MFI	Chronic	Control	2	15	11	0.618	1	0.780762	Wilcoxon signed-rank test
Late outcome	HIV negative	Intermediate Memory (IM)_CD32_Geometric Mean	Freq_MFI	Chronic	Control	2	15	11	0.618	1	0.206873	Wilcoxon signed-rank test
Late outcome	HIV negative	MZ B cells_CD11c _Frequency of Parent	Freq_MFI	Chronic	Control	2	15	19	0.618	1	-0.0614589	Wilcoxon signed-rank test
Late outcome	HIV negative	MZ B cells_CD11c _Geometric Mean	Freq_MFI	Chronic	Control	2	15	11	0.618	1	0.515353	Wilcoxon signed-rank test
Late outcome	HIV negative	MZ B cells_CD21_Geometric Mean	Freq_MFI	Chronic	Control	2	15	19	0.618	1	-0.281852	Wilcoxon signed-rank test
Late outcome	HIV negative	Mature_NA_Frequency of total B cells	Freq_MFI	Chronic	Control	2	15	11	0.618	1	0.00601167	Wilcoxon signed-rank test
Late outcome	HIV negative	Na√Øve_CD5_Frequency of Parent	Freq_MFI	Chronic	Control	2	15	19	0.618	1	-0.0699143	Wilcoxon signed-rank test
Late outcome	HIV negative	Na√Øve_CD86_Geometric Mean	Freq_MFI	Chronic	Control	2	15	19	0.618	1	-0.682088	Wilcoxon signed-rank test
Late outcome	HIV negative	Plasmablasts_CD21_Geometric Mean__	Freq_MFI	Chronic	Control	2	15	19	0.618	1	-0.000643178	Wilcoxon signed-rank test
Late outcome	HIV negative	Plasmablasts_CD32_Geometric Mean	Freq_MFI	Chronic	Control	2	15	11	0.618	1	0.202251	Wilcoxon signed-rank test
Late outcome	HIV negative	Resting Memory (RM)_CD11c _Geometric Mean	Freq_MFI	Chronic	Control	2	15	11	0.618	1	0.514073	Wilcoxon signed-rank test
Late outcome	HIV negative	Resting Memory (RM)_FcRL5 _Frequency of Parent	Freq_MFI	Chronic	Control	2	15	19	0.618	1	0.386841	Wilcoxon signed-rank test
Late outcome	HIV negative	Resting Memory (RM)_PD-1 _Frequency of Parent	Freq_MFI	Chronic	Control	2	15	11	0.618	1	0.735103	Wilcoxon signed-rank test
Pre-infection	HIV negative	IgD-CD27-_CXCR5_Geometric Mean	Freq_MFI	Chronic	Control	9	23	116	0.621	1	-0.267202	Wilcoxon signed-rank test
Pre-infection	HIV negative	IgD-CD27-_NA_Frequency of total B cells	Freq_MFI	Chronic	Control	9	23	91	0.621	1	0.041594	Wilcoxon signed-rank test
Pre-infection	HIV negative	IgD-CD27-_PD-1 _Frequency of Parent	Freq_MFI	Chronic	Control	9	23	116	0.621	1	-0.252183	Wilcoxon signed-rank test
Pre-infection	HIV negative	IgM-only Memory_CD5_Geometric Mean	Freq_MFI	Chronic	Control	9	23	91	0.621	1	0.0893839	Wilcoxon signed-rank test
Pre-infection	HIV negative	MZ B cells_BTLA_Geometric Mean	Freq_MFI	Chronic	Control	9	23	116	0.621	1	-0.193987	Wilcoxon signed-rank test
Acute/Early controllers	HIV negative	IgD-only Memory_CD86_Geometric Mean	Freq_MFI	Chronic	Control	9	22	111	0.623	1	-0.430048	Wilcoxon signed-rank test
Acute/Early controllers	HIV negative	Resting Memory (RM)_PD-1 _Geometric Mean	Freq_MFI	Chronic	Control	9	22	111	0.623	1	-0.125447	Wilcoxon signed-rank test
Acute/Early controllers	HIV negative	HBV-specific B cells_CD27_Geometric Mean	Freq_MFI	Chronic	Control	9	21	106	0.625	1	-1.11168	Wilcoxon signed-rank test
Early outcome	HIV negative	HBV-specific B cells_CD5_Frequency of Parent	Freq_MFI	Chronic	Control	8	21	94.5	0.625	1	-0.0500024	Wilcoxon signed-rank test
Early outcome	HIV negative	IgD-CD27-_FcRL5 _Geometric Mean	Freq_MFI	Chronic	Control	8	21	73.5	0.626	1	0.119371	Wilcoxon signed-rank test
Early outcome	HIV negative	Resting Memory (RM)_NA_Frequency of class-switched	Freq_MFI	Chronic	Control	8	21	94.5	0.626	1	-0.148788	Wilcoxon signed-rank test
Pre-infection	HIV positive	Activated Memory (AM)_CD32_Geometric Mean	Freq_MFI	Chronic	Control	12	28	151	0.626	1	0.11568	Wilcoxon signed-rank test
Pre-infection	HIV positive	IgD-CD27-_FcRL5 _Frequency of Parent	Freq_MFI	Chronic	Control	12	28	151	0.626	1	-0.0106889	Wilcoxon signed-rank test
Pre-infection	HIV positive	IgM-only Memory_CD5_Frequency of Parent	Freq_MFI	Chronic	Control	12	28	151	0.626	1	0.0513826	Wilcoxon signed-rank test
Pre-infection	HIV positive	Intermediate Memory (IM)_NA_Frequency of class-switched	Freq_MFI	Chronic	Control	12	28	151	0.626	1	0.0106512	Wilcoxon signed-rank test
Pre-infection	HIV positive	Intermediate Memory (IM)_PD-1 _Geometric Mean	Freq_MFI	Chronic	Control	12	28	151	0.626	1	0.0893184	Wilcoxon signed-rank test
Pre-infection	HIV positive	Plasmablasts_CXCR3_Geometric Mean	Freq_MFI	Chronic	Control	12	28	185	0.626	1	0.475902	Wilcoxon signed-rank test
Late outcome	HIV positive	HBV-specific_CS_AtM_Frequency of HBV specific	Freq_MFI	Chronic	Control	5	11	23.5	0.629	1	1.56331	Wilcoxon signed-rank test
Pre-infection	HIV negative	Atypical Memory (AtM)_NA_Frequency of class-switched	Freq_MFI	Chronic	Control	9	23	115.5	0.63	1	-0.135063	Wilcoxon signed-rank test
Pre-infection	HIV negative	CD10+CD27+_CD5_Geometric Mean	Freq_MFI	Chronic	Control	9	23	115.5	0.63	1	-0.0518428	Wilcoxon signed-rank test
Pre-infection	HIV negative	IgD-CD27-_CD5_Geometric Mean	Freq_MFI	Chronic	Control	9	23	91.5	0.63	1	0.0980167	Wilcoxon signed-rank test
Acute/Early controllers	HIV negative	HBV-specific B cells_CD5_Frequency of Parent	Freq_MFI	Chronic	Control	9	22	87.5	0.631	1	0.117869	Wilcoxon signed-rank test
Early outcome	HIV positive	CD10+CD27+_CD11c _Frequency of Parent	Freq_MFI	Chronic	Control	11	25	152	0.631	1	-0.117206	Wilcoxon signed-rank test
Early outcome	HIV positive	IgD-CD27-_PD-1 _Frequency of Parent	Freq_MFI	Chronic	Control	11	25	152	0.631	1	-0.00646363	Wilcoxon signed-rank test
Early outcome	HIV positive	Intermediate Memory (IM)_PD-1 _Geometric Mean	Freq_MFI	Chronic	Control	11	25	152	0.631	1	-0.118489	Wilcoxon signed-rank test
Early outcome	HIV positive	MZ B cells_CD39_Frequency of Parent	Freq_MFI	Chronic	Control	11	25	123	0.631	1	0.0275181	Wilcoxon signed-rank test
Early outcome	HIV positive	Plasmablasts_CXCR5_Geometric Mean	Freq_MFI	Chronic	Control	11	25	152	0.631	1	-0.197412	Wilcoxon signed-rank test
Pre-infection	HIV positive	Activated Memory (AM)_NA_Frequency of class-switched	Freq_MFI	Chronic	Control	12	28	185	0.631	1	-0.225966	Wilcoxon signed-rank test
Pre-infection	HIV positive	CD10+CD27+_CXCR5_Geometric Mean	Freq_MFI	Chronic	Control	12	28	185	0.631	1	-0.268761	Wilcoxon signed-rank test
Pre-infection	HIV positive	MZ B cells_CXCR3_Frequency of Parent	Freq_MFI	Chronic	Control	12	28	185	0.631	1	0.178186	Wilcoxon signed-rank test
Acute/Early controllers	HIV negative	Atypical Memory (AtM)_CD39_Geometric Mean	Freq_MFI	Chronic	Control	9	22	87.5	0.632	1	0.062001	Wilcoxon signed-rank test
Acute/Early controllers	HIV negative	Atypical Memory (AtM)_FcRL5 _Frequency of Parent	Freq_MFI	Chronic	Control	9	22	110.5	0.632	1	-0.333542	Wilcoxon signed-rank test
Acute/Early controllers	HIV negative	B1 B cells_CD21_Geometric Mean	Freq_MFI	Chronic	Control	9	22	87.5	0.632	1	-0.255471	Wilcoxon signed-rank test
Acute/Early controllers	HIV negative	CD10+CD27+_CD22_Geometric Mean	Freq_MFI	Chronic	Control	9	22	110.5	0.632	1	-0.0651754	Wilcoxon signed-rank test
Acute/Early controllers	HIV negative	CD10+CD27+_CD86_Geometric Mean	Freq_MFI	Chronic	Control	9	22	110.5	0.632	1	-0.0284085	Wilcoxon signed-rank test
Acute/Early controllers	HIV negative	Intermediate Memory (IM)_CD5_Geometric Mean	Freq_MFI	Chronic	Control	9	22	87.5	0.632	1	-0.0050695	Wilcoxon signed-rank test
Acute/Early controllers	HIV negative	Plasmablasts_FcRL5 _Frequency of Parent	Freq_MFI	Chronic	Control	9	22	87.5	0.632	1	0.146289	Wilcoxon signed-rank test
Acute/Early controllers	HIV negative	Transitional_CD11c _Frequency of Parent	Freq_MFI	Chronic	Control	9	22	87.5	0.632	1	0.56531	Wilcoxon signed-rank test
Acute/Early controllers	HIV negative	Transitional_CXCR3_Frequency of Parent	Freq_MFI	Chronic	Control	9	22	110.5	0.632	1	-0.080281	Wilcoxon signed-rank test
Acute/Early controllers	HIV positive	Intermediate Memory (IM)_PD-1 _Geometric Mean	Freq_MFI	Chronic	Control	12	31	204	0.635	1	-0.0639943	Wilcoxon signed-rank test
Acute/Early controllers	HIV positive	B1 B cells_CXCR3_Geometric Mean	Freq_MFI	Chronic	Control	12	31	168	0.636	1	-0.321577	Wilcoxon signed-rank test
Acute/Early controllers	HIV positive	Na√Øve_CD21_Frequency of Parent	Freq_MFI	Chronic	Control	12	31	168	0.636	1	0.036739	Wilcoxon signed-rank test
Early outcome	HIV positive	Activated Memory (AM)_BTLA_Geometric Mean	Freq_MFI	Chronic	Control	11	25	123	0.636	1	0.084575	Wilcoxon signed-rank test
Early outcome	HIV positive	Atypical Memory (AtM)_CD32_Frequency of Parent	Freq_MFI	Chronic	Control	11	25	123	0.636	1	0.107074	Wilcoxon signed-rank test
Early outcome	HIV positive	Atypical Memory (AtM)_CXCR5_Geometric Mean	Freq_MFI	Chronic	Control	11	25	123	0.636	1	0.19788	Wilcoxon signed-rank test
Pre-infection	HIV positive	Activated Memory (AM)_CD5_Frequency of Parent	Freq_MFI	Chronic	Control	12	28	184.5	0.637	1	-0.0594573	Wilcoxon signed-rank test
Pre-infection	HIV positive	Resting Memory (RM)_BTLA_Frequency of Parent	Freq_MFI	Chronic	Control	12	28	151.5	0.637	1	0.142567	Wilcoxon signed-rank test
Pre-infection	HIV positive	Resting Memory (RM)_CXCR5_Frequency of Parent	Freq_MFI	Chronic	Control	12	28	151.5	0.637	1	0.136657	Wilcoxon signed-rank test
Acute/Early controllers	HIV positive	Transitional B cells_CXCR3_Geometric Mean	Freq_MFI	Chronic	Control	12	31	204	0.64	1	-0.189946	Wilcoxon signed-rank test
Pre-infection	HIV positive	HBV-specific B cells_CD20_Geometric Mean	Freq_MFI	Chronic	Control	12	27	146	0.642	1	-0.0657802	Wilcoxon signed-rank test
Early outcome	HIV negative	CD10+CD27+_CXCR3_Geometric Mean	Freq_MFI	Chronic	Control	8	21	94	0.643	1	-0.161852	Wilcoxon signed-rank test
Early outcome	HIV negative	HBV-specific B cells_CD32_Frequency of Parent	Freq_MFI	Chronic	Control	8	21	94	0.643	1	-0.0404828	Wilcoxon signed-rank test
Early outcome	HIV negative	HBV-specific B cells_CD5_Geometric Mean	Freq_MFI	Chronic	Control	8	21	94	0.643	1	-0.0726728	Wilcoxon signed-rank test
Early outcome	HIV negative	IgD-CD27-_CD86_Frequency of Parent	Freq_MFI	Chronic	Control	8	21	94	0.643	1	-0.542327	Wilcoxon signed-rank test
Early outcome	HIV negative	MZ B cells_CD39_Frequency of Parent	Freq_MFI	Chronic	Control	8	21	74	0.643	1	0.0449202	Wilcoxon signed-rank test
Early outcome	HIV negative	Na√Øve_CD11c _Frequency of Parent	Freq_MFI	Chronic	Control	8	21	94	0.643	1	-0.141017	Wilcoxon signed-rank test
Early outcome	HIV negative	Na√Øve_CXCR3_Geometric Mean	Freq_MFI	Chronic	Control	8	21	94	0.643	1	-0.0807312	Wilcoxon signed-rank test
Early outcome	HIV negative	Na√Øve_CXCR5_Frequency of Parent	Freq_MFI	Chronic	Control	8	21	74	0.643	1	0.0682499	Wilcoxon signed-rank test
Early outcome	HIV negative	Transitional_CD32_Frequency of Parent	Freq_MFI	Chronic	Control	8	21	94	0.643	1	-0.0725413	Wilcoxon signed-rank test
Early outcome	HIV positive	IgD-CD27-_CD32_Frequency of Parent	Freq_MFI	Chronic	Control	11	25	123.5	0.643	1	0.0774767	Wilcoxon signed-rank test
Acute/Early controllers	HIV positive	B1 B cells_BTLA_Frequency of Parent	Freq_MFI	Chronic	Control	12	31	203.5	0.645	1	-0.187872	Wilcoxon signed-rank test
Acute/Early controllers	HIV positive	CD10+CD27+_CD39_Frequency of Parent	Freq_MFI	Chronic	Control	12	31	203.5	0.645	1	-0.082644	Wilcoxon signed-rank test
Early outcome	HIV positive	HBV-specific B cells_CXCR3_Geometric Mean	Freq_MFI	Chronic	Control	9	25	100	0.645	1	0.674415	Wilcoxon signed-rank test
Pre-infection	HIV negative	B1 B cells_CD86_Frequency of Parent	Freq_MFI	Chronic	Control	9	23	92	0.645	1	0.122667	Wilcoxon signed-rank test
Pre-infection	HIV negative	CD10+CD27+_CD22_Geometric Mean	Freq_MFI	Chronic	Control	9	23	115	0.645	1	-0.0333489	Wilcoxon signed-rank test
Pre-infection	HIV negative	Resting Memory (RM)_NA_Frequency of total B cells	Freq_MFI	Chronic	Control	9	23	92	0.645	1	-0.043111	Wilcoxon signed-rank test
Pre-infection	HIV negative	Transitional_CD86_Frequency of Parent	Freq_MFI	Chronic	Control	9	23	92	0.645	1	0.0216884	Wilcoxon signed-rank test
Pre-infection	HIV positive	Activated Memory (AM)_CD39_Geometric Mean	Freq_MFI	Chronic	Control	12	28	152	0.647	1	0.0911869	Wilcoxon signed-rank test
Pre-infection	HIV positive	IgD-CD27-_CD39_Frequency of Parent	Freq_MFI	Chronic	Control	12	28	184	0.647	1	-0.143029	Wilcoxon signed-rank test
Pre-infection	HIV positive	Transitional B cells_CD22_Geometric Mean	Freq_MFI	Chronic	Control	12	28	184	0.647	1	-0.112335	Wilcoxon signed-rank test
Early outcome	HIV positive	HBV-specific_CS_AM_Frequency of Parent	Freq_MFI	Chronic	Control	11	25	126.5	0.648	1	-0.198339	Wilcoxon signed-rank test
Late outcome	HIV negative	HBV-specific_CS_AtM_Frequency of HBV specific	Freq_MFI	Chronic	Control	2	15	11.5	0.648	1	0.868282	Wilcoxon signed-rank test
Early outcome	HIV negative	CD10+CD27+_CD11c _Geometric Mean	Freq_MFI	Chronic	Control	8	21	74	0.649	1	0.11862	Wilcoxon signed-rank test
Early outcome	HIV negative	IgD-only Memory_CD11c _Geometric Mean	Freq_MFI	Chronic	Control	8	21	94	0.649	1	-0.345373	Wilcoxon signed-rank test
Early outcome	HIV negative	Resting Memory (RM)_CD32_Geometric Mean	Freq_MFI	Chronic	Control	8	21	74	0.649	1	0.0376737	Wilcoxon signed-rank test
Late outcome	HIV positive	Intermediate Memory (IM)_BTLA_Frequency of Parent	Freq_MFI	Chronic	Control	5	11	23	0.649	1	0.661156	Wilcoxon signed-rank test
Late outcome	HIV positive	Atypical Memory (AtM)_CD22_Geometric Mean	Freq_MFI	Chronic	Control	5	11	32	0.65	1	-0.0912867	Wilcoxon signed-rank test
Late outcome	HIV positive	B1 B cells_CD32_Geometric Mean	Freq_MFI	Chronic	Control	5	11	32	0.65	1	-0.319633	Wilcoxon signed-rank test
Late outcome	HIV positive	MZ B cells_CD5_Frequency of Parent	Freq_MFI	Chronic	Control	5	11	32	0.65	1	-0.0930136	Wilcoxon signed-rank test
Pre-infection	HIV negative	Activated Memory (AM)_CD22_Frequency of Parent	Freq_MFI	Chronic	Control	9	23	115	0.651	1	-0.102893	Wilcoxon signed-rank test
Pre-infection	HIV negative	HBV-specific B cells_CD32_Geometric Mean	Freq_MFI	Chronic	Control	9	23	115	0.651	1	-0.068224	Wilcoxon signed-rank test
Pre-infection	HIV negative	IgD-only Memory_CD32_Frequency of Parent	Freq_MFI	Chronic	Control	9	23	92	0.651	1	0.0988504	Wilcoxon signed-rank test
Pre-infection	HIV negative	Intermediate Memory (IM)_CD86_Frequency of Parent	Freq_MFI	Chronic	Control	9	23	115	0.651	1	0.451167	Wilcoxon signed-rank test
Pre-infection	HIV positive	Intermediate Memory (IM)_CXCR5_Geometric Mean	Freq_MFI	Chronic	Control	12	28	152	0.652	1	0.0625106	Wilcoxon signed-rank test
Pre-infection	HIV positive	Na√Øve_CD86_Geometric Mean	Freq_MFI	Chronic	Control	12	28	184	0.652	1	-4.74455	Wilcoxon signed-rank test
Late outcome	HIV negative	HBV-specific B cells_CD21_Frequency of Parent	Freq_MFI	Chronic	Control	2	15	18.5	0.653	1	-0.0323107	Wilcoxon signed-rank test
Acute/Early controllers	HIV negative	IgM-only Memory_CD11c _Frequency of Parent	Freq_MFI	Chronic	Control	9	22	110	0.654	1	-0.0902814	Wilcoxon signed-rank test
Acute/Early controllers	HIV negative	Transitional B cells_CD11c _Geometric Mean	Freq_MFI	Chronic	Control	9	22	88	0.654	1	0.767731	Wilcoxon signed-rank test
Late outcome	HIV negative	IgD-CD27-_CD39_Geometric Mean	Freq_MFI	Chronic	Control	2	15	18.5	0.654	1	-0.0702135	Wilcoxon signed-rank test
Acute/Early controllers	HIV positive	Atypical Memory (AtM)_CD32_Geometric Mean	Freq_MFI	Chronic	Control	12	31	169	0.655	1	0.121092	Wilcoxon signed-rank test
Acute/Early controllers	HIV positive	CD10+CD27+_CD86_Geometric Mean	Freq_MFI	Chronic	Control	12	31	203	0.655	1	-0.182469	Wilcoxon signed-rank test
Acute/Early controllers	HIV positive	CD10+CD27+_CXCR3_Geometric Mean	Freq_MFI	Chronic	Control	12	31	169	0.655	1	-0.608887	Wilcoxon signed-rank test
Acute/Early controllers	HIV positive	Plasmablasts_PD-1 _Frequency of Parent	Freq_MFI	Chronic	Control	12	31	169	0.655	1	0.16833	Wilcoxon signed-rank test
Early outcome	HIV positive	Activated Memory (AM)_PD-1 _Geometric Mean	Freq_MFI	Chronic	Control	11	25	124	0.655	1	0.0730763	Wilcoxon signed-rank test
Early outcome	HIV positive	HBV-specific B cells_CD5_Frequency of Parent	Freq_MFI	Chronic	Control	11	25	124	0.655	1	0.165226	Wilcoxon signed-rank test
Early outcome	HIV positive	IgD-CD27-_CD39_Frequency of Parent	Freq_MFI	Chronic	Control	11	25	124	0.655	1	0.11182	Wilcoxon signed-rank test
Late outcome	HIV negative	IgM-only Memory_CD5_Frequency of Parent	Freq_MFI	Chronic	Control	2	15	18.5	0.655	1	-0.0072237	Wilcoxon signed-rank test
Acute/Early controllers	HIV positive	Na√Øve_FcRL5 _Frequency of Parent	Freq_MFI	Chronic	Control	12	31	203	0.659	1	-0.496015	Wilcoxon signed-rank test
Pre-infection	HIV negative	HBV-specific B cells_CD5_Frequency of Parent	Freq_MFI	Chronic	Control	9	23	92.5	0.659	1	0.254641	Wilcoxon signed-rank test
Early outcome	HIV negative	CD10+CD27+_CD32_Frequency of Parent	Freq_MFI	Chronic	Control	8	21	93.5	0.66	1	-0.0478069	Wilcoxon signed-rank test
Early outcome	HIV negative	HBV-specific B cells_CD11c _Frequency of Parent	Freq_MFI	Chronic	Control	8	21	93.5	0.66	1	-0.216666	Wilcoxon signed-rank test
Early outcome	HIV positive	CD10+CD27+_FcRL5 _Frequency of Parent	Freq_MFI	Chronic	Control	11	25	151	0.66	1	-0.00308621	Wilcoxon signed-rank test
Early outcome	HIV positive	Intermediate Memory (IM)_CD22_Geometric Mean	Freq_MFI	Chronic	Control	11	25	124	0.66	1	0.13867	Wilcoxon signed-rank test
Pre-infection	HIV negative	B1 B cells_CD5_Frequency of Parent	Freq_MFI	Chronic	Control	9	23	92.5	0.66	1	0.0654658	Wilcoxon signed-rank test
Pre-infection	HIV negative	IgD-CD27-_CD5_Frequency of Parent	Freq_MFI	Chronic	Control	9	23	92.5	0.66	1	0.168746	Wilcoxon signed-rank test
Pre-infection	HIV negative	IgD-only Memory_PD-1 _Frequency of Parent	Freq_MFI	Chronic	Control	9	23	114.5	0.66	1	0.146213	Wilcoxon signed-rank test
Pre-infection	HIV negative	Plasmablasts_CD21_Frequency of Parent	Freq_MFI	Chronic	Control	9	23	92.5	0.66	1	0.0887053	Wilcoxon signed-rank test
Pre-infection	HIV negative	Plasmablasts_CD21_Geometric Mean__	Freq_MFI	Chronic	Control	9	23	92.5	0.66	1	0.0575146	Wilcoxon signed-rank test
Early outcome	HIV negative	IgD-only Memory_CD22_Geometric Mean	Freq_MFI	Chronic	Control	8	21	93.5	0.661	1	-0.248328	Wilcoxon signed-rank test
Early outcome	HIV negative	MZ B cells_CD32_Frequency of Parent	Freq_MFI	Chronic	Control	8	21	74.5	0.661	1	0.0010218	Wilcoxon signed-rank test
Late outcome	HIV positive	Atypical Memory (AtM)_CXCR5_Geometric Mean	Freq_MFI	Chronic	Control	5	11	32	0.661	1	-0.414444	Wilcoxon signed-rank test
Late outcome	HIV positive	B1 B cells_CD22_Geometric Mean	Freq_MFI	Chronic	Control	5	11	32	0.661	1	-0.409083	Wilcoxon signed-rank test
Late outcome	HIV positive	B1 B cells_CD39_Frequency of Parent	Freq_MFI	Chronic	Control	5	11	23	0.661	1	0.142132	Wilcoxon signed-rank test
Late outcome	HIV positive	B1 B cells_PD-1 _Frequency of Parent	Freq_MFI	Chronic	Control	5	11	23	0.661	1	0.0974673	Wilcoxon signed-rank test
Late outcome	HIV positive	CD10+CD27+_CD5_Geometric Mean	Freq_MFI	Chronic	Control	5	11	32	0.661	1	0.204067	Wilcoxon signed-rank test
Late outcome	HIV positive	HBV-specific B cells_CD21_Geometric Mean	Freq_MFI	Chronic	Control	5	11	32	0.661	1	-0.44853	Wilcoxon signed-rank test
Late outcome	HIV positive	IgD-CD27-_FcRL5 _Frequency of Parent	Freq_MFI	Chronic	Control	5	11	23	0.661	1	0.174783	Wilcoxon signed-rank test
Late outcome	HIV positive	IgM-only Memory_BTLA_Geometric Mean	Freq_MFI	Chronic	Control	5	11	23	0.661	1	0.0880511	Wilcoxon signed-rank test
Late outcome	HIV positive	IgM-only Memory_CXCR5_Frequency of Parent	Freq_MFI	Chronic	Control	5	11	32	0.661	1	-0.0664994	Wilcoxon signed-rank test
Late outcome	HIV positive	IgM-only Memory_FcRL5 _Geometric Mean	Freq_MFI	Chronic	Control	5	11	23	0.661	1	0.0276622	Wilcoxon signed-rank test
Late outcome	HIV positive	Intermediate Memory (IM)_CD32_Geometric Mean	Freq_MFI	Chronic	Control	5	11	32	0.661	1	-0.107313	Wilcoxon signed-rank test
Late outcome	HIV positive	MZ B cells_CD5_Geometric Mean	Freq_MFI	Chronic	Control	5	11	32	0.661	1	-0.080312	Wilcoxon signed-rank test
Late outcome	HIV positive	Na√Øve_CD21_Geometric Mean	Freq_MFI	Chronic	Control	5	11	23	0.661	1	0.146998	Wilcoxon signed-rank test
Late outcome	HIV positive	Plasmablasts_NA_Frequency of total B cells	Freq_MFI	Chronic	Control	5	11	32	0.661	1	-0.537136	Wilcoxon signed-rank test
Late outcome	HIV positive	Resting Memory (RM)_BTLA_Frequency of Parent	Freq_MFI	Chronic	Control	5	11	23	0.661	1	0.396059	Wilcoxon signed-rank test
Late outcome	HIV positive	Resting Memory (RM)_PD-1 _Frequency of Parent	Freq_MFI	Chronic	Control	5	11	32	0.661	1	-0.273825	Wilcoxon signed-rank test
Late outcome	HIV positive	Transitional B cells_FcRL5 _Geometric Mean	Freq_MFI	Chronic	Control	5	11	32	0.661	1	-0.0374223	Wilcoxon signed-rank test
Late outcome	HIV positive	Transitional_CXCR3_Frequency of Parent	Freq_MFI	Chronic	Control	5	11	23	0.661	1	0.430312	Wilcoxon signed-rank test
Acute/Early controllers	HIV positive	HBV-specific B cells_CD27_Geometric Mean	Freq_MFI	Chronic	Control	10	31	170	0.665	1	-0.22129	Wilcoxon signed-rank test
Acute/Early controllers	HIV positive	Na√Øve_PD-1 _Frequency of Parent	Freq_MFI	Chronic	Control	12	31	202.5	0.665	1	0.0716595	Wilcoxon signed-rank test
Acute/Early controllers	HIV negative	HBV-specific B cells_PD-1 _Geometric Mean	Freq_MFI	Chronic	Control	9	21	84.5	0.667	1	0.287047	Wilcoxon signed-rank test
Early outcome	HIV positive	IgD-only Memory_PD-1 _Geometric Mean	Freq_MFI	Chronic	Control	11	25	124.5	0.668	1	0.120975	Wilcoxon signed-rank test
Early outcome	HIV positive	Resting Memory (RM)_CD22_Geometric Mean	Freq_MFI	Chronic	Control	11	25	124.5	0.668	1	0.102764	Wilcoxon signed-rank test
Pre-infection	HIV positive	IgD-only Memory_BTLA_Frequency of Parent	Freq_MFI	Chronic	Control	12	28	153	0.668	1	0.0143785	Wilcoxon signed-rank test
Pre-infection	HIV positive	Intermediate Memory (IM)_BTLA_Frequency of Parent	Freq_MFI	Chronic	Control	12	28	153	0.668	1	0.0492876	Wilcoxon signed-rank test
Pre-infection	HIV positive	Activated Memory (AM)_NA_Frequency of total B cells	Freq_MFI	Chronic	Control	12	28	183	0.669	1	-0.0377863	Wilcoxon signed-rank test
Pre-infection	HIV positive	IgM-only Memory_CD11c _Frequency of Parent	Freq_MFI	Chronic	Control	12	28	153	0.669	1	0.110042	Wilcoxon signed-rank test
Pre-infection	HIV positive	Intermediate Memory (IM)_FcRL5 _Frequency of Parent	Freq_MFI	Chronic	Control	12	28	153	0.669	1	0.202063	Wilcoxon signed-rank test
Pre-infection	HIV negative	HBV-specific B cells_CD22_Frequency of Parent	Freq_MFI	Chronic	Control	9	23	114	0.672	1	-0.0381665	Wilcoxon signed-rank test
Pre-infection	HIV positive	B1 B cells_BTLA_Geometric Mean	Freq_MFI	Chronic	Control	12	28	153	0.673	1	0.226237	Wilcoxon signed-rank test
Pre-infection	HIV positive	MZ B cells_CD21_Frequency of Parent	Freq_MFI	Chronic	Control	12	28	183	0.673	1	-0.0823252	Wilcoxon signed-rank test
Acute/Early controllers	HIV positive	Atypical Memory (AtM)_FcRL5 _Geometric Mean	Freq_MFI	Chronic	Control	12	31	170	0.675	1	-0.108181	Wilcoxon signed-rank test
Acute/Early controllers	HIV positive	CD10+CD27+_CD21_Frequency of Parent	Freq_MFI	Chronic	Control	12	31	202	0.675	1	-0.0416675	Wilcoxon signed-rank test
Pre-infection	HIV negative	Activated Memory (AM)_NA_Frequency of total B cells	Freq_MFI	Chronic	Control	9	23	93	0.675	1	0.133152	Wilcoxon signed-rank test
Pre-infection	HIV negative	Mature_NA_Frequency of total B cells	Freq_MFI	Chronic	Control	9	23	93	0.675	1	0.0139003	Wilcoxon signed-rank test
Early outcome	HIV negative	IgD-CD27-_CD22_Frequency of Parent	Freq_MFI	Chronic	Control	8	21	75	0.678	1	-0.00877281	Wilcoxon signed-rank test
Early outcome	HIV negative	MZ B cells_CD39_Geometric Mean	Freq_MFI	Chronic	Control	8	21	75	0.678	1	0.0408797	Wilcoxon signed-rank test
Early outcome	HIV negative	MZ B cells_FcRL5 _Geometric Mean	Freq_MFI	Chronic	Control	8	21	93	0.678	1	-0.0904627	Wilcoxon signed-rank test
Early outcome	HIV negative	Na√Øve_CD32_Frequency of Parent	Freq_MFI	Chronic	Control	8	21	75	0.678	1	0.0119258	Wilcoxon signed-rank test
Early outcome	HIV negative	Na√Øve_FcRL5 _Frequency of Parent	Freq_MFI	Chronic	Control	8	21	93	0.678	1	0.014858	Wilcoxon signed-rank test
Early outcome	HIV negative	Resting Memory (RM)_CD39_Frequency of Parent	Freq_MFI	Chronic	Control	8	21	75	0.678	1	0.0213544	Wilcoxon signed-rank test
Acute/Early controllers	HIV negative	Atypical Memory (AtM)_CXCR3_Frequency of Parent	Freq_MFI	Chronic	Control	9	22	89	0.679	1	0.108059	Wilcoxon signed-rank test
Acute/Early controllers	HIV negative	Atypical Memory (AtM)_PD-1 _Geometric Mean	Freq_MFI	Chronic	Control	9	22	89	0.679	1	0.120643	Wilcoxon signed-rank test
Acute/Early controllers	HIV negative	B1 B cells_CD32_Geometric Mean	Freq_MFI	Chronic	Control	9	22	109	0.679	1	-0.133525	Wilcoxon signed-rank test
Acute/Early controllers	HIV negative	Intermediate Memory (IM)_CD39_Geometric Mean	Freq_MFI	Chronic	Control	9	22	109	0.679	1	-0.000274784	Wilcoxon signed-rank test
Acute/Early controllers	HIV negative	Intermediate Memory (IM)_CD5_Frequency of Parent	Freq_MFI	Chronic	Control	9	22	109	0.679	1	-0.0213061	Wilcoxon signed-rank test
Acute/Early controllers	HIV negative	Plasmablasts_CD32_Frequency of Parent	Freq_MFI	Chronic	Control	9	22	89	0.679	1	0.0240797	Wilcoxon signed-rank test
Acute/Early controllers	HIV negative	Resting Memory (RM)_CD5_Frequency of Parent	Freq_MFI	Chronic	Control	9	22	109	0.679	1	-0.0256984	Wilcoxon signed-rank test
Acute/Early controllers	HIV positive	IgD-only Memory_CD5_Geometric Mean	Freq_MFI	Chronic	Control	12	31	170	0.679	1	0.0107043	Wilcoxon signed-rank test
Pre-infection	HIV positive	B1 B cells_CD5_Geometric Mean	Freq_MFI	Chronic	Control	12	28	153.5	0.679	1	0.114234	Wilcoxon signed-rank test
Pre-infection	HIV positive	B1 B cells_CXCR3_Geometric Mean	Freq_MFI	Chronic	Control	12	28	153.5	0.679	1	0.562133	Wilcoxon signed-rank test
Pre-infection	HIV positive	CD10+CD27+_CD32_Geometric Mean	Freq_MFI	Chronic	Control	12	28	153.5	0.679	1	0.124889	Wilcoxon signed-rank test
Early outcome	HIV positive	Activated Memory (AM)_BTLA_Frequency of Parent	Freq_MFI	Chronic	Control	11	25	125	0.68	1	-0.0967441	Wilcoxon signed-rank test
Early outcome	HIV positive	CD10+CD27+_CD22_Frequency of Parent	Freq_MFI	Chronic	Control	11	25	150	0.68	1	-0.0344519	Wilcoxon signed-rank test
Pre-infection	HIV negative	Na√Øve_BTLA_Frequency of Parent	Freq_MFI	Chronic	Control	9	23	114	0.681	1	0.00709598	Wilcoxon signed-rank test
Pre-infection	HIV negative	Plasmablasts_CD22_Geometric Mean	Freq_MFI	Chronic	Control	9	23	114	0.681	1	-0.00956821	Wilcoxon signed-rank test
Acute/Early controllers	HIV positive	HBV-specific B cells_CD39_Frequency of Parent	Freq_MFI	Chronic	Control	12	31	201.5	0.683	1	-0.153074	Wilcoxon signed-rank test
Early outcome	HIV negative	Activated Memory (AM)_NA_Frequency of class-switched	Freq_MFI	Chronic	Control	8	21	75	0.684	1	0.513177	Wilcoxon signed-rank test
Early outcome	HIV negative	B1 B cells_CXCR3_Frequency of Parent	Freq_MFI	Chronic	Control	8	21	93	0.684	1	-0.0738047	Wilcoxon signed-rank test
Early outcome	HIV negative	B1 B cells_CXCR5_Geometric Mean	Freq_MFI	Chronic	Control	8	21	93	0.684	1	-0.412314	Wilcoxon signed-rank test
Early outcome	HIV negative	CD10+CD27+_BTLA_Frequency of Parent	Freq_MFI	Chronic	Control	8	21	93	0.684	1	-0.050172	Wilcoxon signed-rank test
Early outcome	HIV negative	Class-switched_NA_Frequency of total B cells	Freq_MFI	Chronic	Control	8	21	93	0.684	1	-0.290219	Wilcoxon signed-rank test
Early outcome	HIV negative	IgD-CD27-_CD32_Geometric Mean	Freq_MFI	Chronic	Control	8	21	75	0.684	1	0.0700816	Wilcoxon signed-rank test
Early outcome	HIV negative	IgD-only Memory_CD5_Frequency of Parent	Freq_MFI	Chronic	Control	8	21	75	0.684	1	0.0426478	Wilcoxon signed-rank test
Early outcome	HIV negative	IgM-only Memory_CD86_Frequency of Parent	Freq_MFI	Chronic	Control	8	21	93	0.684	1	-0.205212	Wilcoxon signed-rank test
Early outcome	HIV negative	Intermediate Memory (IM)_NA_Frequency of total B cells	Freq_MFI	Chronic	Control	8	21	93	0.684	1	-0.21704	Wilcoxon signed-rank test
[truncated: 953 more rows]

## Sheet: Figures 3A and B
FlowSOM	HIV_status_chr	TimeBin_fctr	group1	group2	n1	n2	statistic	p	pval_BH	Test	fold_log2
31	HIV positive	Early outcome	Chronic	Control	11	25	213	0.00849	0.806809	Wilcoxon signed-rank test	-1.15012
31	HIV positive	Late outcome	Chronic	Control	5	11	49	0.0133	0.806809	Wilcoxon signed-rank test	-2.08256
14	HIV negative	Late outcome	Chronic	Control	2	15	30	0.0147	0.806809	Wilcoxon signed-rank test	-2.3983
13	HIV positive	Late outcome	Chronic	Control	5	11	7	0.0192	0.806809	Wilcoxon signed-rank test	1.25444
17	HIV negative	Early outcome	Chronic	Control	8	21	131	0.0233	0.806809	Wilcoxon signed-rank test	-1.01692
9	HIV negative	Pre-infection	Chronic	Control	9	23	156	0.0274	0.806809	Wilcoxon signed-rank test	-0.696746
30	HIV negative	Pre-infection	Chronic	Control	9	23	51	0.0274	0.806809	Wilcoxon signed-rank test	0.824932
35	HIV positive	Late outcome	Chronic	Control	5	11	47	0.0275	0.806809	Wilcoxon signed-rank test	-0.904301
1	HIV negative	Late outcome	Chronic	Control	2	15	29	0.0294	0.806809	Wilcoxon signed-rank test	-1.58352
14	HIV negative	Acute/Early controllers	Chronic	Control	9	22	147	0.037	0.806809	Wilcoxon signed-rank test	-1.00638
5	HIV positive	Early outcome	Chronic	Control	11	25	198	0.038	0.806809	Wilcoxon signed-rank test	-0.715154
10	HIV positive	Early outcome	Chronic	Control	11	25	198	0.038	0.806809	Wilcoxon signed-rank test	-0.873227
29	HIV positive	Late outcome	Chronic	Control	5	11	46	0.038	0.806809	Wilcoxon signed-rank test	-0.895817
29	HIV negative	Pre-infection	Chronic	Control	9	23	55	0.0427	0.806809	Wilcoxon signed-rank test	1.44007
2	HIV negative	Late outcome	Chronic	Control	2	15	28	0.0436	0.806809	Wilcoxon signed-rank test	-2.24008
10	HIV negative	Pre-infection	Chronic	Control	9	23	151	0.0475	0.806809	Wilcoxon signed-rank test	-0.684268
10	HIV negative	Early outcome	Chronic	Control	8	21	124	0.0526	0.806809	Wilcoxon signed-rank test	-0.795856
37	HIV positive	Early outcome	Chronic	Control	11	25	81	0.0535	0.806809	Wilcoxon signed-rank test	0.415515
7	HIV negative	Late outcome	Chronic	Control	2	15	2	0.0588	0.806809	Wilcoxon signed-rank test	2.13879
8	HIV negative	Late outcome	Chronic	Control	2	15	28	0.0588	0.806809	Wilcoxon signed-rank test	-1.41159
19	HIV negative	Late outcome	Chronic	Control	2	15	28	0.0588	0.806809	Wilcoxon signed-rank test	-0.615445
38	HIV negative	Late outcome	Chronic	Control	2	15	2	0.0588	0.806809	Wilcoxon signed-rank test	1.62804
22	HIV positive	Late outcome	Chronic	Control	5	11	44	0.0687	0.806809	Wilcoxon signed-rank test	-1.04113
22	HIV positive	Early outcome	Chronic	Control	11	25	189	0.0798	0.806809	Wilcoxon signed-rank test	-0.705916
14	HIV negative	Early outcome	Chronic	Control	8	21	120	0.0832	0.806809	Wilcoxon signed-rank test	-1.22524
6	HIV negative	Late outcome	Chronic	Control	2	15	3	0.0882	0.806809	Wilcoxon signed-rank test	3.60218
10	HIV negative	Late outcome	Chronic	Control	2	15	27	0.0882	0.806809	Wilcoxon signed-rank test	-1.14595
28	HIV negative	Late outcome	Chronic	Control	2	15	3	0.0882	0.806809	Wilcoxon signed-rank test	3.30955
37	HIV negative	Late outcome	Chronic	Control	2	15	3	0.0882	0.806809	Wilcoxon signed-rank test	1.67701
16	HIV positive	Late outcome	Chronic	Control	5	11	12	0.0897	0.806809	Wilcoxon signed-rank test	2.03464
27	HIV positive	Late outcome	Chronic	Control	5	11	12	0.0897	0.806809	Wilcoxon signed-rank test	1.4189
34	HIV positive	Late outcome	Chronic	Control	5	11	12	0.0897	0.806809	Wilcoxon signed-rank test	2.56182
17	HIV positive	Early outcome	Chronic	Control	11	25	187	0.0927	0.806809	Wilcoxon signed-rank test	-0.864051
31	HIV positive	Acute/Early controllers	Chronic	Control	12	31	247	0.102	0.806809	Wilcoxon signed-rank test	-0.457564
23	HIV negative	Acute/Early controllers	Chronic	Control	9	22	137	0.103	0.806809	Wilcoxon signed-rank test	-0.127132
25	HIV negative	Acute/Early controllers	Chronic	Control	9	22	137	0.103	0.806809	Wilcoxon signed-rank test	-0.783862
39	HIV positive	Early outcome	Chronic	Control	11	25	90	0.107	0.806809	Wilcoxon signed-rank test	0.631344
5	HIV negative	Pre-infection	Chronic	Control	9	23	65	0.112	0.806809	Wilcoxon signed-rank test	0.907217
17	HIV negative	Pre-infection	Chronic	Control	9	23	142	0.112	0.806809	Wilcoxon signed-rank test	-0.508186
40	HIV negative	Pre-infection	Chronic	Control	9	23	65	0.112	0.806809	Wilcoxon signed-rank test	1.05501
22	HIV negative	Early outcome	Chronic	Control	8	21	51	0.114	0.806809	Wilcoxon signed-rank test	1.5309
6	HIV positive	Late outcome	Chronic	Control	5	11	42	0.115	0.806809	Wilcoxon signed-rank test	-0.944698
38	HIV positive	Late outcome	Chronic	Control	5	11	42	0.115	0.806809	Wilcoxon signed-rank test	-1.07006
10	HIV negative	Acute/Early controllers	Chronic	Control	9	22	135	0.124	0.806809	Wilcoxon signed-rank test	-0.809764
35	HIV positive	Early outcome	Chronic	Control	11	25	183	0.124	0.806809	Wilcoxon signed-rank test	-0.799066
15	HIV negative	Pre-infection	Chronic	Control	9	23	140	0.133	0.806809	Wilcoxon signed-rank test	-0.43342
35	HIV negative	Pre-infection	Chronic	Control	9	23	67	0.133	0.806809	Wilcoxon signed-rank test	0.80066
6	HIV negative	Acute/Early controllers	Chronic	Control	9	22	64	0.135	0.806809	Wilcoxon signed-rank test	1.44546
9	HIV negative	Early outcome	Chronic	Control	8	21	115	0.139	0.806809	Wilcoxon signed-rank test	-0.659636
8	HIV negative	Pre-infection	Chronic	Control	9	23	139	0.145	0.806809	Wilcoxon signed-rank test	-0.964055
18	HIV positive	Late outcome	Chronic	Control	5	11	41	0.145	0.806809	Wilcoxon signed-rank test	-1.19765
2	HIV positive	Late outcome	Chronic	Control	5	11	15	0.146	0.806809	Wilcoxon signed-rank test	2.56373
16	HIV positive	Early outcome	Chronic	Control	11	25	95	0.151	0.806809	Wilcoxon signed-rank test	0.893026
25	HIV negative	Early outcome	Chronic	Control	8	21	114	0.153	0.806809	Wilcoxon signed-rank test	-0.509688
32	HIV positive	Early outcome	Chronic	Control	11	25	95.5	0.154	0.806809	Wilcoxon signed-rank test	0.574657
12	HIV negative	Acute/Early controllers	Chronic	Control	9	22	132	0.16	0.806809	Wilcoxon signed-rank test	-0.939608
2	HIV positive	Early outcome	Chronic	Control	11	25	100	0.163	0.806809	Wilcoxon signed-rank test	8.09353
4	HIV positive	Early outcome	Chronic	Control	11	25	97	0.172	0.806809	Wilcoxon signed-rank test	0.330379
5	HIV negative	Late outcome	Chronic	Control	2	15	5	0.176	0.806809	Wilcoxon signed-rank test	1.42057
32	HIV negative	Late outcome	Chronic	Control	2	15	25	0.176	0.806809	Wilcoxon signed-rank test	-0.572097
5	HIV positive	Late outcome	Chronic	Control	5	11	40	0.18	0.806809	Wilcoxon signed-rank test	-0.243971
13	HIV positive	Pre-infection	Chronic	Control	12	28	122	0.182	0.806809	Wilcoxon signed-rank test	0.291969
6	HIV positive	Early outcome	Chronic	Control	11	25	177	0.183	0.806809	Wilcoxon signed-rank test	-0.841707
17	HIV positive	Acute/Early controllers	Chronic	Control	12	31	236	0.183	0.806809	Wilcoxon signed-rank test	0.199838
7	HIV negative	Early outcome	Chronic	Control	8	21	56	0.184	0.806809	Wilcoxon signed-rank test	0.885656
5	HIV negative	Acute/Early controllers	Chronic	Control	9	22	68	0.188	0.806809	Wilcoxon signed-rank test	0.428635
11	HIV negative	Acute/Early controllers	Chronic	Control	9	22	130	0.188	0.806809	Wilcoxon signed-rank test	-0.714454
15	HIV negative	Acute/Early controllers	Chronic	Control	9	22	130	0.188	0.806809	Wilcoxon signed-rank test	-0.36133
40	HIV negative	Acute/Early controllers	Chronic	Control	9	22	130	0.188	0.806809	Wilcoxon signed-rank test	-0.174028
13	HIV positive	Acute/Early controllers	Chronic	Control	12	31	137	0.192	0.806809	Wilcoxon signed-rank test	-0.0914972
9	HIV positive	Early outcome	Chronic	Control	11	25	176	0.195	0.806809	Wilcoxon signed-rank test	-0.790512
12	HIV negative	Pre-infection	Chronic	Control	9	23	135	0.198	0.806809	Wilcoxon signed-rank test	-0.510875
14	HIV negative	Pre-infection	Chronic	Control	9	23	135	0.198	0.806809	Wilcoxon signed-rank test	-1.0229
31	HIV negative	Pre-infection	Chronic	Control	9	23	72	0.198	0.806809	Wilcoxon signed-rank test	0.0214694
19	HIV negative	Early outcome	Chronic	Control	8	21	110	0.218	0.806809	Wilcoxon signed-rank test	-0.369888
38	HIV negative	Early outcome	Chronic	Control	8	21	110	0.218	0.806809	Wilcoxon signed-rank test	-0.598399
8	HIV negative	Acute/Early controllers	Chronic	Control	9	22	128	0.219	0.806809	Wilcoxon signed-rank test	-0.579523
13	HIV negative	Acute/Early controllers	Chronic	Control	9	22	128	0.219	0.806809	Wilcoxon signed-rank test	-0.130328
16	HIV negative	Acute/Early controllers	Chronic	Control	9	22	128	0.219	0.806809	Wilcoxon signed-rank test	-0.45661
7	HIV positive	Early outcome	Chronic	Control	11	25	174	0.22	0.806809	Wilcoxon signed-rank test	-0.422864
22	HIV positive	Acute/Early controllers	Chronic	Control	12	31	232	0.221	0.806809	Wilcoxon signed-rank test	-1.49351
36	HIV positive	Acute/Early controllers	Chronic	Control	12	31	232	0.221	0.806809	Wilcoxon signed-rank test	-0.680935
36	HIV negative	Pre-infection	Chronic	Control	9	23	74	0.229	0.806809	Wilcoxon signed-rank test	0.481196
35	HIV positive	Acute/Early controllers	Chronic	Control	12	31	231	0.232	0.806809	Wilcoxon signed-rank test	-0.215486
15	HIV negative	Late outcome	Chronic	Control	2	15	24	0.235	0.806809	Wilcoxon signed-rank test	-0.100678
23	HIV negative	Late outcome	Chronic	Control	2	15	24	0.235	0.806809	Wilcoxon signed-rank test	-0.305353
24	HIV negative	Late outcome	Chronic	Control	2	15	24	0.235	0.806809	Wilcoxon signed-rank test	-0.541599
34	HIV negative	Late outcome	Chronic	Control	2	15	24	0.235	0.806809	Wilcoxon signed-rank test	-1.37239
35	HIV negative	Late outcome	Chronic	Control	2	15	6	0.235	0.806809	Wilcoxon signed-rank test	0.809389
7	HIV negative	Acute/Early controllers	Chronic	Control	9	22	71	0.236	0.806809	Wilcoxon signed-rank test	0.751319
26	HIV negative	Acute/Early controllers	Chronic	Control	9	22	127	0.236	0.806809	Wilcoxon signed-rank test	-0.391046
29	HIV negative	Acute/Early controllers	Chronic	Control	9	22	71	0.236	0.806809	Wilcoxon signed-rank test	1.00744
15	HIV negative	Early outcome	Chronic	Control	8	21	109	0.237	0.806809	Wilcoxon signed-rank test	-0.820597
34	HIV negative	Early outcome	Chronic	Control	8	21	109	0.237	0.806809	Wilcoxon signed-rank test	-1.82193
24	HIV negative	Pre-infection	Chronic	Control	9	23	75	0.246	0.816271	Wilcoxon signed-rank test	0.568919
33	HIV positive	Early outcome	Chronic	Control	11	25	172	0.247	0.816271	Wilcoxon signed-rank test	-1.13083
12	HIV positive	Acute/Early controllers	Chronic	Control	12	31	229	0.254	0.816271	Wilcoxon signed-rank test	-1.12915
36	HIV positive	Pre-infection	Chronic	Control	12	28	207	0.26	0.816271	Wilcoxon signed-rank test	-0.355109
38	HIV negative	Pre-infection	Chronic	Control	9	23	76	0.263	0.816271	Wilcoxon signed-rank test	0.755218
15	HIV positive	Acute/Early controllers	Chronic	Control	12	31	228	0.265	0.816271	Wilcoxon signed-rank test	-0.988095
32	HIV positive	Late outcome	Chronic	Control	5	11	17	0.267	0.816271	Wilcoxon signed-rank test	0.715144
1	HIV negative	Acute/Early controllers	Chronic	Control	9	22	125	0.273	0.816271	Wilcoxon signed-rank test	-0.434502
22	HIV positive	Pre-infection	Chronic	Control	12	28	206	0.273	0.816271	Wilcoxon signed-rank test	-0.0839454
33	HIV negative	Acute/Early controllers	Chronic	Control	9	22	73	0.273	0.816271	Wilcoxon signed-rank test	0.758466
1	HIV positive	Early outcome	Chronic	Control	11	25	105	0.276	0.816271	Wilcoxon signed-rank test	2.30931
11	HIV positive	Early outcome	Chronic	Control	11	25	105	0.276	0.816271	Wilcoxon signed-rank test	0.586356
4	HIV positive	Acute/Early controllers	Chronic	Control	12	31	145	0.277	0.816271	Wilcoxon signed-rank test	0.141593
1	HIV positive	Acute/Early controllers	Chronic	Control	12	31	146	0.289	0.816271	Wilcoxon signed-rank test	-3.21475
30	HIV positive	Acute/Early controllers	Chronic	Control	12	31	226	0.289	0.816271	Wilcoxon signed-rank test	-0.251537
15	HIV positive	Early outcome	Chronic	Control	11	25	169	0.292	0.816271	Wilcoxon signed-rank test	-0.299605
20	HIV negative	Late outcome	Chronic	Control	2	15	23	0.294	0.816271	Wilcoxon signed-rank test	-0.895986
26	HIV negative	Late outcome	Chronic	Control	2	15	23	0.294	0.816271	Wilcoxon signed-rank test	-0.458286
33	HIV negative	Late outcome	Chronic	Control	2	15	7	0.294	0.816271	Wilcoxon signed-rank test	1.24812
7	HIV negative	Pre-infection	Chronic	Control	9	23	78	0.301	0.816271	Wilcoxon signed-rank test	0.503885
12	HIV negative	Early outcome	Chronic	Control	8	21	106	0.301	0.816271	Wilcoxon signed-rank test	-0.66165
33	HIV negative	Early outcome	Chronic	Control	8	21	62	0.301	0.816271	Wilcoxon signed-rank test	0.563267
37	HIV negative	Early outcome	Chronic	Control	8	21	62	0.301	0.816271	Wilcoxon signed-rank test	0.678507
39	HIV negative	Early outcome	Chronic	Control	8	21	106	0.301	0.816271	Wilcoxon signed-rank test	-0.157562
9	HIV negative	Acute/Early controllers	Chronic	Control	9	22	123	0.313	0.841681	Wilcoxon signed-rank test	-0.760144
37	HIV positive	Late outcome	Chronic	Control	5	11	18	0.32	0.841967	Wilcoxon signed-rank test	0.623015
11	HIV negative	Pre-infection	Chronic	Control	9	23	128	0.321	0.841967	Wilcoxon signed-rank test	-0.487973
22	HIV negative	Pre-infection	Chronic	Control	9	23	79	0.321	0.841967	Wilcoxon signed-rank test	0.458983
23	HIV positive	Early outcome	Chronic	Control	11	25	108	0.324	0.842927	Wilcoxon signed-rank test	0.401104
11	HIV positive	Acute/Early controllers	Chronic	Control	12	31	149	0.328	0.846452	Wilcoxon signed-rank test	-0.0377688
9	HIV positive	Acute/Early controllers	Chronic	Control	12	31	221	0.355	0.904127	Wilcoxon signed-rank test	0.0204876
28	HIV negative	Acute/Early controllers	Chronic	Control	9	22	77	0.356	0.904127	Wilcoxon signed-rank test	1.52561
25	HIV negative	Late outcome	Chronic	Control	2	15	22	0.368	0.925271	Wilcoxon signed-rank test	-0.540999
7	HIV positive	Pre-infection	Chronic	Control	12	28	199	0.373	0.925271	Wilcoxon signed-rank test	-0.0398958
38	HIV positive	Pre-infection	Chronic	Control	12	28	199	0.373	0.925271	Wilcoxon signed-rank test	-0.369868
23	HIV positive	Late outcome	Chronic	Control	5	11	19	0.377	0.928	Wilcoxon signed-rank test	0.55471
29	HIV positive	Early outcome	Chronic	Control	11	25	163	0.396	0.950519	Wilcoxon signed-rank test	-0.697868
11	HIV negative	Early outcome	Chronic	Control	8	21	66	0.401	0.950519	Wilcoxon signed-rank test	0.352161
23	HIV negative	Early outcome	Chronic	Control	8	21	102	0.401	0.950519	Wilcoxon signed-rank test	-0.77349
32	HIV negative	Early outcome	Chronic	Control	8	21	102	0.401	0.950519	Wilcoxon signed-rank test	-0.0995387
35	HIV negative	Early outcome	Chronic	Control	8	21	102	0.401	0.950519	Wilcoxon signed-rank test	-0.22962
35	HIV positive	Pre-infection	Chronic	Control	12	28	197	0.405	0.952941	Wilcoxon signed-rank test	-0.0857682
10	HIV positive	Acute/Early controllers	Chronic	Control	12	31	217	0.414	0.957698	Wilcoxon signed-rank test	-0.965557
12	HIV positive	Early outcome	Chronic	Control	11	25	162	0.416	0.957698	Wilcoxon signed-rank test	-0.0350239
27	HIV positive	Early outcome	Chronic	Control	11	25	113	0.416	0.957698	Wilcoxon signed-rank test	0.617638
38	HIV positive	Acute/Early controllers	Chronic	Control	12	31	216	0.43	0.966575	Wilcoxon signed-rank test	-0.59806
4	HIV negative	Late outcome	Chronic	Control	2	15	21	0.441	0.966575	Wilcoxon signed-rank test	-0.213324
7	HIV positive	Late outcome	Chronic	Control	5	11	35	0.441	0.966575	Wilcoxon signed-rank test	-0.586247
12	HIV negative	Late outcome	Chronic	Control	2	15	21	0.441	0.966575	Wilcoxon signed-rank test	-0.470114
18	HIV negative	Late outcome	Chronic	Control	2	15	21	0.441	0.966575	Wilcoxon signed-rank test	0.0879254
29	HIV negative	Late outcome	Chronic	Control	2	15	9	0.441	0.966575	Wilcoxon signed-rank test	1.78091
30	HIV negative	Late outcome	Chronic	Control	2	15	9	0.441	0.966575	Wilcoxon signed-rank test	1.30613
3	HIV negative	Acute/Early controllers	Chronic	Control	9	22	81	0.453	0.968477	Wilcoxon signed-rank test	0.386645
22	HIV negative	Acute/Early controllers	Chronic	Control	9	22	81	0.453	0.968477	Wilcoxon signed-rank test	0.538965
31	HIV negative	Acute/Early controllers	Chronic	Control	9	22	81	0.453	0.968477	Wilcoxon signed-rank test	0.0988964
6	HIV positive	Pre-infection	Chronic	Control	12	28	194	0.457	0.968477	Wilcoxon signed-rank test	-0.433958
18	HIV negative	Early outcome	Chronic	Control	8	21	68	0.457	0.968477	Wilcoxon signed-rank test	0.694052
32	HIV positive	Acute/Early controllers	Chronic	Control	12	31	158	0.462	0.972632	Wilcoxon signed-rank test	-0.177742
20	HIV positive	Early outcome	Chronic	Control	11	25	116	0.477	0.982479	Wilcoxon signed-rank test	0.161546
28	HIV positive	Early outcome	Chronic	Control	11	25	159	0.477	0.982479	Wilcoxon signed-rank test	-0.29272
40	HIV positive	Early outcome	Chronic	Control	11	25	116	0.477	0.982479	Wilcoxon signed-rank test	-0.0270636
3	HIV negative	Pre-infection	Chronic	Control	9	23	121	0.483	0.982479	Wilcoxon signed-rank test	-0.278598
21	HIV negative	Early outcome	Chronic	Control	8	21	69	0.487	0.982479	Wilcoxon signed-rank test	0.3876
40	HIV positive	Pre-infection	Chronic	Control	12	28	144	0.493	0.982479	Wilcoxon signed-rank test	-0.277244
2	HIV positive	Pre-infection	Chronic	Control	12	28	146	0.509	0.982479	Wilcoxon signed-rank test	6.78628
28	HIV negative	Pre-infection	Chronic	Control	9	23	87	0.509	0.982479	Wilcoxon signed-rank test	0.666851
10	HIV positive	Late outcome	Chronic	Control	5	11	34	0.51	0.982479	Wilcoxon signed-rank test	-0.582108
12	HIV positive	Late outcome	Chronic	Control	5	11	21	0.51	0.982479	Wilcoxon signed-rank test	-0.0220891
14	HIV positive	Late outcome	Chronic	Control	5	11	21	0.51	0.982479	Wilcoxon signed-rank test	1.04735
24	HIV positive	Late outcome	Chronic	Control	5	11	21	0.51	0.982479	Wilcoxon signed-rank test	0.156302
1	HIV negative	Early outcome	Chronic	Control	8	21	98	0.518	0.982479	Wilcoxon signed-rank test	1.46237
13	HIV positive	Early outcome	Chronic	Control	11	25	118	0.52	0.982479	Wilcoxon signed-rank test	0.519765
21	HIV negative	Late outcome	Chronic	Control	2	15	10	0.529	0.982479	Wilcoxon signed-rank test	1.30715
10	HIV positive	Pre-infection	Chronic	Control	12	28	190	0.531	0.982479	Wilcoxon signed-rank test	-0.311286
20	HIV negative	Acute/Early controllers	Chronic	Control	9	22	114	0.535	0.982479	Wilcoxon signed-rank test	-0.505512
32	HIV negative	Pre-infection	Chronic	Control	9	23	89	0.564	0.982479	Wilcoxon signed-rank test	0.316974
31	HIV positive	Pre-infection	Chronic	Control	12	28	188	0.57	0.982479	Wilcoxon signed-rank test	-0.395791
5	HIV negative	Early outcome	Chronic	Control	8	21	72	0.582	0.982479	Wilcoxon signed-rank test	0.66144
3	HIV positive	Late outcome	Chronic	Control	5	11	33	0.583	0.982479	Wilcoxon signed-rank test	-0.643821
11	HIV positive	Late outcome	Chronic	Control	5	11	22	0.583	0.982479	Wilcoxon signed-rank test	0.235717
18	HIV positive	Acute/Early controllers	Chronic	Control	12	31	165	0.584	0.982479	Wilcoxon signed-rank test	-1.20403
9	HIV positive	Pre-infection	Chronic	Control	12	28	187	0.59	0.982479	Wilcoxon signed-rank test	-0.279284
33	HIV positive	Pre-infection	Chronic	Control	12	28	149	0.59	0.982479	Wilcoxon signed-rank test	0.516165
37	HIV positive	Pre-infection	Chronic	Control	12	28	187	0.59	0.982479	Wilcoxon signed-rank test	-0.067221
1	HIV negative	Pre-infection	Chronic	Control	9	23	117	0.592	0.982479	Wilcoxon signed-rank test	-0.369314
13	HIV negative	Pre-infection	Chronic	Control	9	23	117	0.592	0.982479	Wilcoxon signed-rank test	-0.0194672
33	HIV negative	Pre-infection	Chronic	Control	9	23	90	0.592	0.982479	Wilcoxon signed-rank test	0.891679
17	HIV negative	Acute/Early controllers	Chronic	Control	9	22	112	0.593	0.982479	Wilcoxon signed-rank test	-0.152252
18	HIV negative	Acute/Early controllers	Chronic	Control	9	22	112	0.593	0.982479	Wilcoxon signed-rank test	-0.179786
4	HIV positive	Pre-infection	Chronic	Control	12	28	150	0.61	0.982479	Wilcoxon signed-rank test	-0.0162499
30	HIV positive	Pre-infection	Chronic	Control	12	28	150	0.61	0.982479	Wilcoxon signed-rank test	0.0182809
19	HIV positive	Early outcome	Chronic	Control	11	25	122	0.612	0.982479	Wilcoxon signed-rank test	0.122431
6	HIV negative	Early outcome	Chronic	Control	8	21	73	0.615	0.982479	Wilcoxon signed-rank test	-1.07115
26	HIV negative	Early outcome	Chronic	Control	8	21	73	0.615	0.982479	Wilcoxon signed-rank test	0.167483
11	HIV negative	Late outcome	Chronic	Control	2	15	19	0.618	0.982479	Wilcoxon signed-rank test	-0.335344
16	HIV negative	Late outcome	Chronic	Control	2	15	19	0.618	0.982479	Wilcoxon signed-rank test	-0.266585
17	HIV negative	Late outcome	Chronic	Control	2	15	19	0.618	0.982479	Wilcoxon signed-rank test	-0.256791
27	HIV negative	Late outcome	Chronic	Control	2	15	11	0.618	0.982479	Wilcoxon signed-rank test	0.315443
24	HIV positive	Pre-infection	Chronic	Control	12	28	185	0.631	0.982479	Wilcoxon signed-rank test	-0.190249
27	HIV positive	Pre-infection	Chronic	Control	12	28	151	0.631	0.982479	Wilcoxon signed-rank test	0.108012
14	HIV positive	Acute/Early controllers	Chronic	Control	12	31	168	0.64	0.982479	Wilcoxon signed-rank test	0.723404
16	HIV negative	Early outcome	Chronic	Control	8	21	94	0.649	0.982479	Wilcoxon signed-rank test	-0.383123
18	HIV negative	Pre-infection	Chronic	Control	9	23	115	0.651	0.982479	Wilcoxon signed-rank test	-0.451944
14	HIV positive	Pre-infection	Chronic	Control	12	28	152	0.652	0.982479	Wilcoxon signed-rank test	0.223607
27	HIV negative	Acute/Early controllers	Chronic	Control	9	22	110	0.654	0.982479	Wilcoxon signed-rank test	-0.00202005
35	HIV negative	Acute/Early controllers	Chronic	Control	9	22	110	0.654	0.982479	Wilcoxon signed-rank test	-0.194317
19	HIV positive	Acute/Early controllers	Chronic	Control	12	31	169	0.659	0.982479	Wilcoxon signed-rank test	-0.175737
8	HIV positive	Early outcome	Chronic	Control	11	25	151	0.66	0.982479	Wilcoxon signed-rank test	-0.243139
1	HIV positive	Late outcome	Chronic	Control	5	11	23	0.661	0.982479	Wilcoxon signed-rank test	0.381486
26	HIV positive	Late outcome	Chronic	Control	5	11	23	0.661	0.982479	Wilcoxon signed-rank test	0.223366
33	HIV positive	Late outcome	Chronic	Control	5	11	23	0.661	0.982479	Wilcoxon signed-rank test	1.17763
36	HIV positive	Late outcome	Chronic	Control	5	11	32	0.661	0.982479	Wilcoxon signed-rank test	-0.392814
16	HIV positive	Acute/Early controllers	Chronic	Control	12	31	170	0.679	0.982479	Wilcoxon signed-rank test	-0.281267
25	HIV positive	Acute/Early controllers	Chronic	Control	12	31	202	0.679	0.982479	Wilcoxon signed-rank test	-0.858575
40	HIV positive	Acute/Early controllers	Chronic	Control	12	31	170	0.679	0.982479	Wilcoxon signed-rank test	-0.0292922
21	HIV negative	Acute/Early controllers	Chronic	Control	9	22	89	0.685	0.982479	Wilcoxon signed-rank test	0.588213
32	HIV negative	Acute/Early controllers	Chronic	Control	9	22	109	0.685	0.982479	Wilcoxon signed-rank test	-0.124487
36	HIV positive	Early outcome	Chronic	Control	11	25	150	0.685	0.982479	Wilcoxon signed-rank test	-0.137254
11	HIV positive	Pre-infection	Chronic	Control	12	28	182	0.694	0.982479	Wilcoxon signed-rank test	-0.473757
3	HIV positive	Acute/Early controllers	Chronic	Control	12	31	201	0.698	0.982479	Wilcoxon signed-rank test	0.0699995
5	HIV positive	Acute/Early controllers	Chronic	Control	12	31	171	0.698	0.982479	Wilcoxon signed-rank test	1.19368
26	HIV positive	Early outcome	Chronic	Control	11	25	149	0.71	0.982479	Wilcoxon signed-rank test	-0.00756431
27	HIV negative	Pre-infection	Chronic	Control	9	23	94	0.711	0.982479	Wilcoxon signed-rank test	-0.0750608
34	HIV negative	Acute/Early controllers	Chronic	Control	9	22	108	0.716	0.982479	Wilcoxon signed-rank test	0.31886
37	HIV negative	Acute/Early controllers	Chronic	Control	9	22	90	0.716	0.982479	Wilcoxon signed-rank test	0.215081
39	HIV positive	Pre-infection	Chronic	Control	12	28	181	0.716	0.982479	Wilcoxon signed-rank test	-0.0562359
21	HIV positive	Acute/Early controllers	Chronic	Control	12	31	172	0.718	0.982479	Wilcoxon signed-rank test	0.575779
29	HIV positive	Acute/Early controllers	Chronic	Control	12	31	200	0.718	0.982479	Wilcoxon signed-rank test	-0.119892
27	HIV negative	Early outcome	Chronic	Control	8	21	92	0.72	0.982479	Wilcoxon signed-rank test	-0.268278
28	HIV negative	Early outcome	Chronic	Control	8	21	76	0.72	0.982479	Wilcoxon signed-rank test	0.538919
32	HIV positive	Pre-infection	Chronic	Control	12	28	155.5	0.723	0.982479	Wilcoxon signed-rank test	0.271166
12	HIV positive	Pre-infection	Chronic	Control	12	28	180	0.738	0.982479	Wilcoxon signed-rank test	0.723552
17	HIV positive	Pre-infection	Chronic	Control	12	28	180	0.738	0.982479	Wilcoxon signed-rank test	-0.252752
21	HIV positive	Pre-infection	Chronic	Control	12	28	156	0.738	0.982479	Wilcoxon signed-rank test	0.494304
26	HIV positive	Acute/Early controllers	Chronic	Control	12	31	173	0.738	0.982479	Wilcoxon signed-rank test	0.350031
26	HIV positive	Pre-infection	Chronic	Control	12	28	180	0.738	0.982479	Wilcoxon signed-rank test	0.0923648
28	HIV positive	Pre-infection	Chronic	Control	12	28	180	0.738	0.982479	Wilcoxon signed-rank test	-0.168613
6	HIV negative	Pre-infection	Chronic	Control	9	23	112	0.742	0.982479	Wilcoxon signed-rank test	0.14736
23	HIV negative	Pre-infection	Chronic	Control	9	23	95	0.742	0.982479	Wilcoxon signed-rank test	0.146199
37	HIV negative	Pre-infection	Chronic	Control	9	23	112	0.742	0.982479	Wilcoxon signed-rank test	0.276774
8	HIV positive	Late outcome	Chronic	Control	5	11	24	0.743	0.982479	Wilcoxon signed-rank test	0.0666395
9	HIV positive	Late outcome	Chronic	Control	5	11	24	0.743	0.982479	Wilcoxon signed-rank test	-0.150646
17	HIV positive	Late outcome	Chronic	Control	5	11	31	0.743	0.982479	Wilcoxon signed-rank test	-0.42994
21	HIV positive	Late outcome	Chronic	Control	5	11	24	0.743	0.982479	Wilcoxon signed-rank test	0.455958
25	HIV positive	Late outcome	Chronic	Control	5	11	24	0.743	0.982479	Wilcoxon signed-rank test	0.255069
28	HIV positive	Late outcome	Chronic	Control	5	11	24	0.743	0.982479	Wilcoxon signed-rank test	0.265207
30	HIV positive	Late outcome	Chronic	Control	5	11	31	0.743	0.982479	Wilcoxon signed-rank test	-0.224421
40	HIV positive	Late outcome	Chronic	Control	5	11	24	0.743	0.982479	Wilcoxon signed-rank test	0.530555
24	HIV negative	Early outcome	Chronic	Control	8	21	91	0.756	0.991347	Wilcoxon signed-rank test	-0.0843942
24	HIV positive	Acute/Early controllers	Chronic	Control	12	31	198	0.759	0.991347	Wilcoxon signed-rank test	-0.552291
33	HIV positive	Acute/Early controllers	Chronic	Control	12	31	174	0.759	0.991347	Wilcoxon signed-rank test	2.74963
4	HIV negative	Pre-infection	Chronic	Control	9	23	96	0.773	0.999055	Wilcoxon signed-rank test	0.0855352
34	HIV negative	Pre-infection	Chronic	Control	9	23	96	0.773	0.999055	Wilcoxon signed-rank test	0.368166
27	HIV positive	Acute/Early controllers	Chronic	Control	12	31	175	0.779	0.999055	Wilcoxon signed-rank test	0.491076
4	HIV negative	Acute/Early controllers	Chronic	Control	9	22	92	0.781	0.999055	Wilcoxon signed-rank test	0.00727962
2	HIV positive	Acute/Early controllers	Chronic	Control	12	31	196	0.784	0.999055	Wilcoxon signed-rank test	-4.5769
34	HIV positive	Early outcome	Chronic	Control	11	25	129	0.787	0.999055	Wilcoxon signed-rank test	0.200282
3	HIV negative	Early outcome	Chronic	Control	8	21	90	0.793	0.999055	Wilcoxon signed-rank test	0.446274
20	HIV negative	Early outcome	Chronic	Control	8	21	78	0.793	0.999055	Wilcoxon signed-rank test	1.01782
30	HIV negative	Early outcome	Chronic	Control	8	21	78	0.793	0.999055	Wilcoxon signed-rank test	0.749603
20	HIV positive	Acute/Early controllers	Chronic	Control	12	31	176	0.8	1	Wilcoxon signed-rank test	-1.38034
34	HIV positive	Pre-infection	Chronic	Control	12	28	159	0.805	1	Wilcoxon signed-rank test	0.0646431
39	HIV negative	Acute/Early controllers	Chronic	Control	9	22	105	0.814	1	Wilcoxon signed-rank test	0.245465
1	HIV positive	Pre-infection	Chronic	Control	12	28	160	0.827	1	Wilcoxon signed-rank test	1.70572
18	HIV positive	Early outcome	Chronic	Control	11	25	131	0.839	1	Wilcoxon signed-rank test	0.0881529
30	HIV positive	Early outcome	Chronic	Control	11	25	144	0.839	1	Wilcoxon signed-rank test	-0.540148
6	HIV positive	Acute/Early controllers	Chronic	Control	12	31	194	0.841	1	Wilcoxon signed-rank test	-0.827904
3	HIV positive	Pre-infection	Chronic	Control	12	28	161	0.85	1	Wilcoxon signed-rank test	1.34023
2	HIV negative	Pre-infection	Chronic	Control	9	23	108	0.853	1	Wilcoxon signed-rank test	1.53714
8	HIV positive	Acute/Early controllers	Chronic	Control	12	31	179	0.862	1	Wilcoxon signed-rank test	0.0815378
28	HIV positive	Acute/Early controllers	Chronic	Control	12	31	193	0.862	1	Wilcoxon signed-rank test	-0.518885
29	HIV negative	Early outcome	Chronic	Control	8	21	80	0.867	1	Wilcoxon signed-rank test	-0.346063
36	HIV negative	Early outcome	Chronic	Control	8	21	88	0.867	1	Wilcoxon signed-rank test	0.366007
16	HIV negative	Pre-infection	Chronic	Control	9	23	108	0.869	1	Wilcoxon signed-rank test	-0.254865
18	HIV positive	Pre-infection	Chronic	Control	12	28	174	0.873	1	Wilcoxon signed-rank test	-0.41649
19	HIV positive	Pre-infection	Chronic	Control	12	28	162	0.873	1	Wilcoxon signed-rank test	-0.00236852
19	HIV negative	Acute/Early controllers	Chronic	Control	9	22	95	0.881	1	Wilcoxon signed-rank test	0.0332807
24	HIV negative	Acute/Early controllers	Chronic	Control	9	22	95	0.881	1	Wilcoxon signed-rank test	0.247697
37	HIV positive	Acute/Early controllers	Chronic	Control	12	31	192	0.883	1	Wilcoxon signed-rank test	-0.62316
14	HIV positive	Early outcome	Chronic	Control	11	25	133	0.892	1	Wilcoxon signed-rank test	0.252199
24	HIV positive	Early outcome	Chronic	Control	11	25	142	0.892	1	Wilcoxon signed-rank test	0.0053422
38	HIV positive	Early outcome	Chronic	Control	11	25	142	0.892	1	Wilcoxon signed-rank test	-0.364702
5	HIV positive	Pre-infection	Chronic	Control	12	28	163	0.896	1	Wilcoxon signed-rank test	0.124444
2	HIV negative	Acute/Early controllers	Chronic	Control	9	22	102	0.899	1	Wilcoxon signed-rank test	-1.53759
25	HIV negative	Pre-infection	Chronic	Control	9	23	107	0.902	1	Wilcoxon signed-rank test	-0.0432175
8	HIV negative	Early outcome	Chronic	Control	8	21	81	0.905	1	Wilcoxon signed-rank test	-0.493397
13	HIV negative	Early outcome	Chronic	Control	8	21	87	0.905	1	Wilcoxon signed-rank test	-0.0401786
4	HIV positive	Late outcome	Chronic	Control	5	11	26	0.913	1	Wilcoxon signed-rank test	0.130295
19	HIV positive	Late outcome	Chronic	Control	5	11	26	0.913	1	Wilcoxon signed-rank test	0.15192
39	HIV positive	Late outcome	Chronic	Control	5	11	26	0.913	1	Wilcoxon signed-rank test	0.0557335
29	HIV positive	Pre-infection	Chronic	Control	12	28	172	0.918	1	Wilcoxon signed-rank test	-0.198614
3	HIV positive	Early outcome	Chronic	Control	11	25	134	0.919	1	Wilcoxon signed-rank test	1.27395
23	HIV positive	Pre-infection	Chronic	Control	12	28	172	0.919	1	Wilcoxon signed-rank test	-0.0991432
21	HIV negative	Pre-infection	Chronic	Control	9	23	106	0.934	1	Wilcoxon signed-rank test	-0.052966
26	HIV negative	Pre-infection	Chronic	Control	9	23	101	0.934	1	Wilcoxon signed-rank test	-0.287371
39	HIV negative	Pre-infection	Chronic	Control	9	23	106	0.934	1	Wilcoxon signed-rank test	0.340433
3	HIV negative	Late outcome	Chronic	Control	2	15	16	0.941	1	Wilcoxon signed-rank test	0.0216894
9	HIV negative	Late outcome	Chronic	Control	2	15	14	0.941	1	Wilcoxon signed-rank test	0.23904
13	HIV negative	Late outcome	Chronic	Control	2	15	14	0.941	1	Wilcoxon signed-rank test	0.324228
22	HIV negative	Late outcome	Chronic	Control	2	15	14	0.941	1	Wilcoxon signed-rank test	1.08661
31	HIV negative	Late outcome	Chronic	Control	2	15	16	0.941	1	Wilcoxon signed-rank test	0.489678
39	HIV negative	Late outcome	Chronic	Control	2	15	16	0.941	1	Wilcoxon signed-rank test	0.0494604
40	HIV negative	Late outcome	Chronic	Control	2	15	16	0.941	1	Wilcoxon signed-rank test	0.516822
20	HIV positive	Pre-infection	Chronic	Control	12	28	165	0.942	1	Wilcoxon signed-rank test	0.353345
31	HIV negative	Early outcome	Chronic	Control	8	21	82	0.943	1	Wilcoxon signed-rank test	0.0115084
25	HIV positive	Early outcome	Chronic	Control	11	25	140	0.946	1	Wilcoxon signed-rank test	0.195298
23	HIV positive	Acute/Early controllers	Chronic	Control	12	31	189	0.947	1	Wilcoxon signed-rank test	-0.567567
36	HIV negative	Acute/Early controllers	Chronic	Control	9	22	101	0.949	1	Wilcoxon signed-rank test	0.045174
8	HIV positive	Pre-infection	Chronic	Control	12	28	170	0.965	1	Wilcoxon signed-rank test	-0.100594
16	HIV positive	Pre-infection	Chronic	Control	12	28	170	0.965	1	Wilcoxon signed-rank test	0.344592
34	HIV positive	Acute/Early controllers	Chronic	Control	12	31	188	0.968	1	Wilcoxon signed-rank test	-1.65211
39	HIV positive	Acute/Early controllers	Chronic	Control	12	31	184	0.968	1	Wilcoxon signed-rank test	0.281461
21	HIV positive	Early outcome	Chronic	Control	11	25	139	0.973	1	Wilcoxon signed-rank test	0.195721
2	HIV negative	Early outcome	Chronic	Control	8	21	85	0.98	1	Wilcoxon signed-rank test	2.0931
4	HIV negative	Early outcome	Chronic	Control	8	21	83	0.981	1	Wilcoxon signed-rank test	0.00257291
40	HIV negative	Early outcome	Chronic	Control	8	21	83	0.981	1	Wilcoxon signed-rank test	0.678397
38	HIV negative	Acute/Early controllers	Chronic	Control	9	22	100	0.983	1	Wilcoxon signed-rank test	0.712066
25	HIV positive	Pre-infection	Chronic	Control	12	28	167	0.988	1	Wilcoxon signed-rank test	-0.0706179
7	HIV positive	Acute/Early controllers	Chronic	Control	12	31	186	1	1	Wilcoxon signed-rank test	0.00316212
15	HIV positive	Late outcome	Chronic	Control	5	11	27	1	1	Wilcoxon signed-rank test	-0.234333
15	HIV positive	Pre-infection	Chronic	Control	12	28	168	1	1	Wilcoxon signed-rank test	0.130711
19	HIV negative	Pre-infection	Chronic	Control	9	23	104	1	1	Wilcoxon signed-rank test	-0.0243619
20	HIV negative	Pre-infection	Chronic	Control	9	23	104	1	1	Wilcoxon signed-rank test	-0.134905
20	HIV positive	Late outcome	Chronic	Control	5	11	27	1	1	Wilcoxon signed-rank test	-0.00954348
30	HIV negative	Acute/Early controllers	Chronic	Control	9	22	99	1	1	Wilcoxon signed-rank test	-0.198568
36	HIV negative	Late outcome	Chronic	Control	2	15	15	1	1	Wilcoxon signed-rank test	0.801496

## Sheet: Figures 5A and B
SOMclust	HBV Outcome	HIV_status_chr	Wilcox	Test	Group1	Group2	Comparison	Fold	Comparison_fctr
1	Chronic	HIV negative	NA	Wilcoxon signed-rank test	Pre-infection	Acute/Early controllers	fold_Pre-infection_Acute/Early controllers	1	fold_Pre-infection_Acute/Early controllers
1	Chronic	HIV positive	0.0685332	Wilcoxon signed-rank test	Pre-infection	Acute/Early controllers	fold_Pre-infection_Acute/Early controllers	7.24008	fold_Pre-infection_Acute/Early controllers
1	Control	HIV negative	0.984671	Wilcoxon signed-rank test	Pre-infection	Acute/Early controllers	fold_Pre-infection_Acute/Early controllers	0.414678	fold_Pre-infection_Acute/Early controllers
1	Control	HIV positive	0.312396	Wilcoxon signed-rank test	Pre-infection	Acute/Early controllers	fold_Pre-infection_Acute/Early controllers	1.14987	fold_Pre-infection_Acute/Early controllers
2	Chronic	HIV negative	NA	Wilcoxon signed-rank test	Pre-infection	Acute/Early controllers	fold_Pre-infection_Acute/Early controllers	1	fold_Pre-infection_Acute/Early controllers
2	Chronic	HIV positive	NA	Wilcoxon signed-rank test	Pre-infection	Acute/Early controllers	fold_Pre-infection_Acute/Early controllers	1	fold_Pre-infection_Acute/Early controllers
2	Control	HIV negative	NA	Wilcoxon signed-rank test	Pre-infection	Acute/Early controllers	fold_Pre-infection_Acute/Early controllers	1	fold_Pre-infection_Acute/Early controllers
2	Control	HIV positive	0.942108	Wilcoxon signed-rank test	Pre-infection	Acute/Early controllers	fold_Pre-infection_Acute/Early controllers	0.166054	fold_Pre-infection_Acute/Early controllers
3	Chronic	HIV negative	0.374063	Wilcoxon signed-rank test	Pre-infection	Acute/Early controllers	fold_Pre-infection_Acute/Early controllers	31.0366	fold_Pre-infection_Acute/Early controllers
3	Chronic	HIV positive	0.359317	Wilcoxon signed-rank test	Pre-infection	Acute/Early controllers	fold_Pre-infection_Acute/Early controllers	25.8398	fold_Pre-infection_Acute/Early controllers
3	Control	HIV negative	0.15256	Wilcoxon signed-rank test	Pre-infection	Acute/Early controllers	fold_Pre-infection_Acute/Early controllers	18.8047	fold_Pre-infection_Acute/Early controllers
3	Control	HIV positive	0.986106	Wilcoxon signed-rank test	Pre-infection	Acute/Early controllers	fold_Pre-infection_Acute/Early controllers	5.94754	fold_Pre-infection_Acute/Early controllers
4	Chronic	HIV negative	0.0385787	Wilcoxon signed-rank test	Pre-infection	Acute/Early controllers	fold_Pre-infection_Acute/Early controllers	5.11636	fold_Pre-infection_Acute/Early controllers
4	Chronic	HIV positive	0.592722	Wilcoxon signed-rank test	Pre-infection	Acute/Early controllers	fold_Pre-infection_Acute/Early controllers	0.697895	fold_Pre-infection_Acute/Early controllers
4	Control	HIV negative	0.14385	Wilcoxon signed-rank test	Pre-infection	Acute/Early controllers	fold_Pre-infection_Acute/Early controllers	0.777816	fold_Pre-infection_Acute/Early controllers
4	Control	HIV positive	0.0700219	Wilcoxon signed-rank test	Pre-infection	Acute/Early controllers	fold_Pre-infection_Acute/Early controllers	0.275246	fold_Pre-infection_Acute/Early controllers
5	Chronic	HIV negative	0.374063	Wilcoxon signed-rank test	Pre-infection	Acute/Early controllers	fold_Pre-infection_Acute/Early controllers	3.93035	fold_Pre-infection_Acute/Early controllers
5	Chronic	HIV positive	0.359317	Wilcoxon signed-rank test	Pre-infection	Acute/Early controllers	fold_Pre-infection_Acute/Early controllers	0.2535	fold_Pre-infection_Acute/Early controllers
5	Control	HIV negative	0.984671	Wilcoxon signed-rank test	Pre-infection	Acute/Early controllers	fold_Pre-infection_Acute/Early controllers	0.934397	fold_Pre-infection_Acute/Early controllers
5	Control	HIV positive	0.359436	Wilcoxon signed-rank test	Pre-infection	Acute/Early controllers	fold_Pre-infection_Acute/Early controllers	0.18503	fold_Pre-infection_Acute/Early controllers
6	Chronic	HIV negative	0.374063	Wilcoxon signed-rank test	Pre-infection	Acute/Early controllers	fold_Pre-infection_Acute/Early controllers	0.17565	fold_Pre-infection_Acute/Early controllers
6	Chronic	HIV positive	0.58067	Wilcoxon signed-rank test	Pre-infection	Acute/Early controllers	fold_Pre-infection_Acute/Early controllers	2.10695	fold_Pre-infection_Acute/Early controllers
6	Control	HIV negative	0.48269	Wilcoxon signed-rank test	Pre-infection	Acute/Early controllers	fold_Pre-infection_Acute/Early controllers	0.4371	fold_Pre-infection_Acute/Early controllers
6	Control	HIV positive	0.807815	Wilcoxon signed-rank test	Pre-infection	Acute/Early controllers	fold_Pre-infection_Acute/Early controllers	0.276775	fold_Pre-infection_Acute/Early controllers
7	Chronic	HIV negative	0.737432	Wilcoxon signed-rank test	Pre-infection	Acute/Early controllers	fold_Pre-infection_Acute/Early controllers	1.20944	fold_Pre-infection_Acute/Early controllers
7	Chronic	HIV positive	0.0785715	Wilcoxon signed-rank test	Pre-infection	Acute/Early controllers	fold_Pre-infection_Acute/Early controllers	0.375215	fold_Pre-infection_Acute/Early controllers
7	Control	HIV negative	0.373595	Wilcoxon signed-rank test	Pre-infection	Acute/Early controllers	fold_Pre-infection_Acute/Early controllers	0.32313	fold_Pre-infection_Acute/Early controllers
7	Control	HIV positive	0.875285	Wilcoxon signed-rank test	Pre-infection	Acute/Early controllers	fold_Pre-infection_Acute/Early controllers	0.970492	fold_Pre-infection_Acute/Early controllers
8	Chronic	HIV negative	0.374063	Wilcoxon signed-rank test	Pre-infection	Acute/Early controllers	fold_Pre-infection_Acute/Early controllers	7.83024	fold_Pre-infection_Acute/Early controllers
8	Chronic	HIV positive	0.58067	Wilcoxon signed-rank test	Pre-infection	Acute/Early controllers	fold_Pre-infection_Acute/Early controllers	12.7612	fold_Pre-infection_Acute/Early controllers
8	Control	HIV negative	0.15256	Wilcoxon signed-rank test	Pre-infection	Acute/Early controllers	fold_Pre-infection_Acute/Early controllers	15.7791	fold_Pre-infection_Acute/Early controllers
8	Control	HIV positive	0.351868	Wilcoxon signed-rank test	Pre-infection	Acute/Early controllers	fold_Pre-infection_Acute/Early controllers	0.335797	fold_Pre-infection_Acute/Early controllers
9	Chronic	HIV negative	0.374063	Wilcoxon signed-rank test	Pre-infection	Acute/Early controllers	fold_Pre-infection_Acute/Early controllers	0.153	fold_Pre-infection_Acute/Early controllers
9	Chronic	HIV positive	NA	Wilcoxon signed-rank test	Pre-infection	Acute/Early controllers	fold_Pre-infection_Acute/Early controllers	1	fold_Pre-infection_Acute/Early controllers
9	Control	HIV negative	0.97464	Wilcoxon signed-rank test	Pre-infection	Acute/Early controllers	fold_Pre-infection_Acute/Early controllers	2.04404	fold_Pre-infection_Acute/Early controllers
9	Control	HIV positive	0.930614	Wilcoxon signed-rank test	Pre-infection	Acute/Early controllers	fold_Pre-infection_Acute/Early controllers	0.316571	fold_Pre-infection_Acute/Early controllers
10	Chronic	HIV negative	NA	Wilcoxon signed-rank test	Pre-infection	Acute/Early controllers	fold_Pre-infection_Acute/Early controllers	1	fold_Pre-infection_Acute/Early controllers
10	Chronic	HIV positive	0.714487	Wilcoxon signed-rank test	Pre-infection	Acute/Early controllers	fold_Pre-infection_Acute/Early controllers	0.859425	fold_Pre-infection_Acute/Early controllers
10	Control	HIV negative	0.328065	Wilcoxon signed-rank test	Pre-infection	Acute/Early controllers	fold_Pre-infection_Acute/Early controllers	8.20479	fold_Pre-infection_Acute/Early controllers
10	Control	HIV positive	0.028966	Wilcoxon signed-rank test	Pre-infection	Acute/Early controllers	fold_Pre-infection_Acute/Early controllers	21.9804	fold_Pre-infection_Acute/Early controllers
11	Chronic	HIV negative	0.466761	Wilcoxon signed-rank test	Pre-infection	Acute/Early controllers	fold_Pre-infection_Acute/Early controllers	2.29359	fold_Pre-infection_Acute/Early controllers
11	Chronic	HIV positive	0.893913	Wilcoxon signed-rank test	Pre-infection	Acute/Early controllers	fold_Pre-infection_Acute/Early controllers	1.4368	fold_Pre-infection_Acute/Early controllers
11	Control	HIV negative	0.171306	Wilcoxon signed-rank test	Pre-infection	Acute/Early controllers	fold_Pre-infection_Acute/Early controllers	0.704664	fold_Pre-infection_Acute/Early controllers
11	Control	HIV positive	0.593915	Wilcoxon signed-rank test	Pre-infection	Acute/Early controllers	fold_Pre-infection_Acute/Early controllers	1.95707	fold_Pre-infection_Acute/Early controllers
12	Chronic	HIV negative	NA	Wilcoxon signed-rank test	Pre-infection	Acute/Early controllers	fold_Pre-infection_Acute/Early controllers	1	fold_Pre-infection_Acute/Early controllers
12	Chronic	HIV positive	0.359317	Wilcoxon signed-rank test	Pre-infection	Acute/Early controllers	fold_Pre-infection_Acute/Early controllers	39.4011	fold_Pre-infection_Acute/Early controllers
12	Control	HIV negative	NA	Wilcoxon signed-rank test	Pre-infection	Acute/Early controllers	fold_Pre-infection_Acute/Early controllers	1	fold_Pre-infection_Acute/Early controllers
12	Control	HIV positive	0.632331	Wilcoxon signed-rank test	Pre-infection	Acute/Early controllers	fold_Pre-infection_Acute/Early controllers	2.03493	fold_Pre-infection_Acute/Early controllers
13	Chronic	HIV negative	0.683458	Wilcoxon signed-rank test	Pre-infection	Acute/Early controllers	fold_Pre-infection_Acute/Early controllers	0.945491	fold_Pre-infection_Acute/Early controllers
13	Chronic	HIV positive	NA	Wilcoxon signed-rank test	Pre-infection	Acute/Early controllers	fold_Pre-infection_Acute/Early controllers	1	fold_Pre-infection_Acute/Early controllers
13	Control	HIV negative	0.328065	Wilcoxon signed-rank test	Pre-infection	Acute/Early controllers	fold_Pre-infection_Acute/Early controllers	4.25804	fold_Pre-infection_Acute/Early controllers
13	Control	HIV positive	0.510623	Wilcoxon signed-rank test	Pre-infection	Acute/Early controllers	fold_Pre-infection_Acute/Early controllers	0.162909	fold_Pre-infection_Acute/Early controllers
14	Chronic	HIV negative	1	Wilcoxon signed-rank test	Pre-infection	Acute/Early controllers	fold_Pre-infection_Acute/Early controllers	0.542315	fold_Pre-infection_Acute/Early controllers
14	Chronic	HIV positive	0.286045	Wilcoxon signed-rank test	Pre-infection	Acute/Early controllers	fold_Pre-infection_Acute/Early controllers	0.107575	fold_Pre-infection_Acute/Early controllers
14	Control	HIV negative	0.692162	Wilcoxon signed-rank test	Pre-infection	Acute/Early controllers	fold_Pre-infection_Acute/Early controllers	0.259507	fold_Pre-infection_Acute/Early controllers
14	Control	HIV positive	0.790415	Wilcoxon signed-rank test	Pre-infection	Acute/Early controllers	fold_Pre-infection_Acute/Early controllers	1.6062	fold_Pre-infection_Acute/Early controllers
15	Chronic	HIV negative	NA	Wilcoxon signed-rank test	Pre-infection	Acute/Early controllers	fold_Pre-infection_Acute/Early controllers	1	fold_Pre-infection_Acute/Early controllers
15	Chronic	HIV positive	0.359317	Wilcoxon signed-rank test	Pre-infection	Acute/Early controllers	fold_Pre-infection_Acute/Early controllers	0.14412	fold_Pre-infection_Acute/Early controllers
15	Control	HIV negative	NA	Wilcoxon signed-rank test	Pre-infection	Acute/Early controllers	fold_Pre-infection_Acute/Early controllers	1	fold_Pre-infection_Acute/Early controllers
15	Control	HIV positive	0.0979984	Wilcoxon signed-rank test	Pre-infection	Acute/Early controllers	fold_Pre-infection_Acute/Early controllers	11.3621	fold_Pre-infection_Acute/Early controllers
16	Chronic	HIV negative	0.916235	Wilcoxon signed-rank test	Pre-infection	Acute/Early controllers	fold_Pre-infection_Acute/Early controllers	3.38583	fold_Pre-infection_Acute/Early controllers
16	Chronic	HIV positive	0.58067	Wilcoxon signed-rank test	Pre-infection	Acute/Early controllers	fold_Pre-infection_Acute/Early controllers	4.25426	fold_Pre-infection_Acute/Early controllers
16	Control	HIV negative	0.416526	Wilcoxon signed-rank test	Pre-infection	Acute/Early controllers	fold_Pre-infection_Acute/Early controllers	1.87043	fold_Pre-infection_Acute/Early controllers
16	Control	HIV positive	0.593507	Wilcoxon signed-rank test	Pre-infection	Acute/Early controllers	fold_Pre-infection_Acute/Early controllers	0.923506	fold_Pre-infection_Acute/Early controllers
17	Chronic	HIV negative	NA	Wilcoxon signed-rank test	Pre-infection	Acute/Early controllers	fold_Pre-infection_Acute/Early controllers	1	fold_Pre-infection_Acute/Early controllers
17	Chronic	HIV positive	NA	Wilcoxon signed-rank test	Pre-infection	Acute/Early controllers	fold_Pre-infection_Acute/Early controllers	1	fold_Pre-infection_Acute/Early controllers
17	Control	HIV negative	NA	Wilcoxon signed-rank test	Pre-infection	Acute/Early controllers	fold_Pre-infection_Acute/Early controllers	1	fold_Pre-infection_Acute/Early controllers
17	Control	HIV positive	0.359436	Wilcoxon signed-rank test	Pre-infection	Acute/Early controllers	fold_Pre-infection_Acute/Early controllers	24.6245	fold_Pre-infection_Acute/Early controllers
18	Chronic	HIV negative	0.275196	Wilcoxon signed-rank test	Pre-infection	Acute/Early controllers	fold_Pre-infection_Acute/Early controllers	0.103227	fold_Pre-infection_Acute/Early controllers
18	Chronic	HIV positive	0.359317	Wilcoxon signed-rank test	Pre-infection	Acute/Early controllers	fold_Pre-infection_Acute/Early controllers	0.34956	fold_Pre-infection_Acute/Early controllers
18	Control	HIV negative	0.923467	Wilcoxon signed-rank test	Pre-infection	Acute/Early controllers	fold_Pre-infection_Acute/Early controllers	1.41502	fold_Pre-infection_Acute/Early controllers
18	Control	HIV positive	0.443173	Wilcoxon signed-rank test	Pre-infection	Acute/Early controllers	fold_Pre-infection_Acute/Early controllers	2.60584	fold_Pre-infection_Acute/Early controllers
19	Chronic	HIV negative	NA	Wilcoxon signed-rank test	Pre-infection	Acute/Early controllers	fold_Pre-infection_Acute/Early controllers	1	fold_Pre-infection_Acute/Early controllers
19	Chronic	HIV positive	NA	Wilcoxon signed-rank test	Pre-infection	Acute/Early controllers	fold_Pre-infection_Acute/Early controllers	1	fold_Pre-infection_Acute/Early controllers
19	Control	HIV negative	NA	Wilcoxon signed-rank test	Pre-infection	Acute/Early controllers	fold_Pre-infection_Acute/Early controllers	1	fold_Pre-infection_Acute/Early controllers
19	Control	HIV positive	0.308551	Wilcoxon signed-rank test	Pre-infection	Acute/Early controllers	fold_Pre-infection_Acute/Early controllers	0.03668	fold_Pre-infection_Acute/Early controllers
20	Chronic	HIV negative	0.131926	Wilcoxon signed-rank test	Pre-infection	Acute/Early controllers	fold_Pre-infection_Acute/Early controllers	4.34203	fold_Pre-infection_Acute/Early controllers
20	Chronic	HIV positive	0.207632	Wilcoxon signed-rank test	Pre-infection	Acute/Early controllers	fold_Pre-infection_Acute/Early controllers	1.35315	fold_Pre-infection_Acute/Early controllers
20	Control	HIV negative	0.239064	Wilcoxon signed-rank test	Pre-infection	Acute/Early controllers	fold_Pre-infection_Acute/Early controllers	2.15123	fold_Pre-infection_Acute/Early controllers
20	Control	HIV positive	0.772865	Wilcoxon signed-rank test	Pre-infection	Acute/Early controllers	fold_Pre-infection_Acute/Early controllers	1.48405	fold_Pre-infection_Acute/Early controllers
21	Chronic	HIV negative	0.374063	Wilcoxon signed-rank test	Pre-infection	Acute/Early controllers	fold_Pre-infection_Acute/Early controllers	25.3389	fold_Pre-infection_Acute/Early controllers
21	Chronic	HIV positive	0.328106	Wilcoxon signed-rank test	Pre-infection	Acute/Early controllers	fold_Pre-infection_Acute/Early controllers	2.43107	fold_Pre-infection_Acute/Early controllers
21	Control	HIV negative	0.280236	Wilcoxon signed-rank test	Pre-infection	Acute/Early controllers	fold_Pre-infection_Acute/Early controllers	0.801281	fold_Pre-infection_Acute/Early controllers
21	Control	HIV positive	0.135671	Wilcoxon signed-rank test	Pre-infection	Acute/Early controllers	fold_Pre-infection_Acute/Early controllers	17.7341	fold_Pre-infection_Acute/Early controllers
22	Chronic	HIV negative	NA	Wilcoxon signed-rank test	Pre-infection	Acute/Early controllers	fold_Pre-infection_Acute/Early controllers	1	fold_Pre-infection_Acute/Early controllers
22	Chronic	HIV positive	0.359317	Wilcoxon signed-rank test	Pre-infection	Acute/Early controllers	fold_Pre-infection_Acute/Early controllers	14.7232	fold_Pre-infection_Acute/Early controllers
22	Control	HIV negative	0.328065	Wilcoxon signed-rank test	Pre-infection	Acute/Early controllers	fold_Pre-infection_Acute/Early controllers	27.8862	fold_Pre-infection_Acute/Early controllers
22	Control	HIV positive	0.0979984	Wilcoxon signed-rank test	Pre-infection	Acute/Early controllers	fold_Pre-infection_Acute/Early controllers	69.5271	fold_Pre-infection_Acute/Early controllers
23	Chronic	HIV negative	0.496769	Wilcoxon signed-rank test	Pre-infection	Acute/Early controllers	fold_Pre-infection_Acute/Early controllers	0.275885	fold_Pre-infection_Acute/Early controllers
23	Chronic	HIV positive	1	Wilcoxon signed-rank test	Pre-infection	Acute/Early controllers	fold_Pre-infection_Acute/Early controllers	0.564296	fold_Pre-infection_Acute/Early controllers
23	Control	HIV negative	0.599558	Wilcoxon signed-rank test	Pre-infection	Acute/Early controllers	fold_Pre-infection_Acute/Early controllers	0.474385	fold_Pre-infection_Acute/Early controllers
23	Control	HIV positive	0.0661309	Wilcoxon signed-rank test	Pre-infection	Acute/Early controllers	fold_Pre-infection_Acute/Early controllers	0.116002	fold_Pre-infection_Acute/Early controllers
24	Chronic	HIV negative	0.374063	Wilcoxon signed-rank test	Pre-infection	Acute/Early controllers	fold_Pre-infection_Acute/Early controllers	0.01755	fold_Pre-infection_Acute/Early controllers
24	Chronic	HIV positive	NA	Wilcoxon signed-rank test	Pre-infection	Acute/Early controllers	fold_Pre-infection_Acute/Early controllers	1	fold_Pre-infection_Acute/Early controllers
24	Control	HIV negative	1	Wilcoxon signed-rank test	Pre-infection	Acute/Early controllers	fold_Pre-infection_Acute/Early controllers	0.596292	fold_Pre-infection_Acute/Early controllers
24	Control	HIV positive	0.0532364	Wilcoxon signed-rank test	Pre-infection	Acute/Early controllers	fold_Pre-infection_Acute/Early controllers	47.8236	fold_Pre-infection_Acute/Early controllers
25	Chronic	HIV negative	0.496769	Wilcoxon signed-rank test	Pre-infection	Acute/Early controllers	fold_Pre-infection_Acute/Early controllers	7.08915	fold_Pre-infection_Acute/Early controllers
25	Chronic	HIV positive	0.359317	Wilcoxon signed-rank test	Pre-infection	Acute/Early controllers	fold_Pre-infection_Acute/Early controllers	5.75506	fold_Pre-infection_Acute/Early controllers
25	Control	HIV negative	0.408704	Wilcoxon signed-rank test	Pre-infection	Acute/Early controllers	fold_Pre-infection_Acute/Early controllers	0.287761	fold_Pre-infection_Acute/Early controllers
25	Control	HIV positive	0.186903	Wilcoxon signed-rank test	Pre-infection	Acute/Early controllers	fold_Pre-infection_Acute/Early controllers	10.5584	fold_Pre-infection_Acute/Early controllers
26	Chronic	HIV negative	0.226455	Wilcoxon signed-rank test	Pre-infection	Acute/Early controllers	fold_Pre-infection_Acute/Early controllers	5.39886	fold_Pre-infection_Acute/Early controllers
26	Chronic	HIV positive	0.893913	Wilcoxon signed-rank test	Pre-infection	Acute/Early controllers	fold_Pre-infection_Acute/Early controllers	3.58252	fold_Pre-infection_Acute/Early controllers
26	Control	HIV negative	0.79442	Wilcoxon signed-rank test	Pre-infection	Acute/Early controllers	fold_Pre-infection_Acute/Early controllers	1.37053	fold_Pre-infection_Acute/Early controllers
26	Control	HIV positive	0.35717	Wilcoxon signed-rank test	Pre-infection	Acute/Early controllers	fold_Pre-infection_Acute/Early controllers	2.77577	fold_Pre-infection_Acute/Early controllers
27	Chronic	HIV negative	0.396053	Wilcoxon signed-rank test	Pre-infection	Acute/Early controllers	fold_Pre-infection_Acute/Early controllers	1.14557	fold_Pre-infection_Acute/Early controllers
27	Chronic	HIV positive	1	Wilcoxon signed-rank test	Pre-infection	Acute/Early controllers	fold_Pre-infection_Acute/Early controllers	0.742117	fold_Pre-infection_Acute/Early controllers
27	Control	HIV negative	0.651144	Wilcoxon signed-rank test	Pre-infection	Acute/Early controllers	fold_Pre-infection_Acute/Early controllers	2.50395	fold_Pre-infection_Acute/Early controllers
27	Control	HIV positive	0.267401	Wilcoxon signed-rank test	Pre-infection	Acute/Early controllers	fold_Pre-infection_Acute/Early controllers	2.44095	fold_Pre-infection_Acute/Early controllers
28	Chronic	HIV negative	NA	Wilcoxon signed-rank test	Pre-infection	Acute/Early controllers	fold_Pre-infection_Acute/Early controllers	1	fold_Pre-infection_Acute/Early controllers
28	Chronic	HIV positive	0.359317	Wilcoxon signed-rank test	Pre-infection	Acute/Early controllers	fold_Pre-infection_Acute/Early controllers	0.21324	fold_Pre-infection_Acute/Early controllers
28	Control	HIV negative	0.15256	Wilcoxon signed-rank test	Pre-infection	Acute/Early controllers	fold_Pre-infection_Acute/Early controllers	14.3764	fold_Pre-infection_Acute/Early controllers
28	Control	HIV positive	0.028966	Wilcoxon signed-rank test	Pre-infection	Acute/Early controllers	fold_Pre-infection_Acute/Early controllers	45.1223	fold_Pre-infection_Acute/Early controllers
29	Chronic	HIV negative	NA	Wilcoxon signed-rank test	Pre-infection	Acute/Early controllers	fold_Pre-infection_Acute/Early controllers	1	fold_Pre-infection_Acute/Early controllers
29	Chronic	HIV positive	NA	Wilcoxon signed-rank test	Pre-infection	Acute/Early controllers	fold_Pre-infection_Acute/Early controllers	1	fold_Pre-infection_Acute/Early controllers
29	Control	HIV negative	0.563574	Wilcoxon signed-rank test	Pre-infection	Acute/Early controllers	fold_Pre-infection_Acute/Early controllers	0.027595	fold_Pre-infection_Acute/Early controllers
29	Control	HIV positive	0.359436	Wilcoxon signed-rank test	Pre-infection	Acute/Early controllers	fold_Pre-infection_Acute/Early controllers	27.571	fold_Pre-infection_Acute/Early controllers
30	Chronic	HIV negative	NA	Wilcoxon signed-rank test	Pre-infection	Acute/Early controllers	fold_Pre-infection_Acute/Early controllers	1	fold_Pre-infection_Acute/Early controllers
30	Chronic	HIV positive	0.359317	Wilcoxon signed-rank test	Pre-infection	Acute/Early controllers	fold_Pre-infection_Acute/Early controllers	5.48246	fold_Pre-infection_Acute/Early controllers
30	Control	HIV negative	0.61755	Wilcoxon signed-rank test	Pre-infection	Acute/Early controllers	fold_Pre-infection_Acute/Early controllers	1.50093	fold_Pre-infection_Acute/Early controllers
30	Control	HIV positive	0.942108	Wilcoxon signed-rank test	Pre-infection	Acute/Early controllers	fold_Pre-infection_Acute/Early controllers	0.793744	fold_Pre-infection_Acute/Early controllers
31	Chronic	HIV negative	0.374063	Wilcoxon signed-rank test	Pre-infection	Acute/Early controllers	fold_Pre-infection_Acute/Early controllers	12.4844	fold_Pre-infection_Acute/Early controllers
31	Chronic	HIV positive	0.964544	Wilcoxon signed-rank test	Pre-infection	Acute/Early controllers	fold_Pre-infection_Acute/Early controllers	1.03069	fold_Pre-infection_Acute/Early controllers
31	Control	HIV negative	0.732401	Wilcoxon signed-rank test	Pre-infection	Acute/Early controllers	fold_Pre-infection_Acute/Early controllers	0.56765	fold_Pre-infection_Acute/Early controllers
31	Control	HIV positive	0.102622	Wilcoxon signed-rank test	Pre-infection	Acute/Early controllers	fold_Pre-infection_Acute/Early controllers	0.977561	fold_Pre-infection_Acute/Early controllers
32	Chronic	HIV negative	NA	Wilcoxon signed-rank test	Pre-infection	Acute/Early controllers	fold_Pre-infection_Acute/Early controllers	1	fold_Pre-infection_Acute/Early controllers
32	Chronic	HIV positive	NA	Wilcoxon signed-rank test	Pre-infection	Acute/Early controllers	fold_Pre-infection_Acute/Early controllers	1	fold_Pre-infection_Acute/Early controllers
32	Control	HIV negative	0.328065	Wilcoxon signed-rank test	Pre-infection	Acute/Early controllers	fold_Pre-infection_Acute/Early controllers	59.8086	fold_Pre-infection_Acute/Early controllers
32	Control	HIV positive	NA	Wilcoxon signed-rank test	Pre-infection	Acute/Early controllers	fold_Pre-infection_Acute/Early controllers	1	fold_Pre-infection_Acute/Early controllers
33	Chronic	HIV negative	0.374063	Wilcoxon signed-rank test	Pre-infection	Acute/Early controllers	fold_Pre-infection_Acute/Early controllers	0.29592	fold_Pre-infection_Acute/Early controllers
33	Chronic	HIV positive	0.359317	Wilcoxon signed-rank test	Pre-infection	Acute/Early controllers	fold_Pre-infection_Acute/Early controllers	0.70464	fold_Pre-infection_Acute/Early controllers
33	Control	HIV negative	0.545982	Wilcoxon signed-rank test	Pre-infection	Acute/Early controllers	fold_Pre-infection_Acute/Early controllers	5.48652	fold_Pre-infection_Acute/Early controllers
33	Control	HIV positive	0.765302	Wilcoxon signed-rank test	Pre-infection	Acute/Early controllers	fold_Pre-infection_Acute/Early controllers	0.749114	fold_Pre-infection_Acute/Early controllers
34	Chronic	HIV negative	0.374063	Wilcoxon signed-rank test	Pre-infection	Acute/Early controllers	fold_Pre-infection_Acute/Early controllers	96.6184	fold_Pre-infection_Acute/Early controllers
34	Chronic	HIV positive	NA	Wilcoxon signed-rank test	Pre-infection	Acute/Early controllers	fold_Pre-infection_Acute/Early controllers	1	fold_Pre-infection_Acute/Early controllers
34	Control	HIV negative	0.322759	Wilcoxon signed-rank test	Pre-infection	Acute/Early controllers	fold_Pre-infection_Acute/Early controllers	0.207122	fold_Pre-infection_Acute/Early controllers
34	Control	HIV positive	NA	Wilcoxon signed-rank test	Pre-infection	Acute/Early controllers	fold_Pre-infection_Acute/Early controllers	1	fold_Pre-infection_Acute/Early controllers
35	Chronic	HIV negative	NA	Wilcoxon signed-rank test	Pre-infection	Acute/Early controllers	fold_Pre-infection_Acute/Early controllers	1	fold_Pre-infection_Acute/Early controllers
35	Chronic	HIV positive	NA	Wilcoxon signed-rank test	Pre-infection	Acute/Early controllers	fold_Pre-infection_Acute/Early controllers	1	fold_Pre-infection_Acute/Early controllers
35	Control	HIV negative	NA	Wilcoxon signed-rank test	Pre-infection	Acute/Early controllers	fold_Pre-infection_Acute/Early controllers	1	fold_Pre-infection_Acute/Early controllers
35	Control	HIV positive	NA	Wilcoxon signed-rank test	Pre-infection	Acute/Early controllers	fold_Pre-infection_Acute/Early controllers	1	fold_Pre-infection_Acute/Early controllers
36	Chronic	HIV negative	0.374063	Wilcoxon signed-rank test	Pre-infection	Acute/Early controllers	fold_Pre-infection_Acute/Early controllers	79.9361	fold_Pre-infection_Acute/Early controllers
36	Chronic	HIV positive	0.359317	Wilcoxon signed-rank test	Pre-infection	Acute/Early controllers	fold_Pre-infection_Acute/Early controllers	0.01932	fold_Pre-infection_Acute/Early controllers
36	Control	HIV negative	NA	Wilcoxon signed-rank test	Pre-infection	Acute/Early controllers	fold_Pre-infection_Acute/Early controllers	1	fold_Pre-infection_Acute/Early controllers
36	Control	HIV positive	NA	Wilcoxon signed-rank test	Pre-infection	Acute/Early controllers	fold_Pre-infection_Acute/Early controllers	1	fold_Pre-infection_Acute/Early controllers
37	Chronic	HIV negative	0.374063	Wilcoxon signed-rank test	Pre-infection	Acute/Early controllers	fold_Pre-infection_Acute/Early controllers	4.93827	fold_Pre-infection_Acute/Early controllers
37	Chronic	HIV positive	0.359317	Wilcoxon signed-rank test	Pre-infection	Acute/Early controllers	fold_Pre-infection_Acute/Early controllers	10.0281	fold_Pre-infection_Acute/Early controllers
37	Control	HIV negative	0.171636	Wilcoxon signed-rank test	Pre-infection	Acute/Early controllers	fold_Pre-infection_Acute/Early controllers	0.0542705	fold_Pre-infection_Acute/Early controllers
37	Control	HIV positive	0.942108	Wilcoxon signed-rank test	Pre-infection	Acute/Early controllers	fold_Pre-infection_Acute/Early controllers	0.309698	fold_Pre-infection_Acute/Early controllers
38	Chronic	HIV negative	NA	Wilcoxon signed-rank test	Pre-infection	Acute/Early controllers	fold_Pre-infection_Acute/Early controllers	1	fold_Pre-infection_Acute/Early controllers
38	Chronic	HIV positive	NA	Wilcoxon signed-rank test	Pre-infection	Acute/Early controllers	fold_Pre-infection_Acute/Early controllers	1	fold_Pre-infection_Acute/Early controllers
38	Control	HIV negative	NA	Wilcoxon signed-rank test	Pre-infection	Acute/Early controllers	fold_Pre-infection_Acute/Early controllers	1	fold_Pre-infection_Acute/Early controllers
38	Control	HIV positive	NA	Wilcoxon signed-rank test	Pre-infection	Acute/Early controllers	fold_Pre-infection_Acute/Early controllers	1	fold_Pre-infection_Acute/Early controllers
39	Chronic	HIV negative	NA	Wilcoxon signed-rank test	Pre-infection	Acute/Early controllers	fold_Pre-infection_Acute/Early controllers	1	fold_Pre-infection_Acute/Early controllers
39	Chronic	HIV positive	NA	Wilcoxon signed-rank test	Pre-infection	Acute/Early controllers	fold_Pre-infection_Acute/Early controllers	1	fold_Pre-infection_Acute/Early controllers
39	Control	HIV negative	NA	Wilcoxon signed-rank test	Pre-infection	Acute/Early controllers	fold_Pre-infection_Acute/Early controllers	1	fold_Pre-infection_Acute/Early controllers
39	Control	HIV positive	0.308551	Wilcoxon signed-rank test	Pre-infection	Acute/Early controllers	fold_Pre-infection_Acute/Early controllers	0.01036	fold_Pre-infection_Acute/Early controllers
40	Chronic	HIV negative	NA	Wilcoxon signed-rank test	Pre-infection	Acute/Early controllers	fold_Pre-infection_Acute/Early controllers	1	fold_Pre-infection_Acute/Early controllers
40	Chronic	HIV positive	0.359317	Wilcoxon signed-rank test	Pre-infection	Acute/Early controllers	fold_Pre-infection_Acute/Early controllers	0.00552	fold_Pre-infection_Acute/Early controllers
40	Control	HIV negative	0.15256	Wilcoxon signed-rank test	Pre-infection	Acute/Early controllers	fold_Pre-infection_Acute/Early controllers	146.119	fold_Pre-infection_Acute/Early controllers
40	Control	HIV positive	NA	Wilcoxon signed-rank test	Pre-infection	Acute/Early controllers	fold_Pre-infection_Acute/Early controllers	1	fold_Pre-infection_Acute/Early controllers
1	Chronic	HIV negative	NA	Wilcoxon signed-rank test	Pre-infection	Early outcome	fold_Pre-infection_Early outcome	1	fold_Pre-infection_Early outcome
1	Chronic	HIV positive	0.528282	Wilcoxon signed-rank test	Pre-infection	Early outcome	fold_Pre-infection_Early outcome	5.9514	fold_Pre-infection_Early outcome
1	Control	HIV negative	0.579929	Wilcoxon signed-rank test	Pre-infection	Early outcome	fold_Pre-infection_Early outcome	1.71865	fold_Pre-infection_Early outcome
1	Control	HIV positive	0.382977	Wilcoxon signed-rank test	Pre-infection	Early outcome	fold_Pre-infection_Early outcome	1.62733	fold_Pre-infection_Early outcome
2	Chronic	HIV negative	NA	Wilcoxon signed-rank test	Pre-infection	Early outcome	fold_Pre-infection_Early outcome	1	fold_Pre-infection_Early outcome
2	Chronic	HIV positive	NA	Wilcoxon signed-rank test	Pre-infection	Early outcome	fold_Pre-infection_Early outcome	1	fold_Pre-infection_Early outcome
2	Control	HIV negative	0.31681	Wilcoxon signed-rank test	Pre-infection	Early outcome	fold_Pre-infection_Early outcome	16.5344	fold_Pre-infection_Early outcome
2	Control	HIV positive	0.504592	Wilcoxon signed-rank test	Pre-infection	Early outcome	fold_Pre-infection_Early outcome	3.85762	fold_Pre-infection_Early outcome
3	Chronic	HIV negative	NA	Wilcoxon signed-rank test	Pre-infection	Early outcome	fold_Pre-infection_Early outcome	1	fold_Pre-infection_Early outcome
3	Chronic	HIV positive	NA	Wilcoxon signed-rank test	Pre-infection	Early outcome	fold_Pre-infection_Early outcome	1	fold_Pre-infection_Early outcome
[truncated: 790 more rows]

## Sheet: Supplementary figure 3B
Trait_type	Trait	HIV Status	statistic	p.value	parameter	method
[truncated: 740 more rows]

## Sheet: Supplementary figure 3C and D
Population	Marker	HIV Status	comparison	Trait_type	fold	p_Wilcox	Test
[truncated: 111 more rows]
