# Supplementary material for: HIV causes global B cell dysregulation and restricts HBV-specific B cell development in an incident HBV cohort
Source: J Clin Invest. 2026 Apr 7;136(11):e203138. doi: 10.1172/JCI203138 (PMC13221222; doi:10.1172/JCI203138)
Supplement: Supporting data values [file jci-136-203138-s221.xlsx]

## Sheet: Figure 1C
Pre-infection, Global B cells
Naïve (% total B cells)			Transitional (% total B cells)			Marginal Zone (% total B cells)			IgD-only Memory (% total B cells)			IgM-only Memory (% total B cells)			B1 B cells (% total B cells)			Plasmablasts (% total B cells)			Total Memory (% total B cells)
MWoH	MWH		MWoH	MWH		MWoH	MWH		MWoH	MWH		MWoH	MWH		MWoH	MWH		MWoH	MWH		MWoH	MWH
43.9	24.4		3.98	9.33		4.35	7.72		0.48	0.65		4.73	5.32		0.24	2.12		0.066	3.73		14.5	23.7
29.1	36		2.37	7.75		4.11	6.82		0.34	0.7		5.19	8.48		0.62	1.64		1.61	2.12		22.2	17.6
29.4	31.7		2.36	3.58		2.89	5.16		0.53	0.91		5.56	8		0.38	1.74		0.34	3.74		33.8	15.3
28.6	27		2.63	5.13		9.23	5.73		0.24	0.8		3.19	13.6		1.68	3.25		0.63	1.3		30.9	19.7
48.7	30.6		8.37	9.72		3.17	2.91		0.28	0.58		4.01	4.07		0.97	3.34		0.55	3.62		4.56	26
41.1	73.3		0.91	3.33		10.9	0.64		0.19	0.026		2.58	0.74		0.85	0.84		0.34	0.96		14.7	4.07
30.7	51		0.48	7.89		18.5	6.24		0.45	0.32		10	1.91		0.98	1.29		0.39	3.13		6.65	9.17
39.8	32.2		4.48	1.53		4.18	4.87		0.25	0.91		0.76	4.68		1.74	3.53		1.36	0.89		12.9	18.2
20.4	60.6		2.69	2.15		12.9	2.27		0.7	0.19		2.88	0.51		3.25	4.55		0.5	0.51		30.7	17.2
30	30.4		2.7	3.41		6.96	17.2		0.26	1.15		0.95	9.38		3.16	1.54		1.22	1.85		27.1	9.1
32	40.7		11.7	15.6		2.04	2.53		0.17	0.22		2.06	0.79		2.67	1.91		0.13	2.01		18.9	17.1
46	42.4		17.5	16.6		1.62	2.06		0.094	0.2		0.45	1.33		1.27	2.49		0.98	0.56		15.6	13.8
27.3	61		2.23	7		17.8	1.86		0.57	0.14		6.17	0.62		0.47	0.98		1.56	1.57		10.1	9.01
57.1	45.3		4.12	6.7		5.77	8.28		0.11	0.92		0.89	2.45		0.6	3.67		1.95	1.44		18.7	15
10.7	45.4		1.32	7.61		9.98	5.6		0.11	0.58		0.8	2.46		0.73	2.76		0.49	1.95		46.7	15.6
44.8	34.1		5.48	4.84		6.58	8.92		0.27	0.21		1.42	2.06		0.74	2.57		1.42	0.82		24.1	24.1
50	26.2		4.38	10.8		5.15	5.96		0.081	0.39		1.62	2.09		0.52	2.32		1.22	1.37		22.8	17.4
28.7	36.7		1.37	3.24		1.68	6.52		0.048	0.19		0.54	1.76		0.11	0.6		0.32	0.66		21.8	36.2
41.3	46.7		3.03	6.13		3.99	5.89		0.07	0.15		0.38	5.46		0.32	1.6		0.99	2.11		24	8.58
48.9	39.7		4.15	10.7		5.8	14		0.12	0.15		2.41	2.03		1.15	0.39		2.41	0.42		18.4	11.6
51.1	45.1		3.1	3.85		2.67	11.4		0.19	0.28		1.47	8.09		0.29	0.51		0.77	1.09		22.6	5.71
35.1	24.3		2.51	1.44		15.3	11.6		0.32	0.21		2.82	7.65		0.95	0.42		1.15	0.51		26	3.11
53.8	36.9		2.36	2.17		3.81	3.19		0.04	0.11		0.58	0.9		0.57	0.64		0.7	1.9		20.9	29.9
24.4	46.5		3.11	5.57		18.8	9.8		0.38	0.071		18.3	8.79		0.56	0.86		0.84	3.92		4.71	3.5
37.9	31.9		3.06	3.79		9.24	14.9		0.34	0.27		16.6	9.7		0.86	0.82		0.71	0.73		9.94	9.22
31.7	30.7		1.63	3.28		6.8	24.1		0.15	0.26		13.7	6.76		0.51	1.78		1.89	2.1		20.3	18.8
34.1	17.6		1.08	2.37		9.49	5.92		0.1	0.044		6.71	7.46		0.74	0.35		0.99	3.13		17.1	4.39
31.5	21.8		5.7	2.86		9.71	5.2		0.099	0.028		3.73	8.5		1.96	1.17		2.06	0.83		27.8	12.5
41	16.9		6.01	7.54		4.39	4.21		0.16	0.42		15	2.1		0.58	1.6		0.46	1.54		7.05	41.6
33.8	30.9		9.23	8.44		3.18	4.88		0.3	0.13		2.05	4.78		0.67	1.49		1.25	1.14		26.6	23.8
23.4	49.3		2.73	3.59		1.49	6.86		0.41	0.32		2.23	5.38		1.44	0.95		1.34	2.05		43.1	11.7
29	42.7		2.59	6.01		6.21	8.21		0.5	0.29		5.23	5.03		1.31	0.87		0.73	1.54		36.3	12.2
	37.6			2.35			1.49			0.14			6.01			0.36			0.47			15.1
	34.2			1.26			3.48			0.4			1.7			1.54			2.29			40.8
	32.1			7.15			1.9			0.85			3.34			0.4			3.82			13.4
	45.8			3.01			14.8			0.37			6.77			1.2			0.76			7.32
	36.7			14.7			3.79			0.041			4.9			0.83			1.73			10.6
	28.3			0.28			1.07			0.029			1.51			0.66			0.88			12.8
	35.7			9.49			1.07			0.043			2.87			0.39			2.13			4.23
	44.1			9.88			3.25			0.049			3.41			0.38			0.52			6.63

## Sheet: Figure 1D
Pre-infection, Global B cells
IM (% total B cells)			RM (% total B cells)			AM (% total B cells)			AtM (% total B cells)
MWoH	MWH		MWoH	MWH		MWoH	MWH		MWoH	MWH
19.2	12.8		38.2	44.7		22.9	27.3		19.7	15.2
16.7	6.38		57	46.5		18.8	36.3		7.6	10.8
24.9	6.49		47.3	26.5		13.4	44.5		14.4	22.6
24.8	10.2		62.7	36.7		7.14	31.8		5.4	21.4
1.44	12.9		1.38	20		29.2	29.8		67.9	37.3
36.9	44.2		44.8	34.5		8.12	10.4		10.2	10.8
5.45	21.8		15.1	45.6		46.7	18.1		32.8	14.6
26	18.1		40.1	30.6		19.6	29		14.3	22.3
22.8	18.2		58.3	28.1		7.11	45		11.9	8.67
24.5	12.9		38.1	35.1		14.5	26.5		22.9	25.5
21.7	20.7		42.5	49.8		18	19.4		17.8	10.1
15.7	8.17		54.1	31.9		16.4	28.9		13.7	31
8	24.9		20.9	17.6		48.6	16.7		22.5	40.8
28.8	7.93		61.9	14.9		4.39	31.1		4.93	46.1
14.8	12.8		72.1	38.7		7.56	24.7		5.53	23.8
15.8	14.7		53.8	39.3		16.9	25.7		13.5	20.3
16.8	19.4		65.2	44.2		11.2	17.6		6.74	18.7
36.5	24.3		48.5	40.2		5.2	14.4		9.75	21.1
27.2	4.3		50.9	18.5		10.6	37.1		11.4	40.1
11.8	15.5		60.1	37.2		16.9	26.7		11.1	20.6
17	3.75		61.6	10.6		14.4	61.8		6.95	23.8
16.8	8.93		65	32.2		10.2	37.2		8.05	21.6
18	17.4		71.4	45		6.45	15.2		4.14	22.5
7.59	4.4		20.6	11.2		39.6	48		32.2	36.4
11.6	9.29		54.2	22.7		22.7	43.4		11.5	24.6
23	7.73		50.5	47.5		12.8	25		13.7	19.8
17.6	5.85		55.1	20.9		18.8	62.2		8.48	11
23.9	12.5		55.9	15.1		10.5	36.2		9.66	36.2
12.5	10.8		21.2	68.8		30.6	13.2		35.7	7.16
19.1	13.4		63.5	35.5		10.4	28.8		6.9	22.2
23.8	13.1		50	53.9		15.7	22.8		10.6	10.2
27.6	9.65		58.1	42.4		7.88	32.1		6.45	15.9
	32			35.1			8.62			24.2
	27.4			48.2			8.45			15.9
	15.3			31.1			38.3			15.3
	5.42			25.3			42.9			26.3
	4.99			7.45			35.5			52.1
	19.9			21.2			17.5			41.4
	26.5			23.6			25.4			24.6
	12.5			4.66			24.8			58.1

## Sheet: Figure 1E
Sample number	Timepoint	HIV status	HBV Outcome	umap1	umap2
1	Pre-infection	HIV positive	Control	3.29202	1.69924
4	Pre-infection	HIV positive	Control	2.70135	1.8978
7	Pre-infection	HIV positive	Control	2.59198	3.66507
11	Pre-infection	HIV positive	Control	3.17362	1.76129
15	Pre-infection	HIV negative	Chronic	0.20652	0.252109
18	Pre-infection	HIV negative	Control	-0.932162	-3.27677
21	Pre-infection	HIV negative	Control	-0.234039	-3.29664
28	Pre-infection	HIV positive	Control	2.2204	3.3437
32	Pre-infection	HIV negative	Chronic	-0.0136252	-3.93173
36	Pre-infection	HIV negative	Control	1.02424	3.44627
40	Pre-infection	HIV negative	Control	-1.7019	-0.547201
45	Pre-infection	HIV positive	Chronic	-2.13511	-0.11358
47	Pre-infection	HIV positive	Control	0.848286	0.693117
49	Pre-infection	HIV positive	Control	0.459809	0.240138
52	Pre-infection	HIV positive	Control	0.372554	0.851668
55	Pre-infection	HIV negative	Chronic	-0.630274	2.91917
57	Pre-infection	HIV negative	Control	-1.50236	-0.242887
59	Pre-infection	HIV negative	Control	-0.205101	-3.91994
63	Pre-infection	HIV negative	Control	0.373897	-1.77888
66	Pre-infection	HIV positive	Chronic	1.45652	1.61478
71	Pre-infection	HIV negative	Control	0.395881	-0.922281
76	Pre-infection	HIV positive	Control	0.0300757	-0.6671
80	Pre-infection	HIV positive	Chronic	2.41302	3.74153
84	Pre-infection	HIV positive	Control	0.868029	2.01584
88	Pre-infection	HIV positive	Control	2.11408	3.7573
91	Pre-infection	HIV positive	Chronic	1.00367	0.423587
94	Pre-infection	HIV positive	Control	3.06801	1.31621
98	Pre-infection	HIV positive	Control	0.539607	-1.08467
103	Pre-infection	HIV positive	Chronic	0.387968	-1.8465
107	Pre-infection	HIV positive	Control	1.92518	3.82789
111	Pre-infection	HIV positive	Control	1.87178	1.57247
113	Pre-infection	HIV positive	Chronic	0.623071	4.09284
118	Pre-infection	HIV positive	Control	-0.0594109	2.31949
121	Pre-infection	HIV negative	Chronic	-0.200813	-0.768026
124	Pre-infection	HIV negative	Control	-0.701733	3.02222
128	Pre-infection	HIV negative	Control	-3.21663	-1.90006
132	Pre-infection	HIV negative	Chronic	0.126645	-4.52111
135	Pre-infection	HIV negative	Control	-1.41894	-2.06122
138	Pre-infection	HIV negative	Control	-2.77213	-2.57006
141	Pre-infection	HIV negative	Control	-0.0649682	-2.57795
144	Pre-infection	HIV negative	Chronic	-0.374765	-2.15236
148	Pre-infection	HIV negative	Control	-2.01355	-1.95305
152	Pre-infection	HIV negative	Control	-2.55473	-2.55676
156	Pre-infection	HIV positive	Chronic	2.97557	1.02979
161	Pre-infection	HIV positive	Control	0.344101	3.54195
165	Pre-infection	HIV negative	Chronic	-1.01731	-3.0719
169	Pre-infection	HIV negative	Control	-3.1618	-2.47825
173	Pre-infection	HIV negative	Control	-0.670107	2.73185
177	Pre-infection	HIV positive	Chronic	-0.45887	2.83494
183	Pre-infection	HIV positive	Control	3.22253	1.40778
186	Pre-infection	HIV positive	Chronic	-0.637911	3.21723
190	Pre-infection	HIV positive	Control	-0.488434	2.62276
194	Pre-infection	HIV positive	Control	-0.155601	-4.64659
198	Pre-infection	HIV positive	Chronic	3.32176	1.69179
201	Pre-infection	HIV positive	Control	-1.85638	-1.61841
206	Pre-infection	HIV positive	Control	1.32346	0.656355
210	Pre-infection	HIV positive	Control	-1.11793	-0.589935
213	Pre-infection	HIV positive	Control	0.190076	-3.23302
217	Pre-infection	HIV negative	Chronic	-1.31599	-1.39698
220	Pre-infection	HIV negative	Control	-0.89802	-2.12515
223	Pre-infection	HIV negative	Control	-1.04828	-1.69525
227	Pre-infection	HIV negative	Control	-0.547382	-3.19457
231	Pre-infection	HIV negative	Chronic	-0.432954	2.49043
235	Pre-infection	HIV negative	Control	-1.4711	-3.28754
239	Pre-infection	HIV negative	Control	-0.0179921	-3.63123
243	Pre-infection	HIV negative	Control	0.100309	-3.8327
247	Pre-infection	HIV positive	Chronic	1.71361	0.826486
250	Pre-infection	HIV positive	Control	1.44847	4.21863
254	Pre-infection	HIV positive	Chronic	1.71805	3.72373
257	Pre-infection	HIV positive	Control	1.72835	2.9897
261	Pre-infection	HIV positive	Control	1.07985	1.5024
264	Pre-infection	HIV positive	Control	1.66106	3.56618

## Sheet: Figure 1F
MWH Pre-infection, Global B cells
CD22 (MFI)					CXCR5 (MFI)					CD11c (MFI)					PD-1 (MFI)					FcRL5 (MFI)					CD32 (MFI)					CXCR3 (MFI)					CD86 (MFI)					BTLA (MFI)					CD39 (MFI)
IM	RM	AM	AtM		IM	RM	AM	AtM		IM	RM	AM	AtM		IM	RM	AM	AtM		IM	RM	AM	AtM		IM	RM	AM	AtM		IM	RM	AM	AtM		IM	RM	AM	AtM		IM	RM	AM	AtM		IM	RM	AM	AtM
390	309	144	297		878	941	237	218		267	449	804	928		150	196	311	182		491	479	590	774		328	533	310	432		44.1	93	295	82.1		9.5	39.4	45.8	38.3		390	395	203	203		153	275	126	114
375	342	134	184		910	1029	232	147		232	509	813	847		141	167	242	199		485	630	786	668		342	559	399	377		158	331	530	288		21.1	61.7	55.8	29.2		203	320	166	68.8		132	250	151	86.3
294	277	107	200		387	404	170	163		746	855	890	846		197	226	352	226		459	500	579	479		463	532	310	432		139	146	362	156		48	51.4	40.1	32.3		180	190	89.5	75.6		253	442	168	160
218	245	101	235		794	861	221	182		489	691	889	1096		176	194	340	208		360	451	659	837		327	420	211	232		132	183	396	131		1.87	16.2	13.1	15.2		244	245	129	114		188	308	139	133
445	436	362	390		556	486	319	290		538	705	727	745		224	253	249	219		174	312	342	229		595	519	586	585		157	201	188	155		116	169	137	108		-14.8	-2.77	-16.3	-13.6		197	260	203	145
735	631	72.3	194		2170	2127	195	289		491	896	696	959		191	209	454	342		278	499	327	357		553	636	95.1	249		173	218	936	507		81.4	142	43.7	88.9		303	418	57.6	137		164	295	66	104
675	615	288	453		1763	1581	360	402		490	667	732	794		135	169	244	169		538	768	1145	931		882	912	628	867		195	308	589	313		82.5	131	114	84.1		447	514	354	291		181	319	165	106
837	743	74.2	344		2613	2640	113	94.3		226	410	471	1094		132	156	403	245		398	570	447	800		524	668	92.1	412		360	600	1071	491		57.7	79.2	14.9	44		266	288	24.7	136		179	295	53.6	90.5
944	720	13.7	283		2636	2712	54.7	141		171	297	417	1154		144	178	384	281		407	502	297	730		679	930	12.5	378		133	195	1133	518		57.7	92.4	-1.06	55.3		438	299	-6.08	179		189	331	16.1	62.7
471	420	180	197		1206	1045	248	182		445	612	629	644		109	141	256	215		566	746	670	489		860	856	370	344		234	225	511	366		89.7	125	70.9	41.3		289	268	109	59.6		130	230	101	55.3
917	700	168	623		1215	851	95	98.1		506	1064	679	1746		147	184	328	215		526	616	714	1240		658	661	226	719		182	281	704	258		78.9	136	72.3	109		265	214	75.6	177		240	519	128	165
656	577	327	634		376	334	131	79.9		618	762	1214	1826		191	233	324	286		228	405	541	667		643	630	489	612		138	185	312	220		88.2	133	117	91.3		142	124	100	103		313	472	247	151
868	773	147	353		915	784	95.4	151		425	987	966	1025		147	212	402	226		364	527	526	540		642	734	197	436		143	278	517	219		66.7	131	43.3	37.5		258	258	68.3	114		157	322	63.5	55.5
694	712	378	173		384	328	135	121		696	735	1186	1309		236	265	314	300		256	475	699	314		634	718	621	231		171	205	277	297		95.2	108	83.5	39.2		110	71.4	73	36.6		242	317	167	63.6
784	637	312	666		2325	1930	286	81		312	770	1288	2690		158	208	317	260		419	595	828	1275		679	888	477	698		150	314	589	300		57.6	115	92.7	85.8		451	376	223	229		207	395	141	129
690	672	330	456		1832	1665	346	312		452	654	1274	1276		139	167	246	200		621	741	994	957		883	896	700	782		297	328	569	390		82.4	126	111	91.7		229	239	181	159		133	211	121	93.8
640	645	120	113		222	183	2.42	19.5		331	536	480	411		154	199	393	356		347	590	533	326		375	591	175	139		74	88.6	501	450		61.1	126	34.4	16.4		6.38	-4.53	-67.6	-57		137	267	68.8	38.1
577	512	300	699		837	820	173	50.7		92.2	226	1065	2464		74.9	92.8	164	83.4		520	669	727	899		499	533	412	689		185	259	389	110		77.2	108	92.9	107		30.6	59.2	72.9	52.4		150	237	106	95.8
510	455	473	585		747	618	185	170		447	745	2338	1846		123	172	189	145		388	460	1013	1020		410	468	772	775		125	212	174	108		104	198	180	106		233	233	233	211		149	224	192	147
392	446	191	349		564	546	99.9	115		8.08	256	891	804		74.6	102	249	135		662	852	802	808		367	576	311	377		14.8	27.8	207	61.3		31.3	71.3	60.8	41.8		64.1	60.1	16	10.3		58.3	95.6	46.1	42.4
332	301	115	411		392	298	5.9	31.6		626	866	719	1556		85.5	110	232	105		1039	1298	985	1396		559	603	173	484		134	194	457	162		114	133	18.6	47.4		124	156	-62.7	13.9		192	257	66.7	102
483	370	241	419		1102	944	295	236		544	939	1017	1086		72.6	133	179	98		594	654	781	808		396	356	305	494		202	233	376	239		92.3	146	108	80.9		164	203	117	112		193	323	166	141
497	439	387	345		626	542	187	123		452	766	1146	1122		134	167	186	207		363	537	641	486		364	393	474	365		166	194	267	297		82.6	144	134	79.5		-8.55	20.5	22.1	8.64		175	364	221	89
294	311	146	133		180	148	55.2	79		790	918	775	648		120	118	242	229		498	942	703	450		347	430	217	214		80.9	112	307	241		156	202	77.8	48.8		191	255	126	74.4		184	159	62.7	45.6
587	447	224	466		1352	1186	322	279		419	697	1063	1711		115	169	233	154		336	544	540	616		626	746	385	609		240	390	498	239		97.5	148	84	115		338	358	206	253		159	341	116	107
475	482	284	261		252	221	76.6	70		514	675	1176	1232		131	156	231	226		471	767	816	570		529	549	420	298		44.6	50.8	157	193		103	127	87.2	51.8		75.4	49.6	41.1	23		203	321	171	91.4
187	93.5	-10	33.4		306	176	65.4	103		288	229	38.3	536		120	202	305	289		435	463	259	323		225	187	0.27	101		89.7	276	600	325		7.34	32	-12.4	13.5		37.8	8.12	-78.5	-64.6		99	125	26.9	41.6
324	361	159	191		661	527	228	326		633	912	688	688		141	188	275	166		1806	2497	1809	1485		451	781	416	360		2247	3586	2672	1526		51.2	96.8	24.1	21.5		465	694	467	331		224	408	178	131
473	413	279	401		1165	1298	361	240		458	582	941	1299		68.8	85.1	157	148		278	282	571	681		423	423	435	568		170	196	372	296		37.7	67.3	72.3	49.4		81.3	160	96.3	49.8		184	339	205	121
425	425	315	405		448	378	164	129		643	748	1659	1412		172	192	208	193		77.8	147	467	327		534	511	845	803		176	200	231	228		44.2	91.2	103	45.7		32.1	63.2	73.3	28.2		169	307	233	128
339	334	130	211		1291	1474	296	296		465	1035	1042	1152		142	168	262	186		162	211	346	320		472	533	323	478		166	226	505	288		27.1	56.7	75.3	58.3		141	281	145	92.1		179	387	137	115
452	382	201	338		440	420	154	171		409	502	894	867		140	160	265	194		360	408	598	530		599	737	434	512		123	137	351	202		1.78	46.5	34	4.22		91	100	46.7	26.1		204	323	180	157
281	305	156	279		691	899	284	220		171	434	606	669		114	133	247	130		140	178	379	591		135	212	188	230		83.5	115	336	117		4.18	32	18.7	15.3		189	208	133	160		105	175	100	95
602	467	362	520		2096	1869	210	166		329	411	1852	1815		113	142	225	131		181	219	1159	1365		482	510	510	957		196	244	352	232		12.5	32.7	53.1	9.02		587	551	367	424		149	231	203	153
385	358	75.9	233		434	363	106	162		321	666	612	700		109	152	302	187		289	348	337	372		386	494	155	290		90.1	152	582	217		20.2	65.6	16.3	18.9		20.7	35.7	-30.8	-13.4		171	335	75.4	101
354	320	217	274		239	259	128	135		432	910	1260	690		115	158	211	164		461	434	661	474		529	552	526	456		109	165	200	139		31	69.4	82.5	20.6		39.1	69.4	41.1	10.6		197	303	188	131
269	235	167	228		200	163	95.1	69		300	612	735	517		156	189	263	190		917	765	926	1047		215	401	254	175		117	164	240	147		27.9	107	55.8	10.5		58.5	93.2	42.2	7.04		128	235	132	79.1
247	211	169	361		468	446	264	123		859	966	1382	2068		241	312	351	229		948	1187	1089	1050		627	732	651	852		2272	2825	2503	1835		46.4	59.7	63.1	54.8		345	382	329	286		223	312	197	184
272	245	65.4	165		534	334	138	251		350	951	571	519		141	213	323	211		253	338	318	318		156	310	135	153		130	268	560	206		49.2	157	74.2	68.3		119	129	59.5	66.3		140	338	99.1	101
248	201	120	189		469	366	216	164		195	521	696	537		151	229	263	191		359	615	527	443		124	389	329	269		99	243	336	149		4.84	52.4	36.3	8.91		179	226	108	68.1		103	220	113	88.5

## Sheet: Figure 1G
Timepoint	Subset	Marker	Stats	p	Fold_HIV_vs_Ctrl
Pre-infection	Resting Memory (RM)	PD-1	Geometric Mean	2.89e-05	1.26296
Pre-infection	Resting Memory (RM)	CD11c	Geometric Mean	0.000275	1.50054
Pre-infection	Intermediate Memory (IM)	CD11c	Geometric Mean	0.000415	1.75937
Pre-infection	Intermediate Memory (IM)	CXCR3	Geometric Mean	0.000482	1.58636
Pre-infection	Intermediate Memory (IM)	PD-1	Geometric Mean	0.000844	1.27149
Pre-infection	Resting Memory (RM)	CXCR3	Geometric Mean	0.00126	1.31546
Pre-infection	Activated Memory (AM)	CD11c	Geometric Mean	0.00145	1.45224
Pre-infection	Resting Memory (RM)	CXCR5	Geometric Mean	0.00166	0.454865
Pre-infection	Resting Memory (RM)	CD39	Geometric Mean	0.00293	1.35165
Pre-infection	Intermediate Memory (IM)	CXCR5	Geometric Mean	0.00511	0.554098
Pre-infection	Resting Memory (RM)	CD86	Geometric Mean	0.00699	1.48378
Pre-infection	Atypical Memory (AtM)	CXCR3	Geometric Mean	0.00977	1.21392
Pre-infection	Atypical Memory (AtM)	PD-1	Geometric Mean	0.0104	1.26266
Pre-infection	Atypical Memory (AtM)	CXCR5	Geometric Mean	0.0176	0.747017
Pre-infection	Intermediate Memory (IM)	CD39	Geometric Mean	0.0187	1.25532
Pre-infection	Intermediate Memory (IM)	CD86	Geometric Mean	0.0443	1.51511
Pre-infection	Resting Memory (RM)	CD5	Geometric Mean	0.048	1.05836
Pre-infection	Intermediate Memory (IM)	CD32	Geometric Mean	0.0547	1.24177
Pre-infection	Activated Memory (AM)	CD86	Geometric Mean	0.0555	1.90883
Pre-infection	Activated Memory (AM)	CD39	Geometric Mean	0.086	1.26887
Pre-infection	Atypical Memory (AtM)	CD39	Geometric Mean	0.113	1.16913
Pre-infection	Activated Memory (AM)	CXCR5	Geometric Mean	0.114	0.793792
Pre-infection	Activated Memory (AM)	CD32	Geometric Mean	0.147	1.10777
Pre-infection	Activated Memory (AM)	PD-1	Geometric Mean	0.185	1.02539
Pre-infection	Atypical Memory (AtM)	CD11c	Geometric Mean	0.213	1.10872
Pre-infection	Activated Memory (AM)	CXCR3	Geometric Mean	0.287	1.06948
Pre-infection	Atypical Memory (AtM)	CD86	Geometric Mean	0.295	1.25641
Pre-infection	Resting Memory (RM)	CD32	Geometric Mean	0.431	1.10876
Pre-infection	Atypical Memory (AtM)	CD5	Geometric Mean	0.441	0.941546
Pre-infection	Activated Memory (AM)	CD5	Geometric Mean	0.721	1.07359
Pre-infection	Atypical Memory (AtM)	CD32	Geometric Mean	0.738	0.96861
Pre-infection	Intermediate Memory (IM)	CD5	Geometric Mean	0.964	1.01681

## Sheet: Figure 2A
Sample number	Timepoint	HIV status	HBV Outcome	umap1	umap2
1	Pre-infection	HIV positive	Control	3.29202	1.69924
2	Acute	HIV positive	Control	2.80865	1.67684
3	Early outcome	HIV positive	Control	2.23121	3.75317
4	Pre-infection	HIV positive	Control	2.70135	1.8978
5	Early control	HIV positive	Control	2.33108	1.98176
6	Early outcome	HIV positive	Control	2.26868	1.8878
7	Pre-infection	HIV positive	Control	2.59198	3.66507
8	Early control	HIV positive	Control	2.73506	1.44825
9	Early outcome	HIV positive	Control	1.80885	0.8841
10	Late outcome	HIV positive	Control	1.85417	0.860099
11	Pre-infection	HIV positive	Control	3.17362	1.76129
12	Early control	HIV positive	Control	3.17684	1.70725
13	Early outcome	HIV positive	Control	-2.04688	-0.205609
14	Late outcome	HIV positive	Control	3.27435	1.79705
15	Pre-infection	HIV negative	Chronic	0.20652	0.252109
16	Acute	HIV negative	Chronic	-1.27022	-0.381441
17	Early outcome	HIV negative	Chronic	-1.89064	0.0677826
18	Pre-infection	HIV negative	Control	-0.932162	-3.27677
19	Acute	HIV negative	Control	-0.829142	-3.37508
20	Early outcome	HIV negative	Control	-0.979345	-3.2774
21	Pre-infection	HIV negative	Control	-0.234039	-3.29664
22	Acute	HIV negative	Control	-0.265939	-3.39081
24	Early outcome	HIV negative	Control	-0.700831	-3.51701
26	Acute	HIV positive	Chronic	0.656426	0.103479
27	Early outcome	HIV positive	Chronic	1.06671	1.28103
28	Pre-infection	HIV positive	Control	2.2204	3.3437
29	Early control	HIV positive	Control	2.13358	1.65803
31	Early outcome	HIV positive	Control	2.02982	1.09466
32	Pre-infection	HIV negative	Chronic	-0.0136252	-3.93173
34	Acute	HIV negative	Chronic	0.0183622	-4.17301
35	Early outcome	HIV negative	Chronic	-0.0417743	-4.64494
36	Pre-infection	HIV negative	Control	1.02424	3.44627
37	Early control	HIV negative	Control	0.0849768	3.27523
38	Early outcome	HIV negative	Control	0.52049	3.28971
39	Late outcome	HIV negative	Control	0.301576	3.37335
40	Pre-infection	HIV negative	Control	-1.7019	-0.547201
41	Acute	HIV negative	Control	-1.7474	-0.373214
43	Early outcome	HIV negative	Control	-1.24317	-0.551653
44	Late outcome	HIV negative	Control	-0.388842	2.15252
45	Pre-infection	HIV positive	Chronic	-2.13511	-0.11358
46	Acute	HIV positive	Chronic	-2.08259	-0.138602
47	Pre-infection	HIV positive	Control	0.848286	0.693117
48	Early control	HIV positive	Control	1.82447	1.35688
49	Pre-infection	HIV positive	Control	0.459809	0.240138
50	Early control	HIV positive	Control	-0.669994	-2.86502
51	Early outcome	HIV positive	Control	-1.07221	-0.282896
52	Pre-infection	HIV positive	Control	0.372554	0.851668
53	Early control	HIV positive	Control	-2.0191	-0.0655991
54	Late outcome	HIV positive	Control	-2.02554	-0.167132
55	Pre-infection	HIV negative	Chronic	-0.630274	2.91917
56	Acute	HIV negative	Chronic	-0.719824	2.88676
57	Pre-infection	HIV negative	Control	-1.50236	-0.242887
58	Acute	HIV negative	Control	-1.59669	-0.341906
59	Pre-infection	HIV negative	Control	-0.205101	-3.91994
60	Acute	HIV negative	Control	-0.680999	-2.65318
61	Early outcome	HIV negative	Control	-0.0319906	-4.0559
62	Late outcome	HIV negative	Control	-0.0647594	-3.69959
63	Pre-infection	HIV negative	Control	0.373897	-1.77888
64	Acute	HIV negative	Control	-1.50143	-0.0103805
65	Early outcome	HIV negative	Control	-1.92476	0.0438295
66	Pre-infection	HIV positive	Chronic	1.45652	1.61478
67	Acute	HIV positive	Chronic	1.73498	1.60217
69	Early outcome	HIV positive	Chronic	1.24317	3.47923
70	Late outcome	HIV positive	Chronic	1.2339	3.90866
71	Pre-infection	HIV negative	Control	0.395881	-0.922281
74	Early outcome	HIV negative	Control	-0.399308	-1.16822
75	Late outcome	HIV negative	Control	-0.249005	-0.842803
76	Pre-infection	HIV positive	Control	0.0300757	-0.6671
77	Early control	HIV positive	Control	0.105761	-0.493816
78	Early outcome	HIV positive	Control	-0.0815177	-0.602225
79	Late outcome	HIV positive	Control	0.074774	-0.717169
80	Pre-infection	HIV positive	Chronic	2.41302	3.74153
81	Acute	HIV positive	Chronic	2.18026	1.4824
82	Early outcome	HIV positive	Chronic	2.13045	1.46835
83	Late outcome	HIV positive	Chronic	2.35971	3.78438
84	Pre-infection	HIV positive	Control	0.868029	2.01584
85	Early control	HIV positive	Control	0.872811	1.96552
86	Early outcome	HIV positive	Control	0.928484	2.09974
87	Late outcome	HIV positive	Control	0.794275	1.72951
88	Pre-infection	HIV positive	Control	2.11408	3.7573
89	Acute	HIV positive	Control	-2.47008	-1.98444
91	Pre-infection	HIV positive	Chronic	1.00367	0.423587
92	Acute	HIV positive	Chronic	2.18497	0.854276
93	Early outcome	HIV positive	Chronic	2.45176	1.49359
94	Pre-infection	HIV positive	Control	3.06801	1.31621
95	Early control	HIV positive	Control	2.60554	1.35325
96	Early outcome	HIV positive	Control	2.84853	1.15615
97	Late outcome	HIV positive	Control	3.22099	1.31688
98	Pre-infection	HIV positive	Control	0.539607	-1.08467
99	Early control	HIV positive	Control	-0.788512	-3.41256
101	Early outcome	HIV positive	Control	0.724463	-1.30198
103	Pre-infection	HIV positive	Chronic	0.387968	-1.8465
104	Acute	HIV positive	Chronic	0.388803	-1.86286
105	Early control	HIV positive	Control	1.29497	0.471507
106	Early outcome	HIV positive	Control	1.88885	2.50718
107	Pre-infection	HIV positive	Control	1.92518	3.82789
108	Early control	HIV positive	Control	1.46689	0.356659
109	Early outcome	HIV positive	Control	1.21764	0.723343
111	Pre-infection	HIV positive	Control	1.87178	1.57247
112	Early control	HIV positive	Control	2.12468	2.91954
113	Pre-infection	HIV positive	Chronic	0.623071	4.09284
114	Acute	HIV positive	Chronic	1.18041	4.04815
117	Early outcome	HIV positive	Chronic	1.86433	1.45825
118	Pre-infection	HIV positive	Control	-0.0594109	2.31949
119	Early control	HIV positive	Control	0.272288	3.90413
120	Early outcome	HIV positive	Control	1.27963	0.52408
121	Pre-infection	HIV negative	Chronic	-0.200813	-0.768026
122	Acute	HIV negative	Chronic	0.860854	0.417668
123	Early outcome	HIV negative	Chronic	-2.1736	-1.30775
124	Pre-infection	HIV negative	Control	-0.701733	3.02222
125	Acute	HIV negative	Control	-1.17177	-1.54054
126	Early outcome	HIV negative	Control	-2.02491	-0.577681
127	Late outcome	HIV negative	Control	-1.69335	-0.533004
128	Pre-infection	HIV negative	Control	-3.21663	-1.90006
129	Acute	HIV negative	Control	-3.33512	-1.80487
130	Early outcome	HIV negative	Control	-2.56007	-0.603081
131	Late outcome	HIV negative	Control	-2.92288	-1.32307
132	Pre-infection	HIV negative	Chronic	0.126645	-4.52111
133	Acute	HIV negative	Chronic	-0.00191995	-4.53615
134	Early outcome	HIV negative	Chronic	0.0401199	-4.6369
135	Pre-infection	HIV negative	Control	-1.41894	-2.06122
136	Acute	HIV negative	Control	-1.95991	-1.7665
137	Early outcome	HIV negative	Control	1.03822	0.693649
138	Pre-infection	HIV negative	Control	-2.77213	-2.57006
139	Acute	HIV negative	Control	-3.26132	-1.79079
140	Early outcome	HIV negative	Control	-3.37039	-2.01134
141	Pre-infection	HIV negative	Control	-0.0649682	-2.57795
142	Acute	HIV negative	Control	-2.83657	-2.3457
143	Late outcome	HIV negative	Control	-3.03958	-2.70107
144	Pre-infection	HIV negative	Chronic	-0.374765	-2.15236
145	Acute	HIV negative	Chronic	0.224109	-1.72886
147	Early outcome	HIV negative	Chronic	-0.292771	-1.5812
148	Pre-infection	HIV negative	Control	-2.01355	-1.95305
149	Acute	HIV negative	Control	-1.95053	-2.21329
150	Early outcome	HIV negative	Control	-1.53476	-2.85247
151	Late outcome	HIV negative	Control	-2.59651	-2.73871
152	Pre-infection	HIV negative	Control	-2.55473	-2.55676
153	Acute	HIV negative	Control	-2.95858	-2.7531
154	Early outcome	HIV negative	Control	-2.93932	-2.75744
155	Late outcome	HIV negative	Control	-3.03029	-2.6154
156	Pre-infection	HIV positive	Chronic	2.97557	1.02979
157	Acute	HIV positive	Chronic	2.84703	1.24621
159	Early outcome	HIV positive	Chronic	1.87511	3.20051
160	Late outcome	HIV positive	Chronic	2.13476	3.51163
161	Pre-infection	HIV positive	Control	0.344101	3.54195
163	Early control	HIV positive	Control	0.304411	3.95666
164	Early outcome	HIV positive	Control	0.806635	4.03645
165	Pre-infection	HIV negative	Chronic	-1.01731	-3.0719
166	Acute	HIV negative	Chronic	-2.98169	-2.59701
167	Early outcome	HIV negative	Chronic	-1.97181	-1.65716
168	Late outcome	HIV negative	Chronic	-2.11078	-1.62728
169	Pre-infection	HIV negative	Control	-3.1618	-2.47825
170	Acute	HIV negative	Control	-3.17992	-2.57129
171	Early outcome	HIV negative	Control	-0.215093	2.72045
172	Late outcome	HIV negative	Control	-0.841044	1.65852
173	Pre-infection	HIV negative	Control	-0.670107	2.73185
174	Acute	HIV negative	Control	-0.30704	3.29717
175	Early outcome	HIV negative	Control	-0.725607	3.17027
176	Late outcome	HIV negative	Control	-0.670657	3.18124
177	Pre-infection	HIV positive	Chronic	-0.45887	2.83494
178	Acute	HIV positive	Chronic	-1.25909	-2.05723
179	Early outcome	HIV positive	Chronic	-2.55052	-0.748657
180	Late outcome	HIV positive	Chronic	0.557204	3.18845
181	Early control	HIV positive	Control	2.29404	2.05505
182	Early outcome	HIV positive	Control	2.26285	2.40722
183	Pre-infection	HIV positive	Control	3.22253	1.40778
184	Early control	HIV positive	Control	2.70639	3.44003
186	Pre-infection	HIV positive	Chronic	-0.637911	3.21723
187	Acute	HIV positive	Chronic	-0.272704	3.6714
188	Early outcome	HIV positive	Chronic	0.297675	3.25785
189	Late outcome	HIV positive	Chronic	0.36581	2.89247
190	Pre-infection	HIV positive	Control	-0.488434	2.62276
191	Early control	HIV positive	Control	0.0899121	3.48378
192	Early outcome	HIV positive	Control	0.365687	3.64193
193	Late outcome	HIV positive	Control	1.73519	3.77328
194	Pre-infection	HIV positive	Control	-0.155601	-4.64659
195	Acute	HIV positive	Control	-0.330663	-3.57002
196	Early outcome	HIV positive	Control	-0.761067	-3.8787
197	Late outcome	HIV positive	Control	-0.638564	-3.9172
198	Pre-infection	HIV positive	Chronic	3.32176	1.69179
200	Early outcome	HIV positive	Chronic	1.95618	3.09543
201	Pre-infection	HIV positive	Control	-1.85638	-1.61841
202	Early control	HIV positive	Control	-2.01963	-1.53107
203	Early outcome	HIV positive	Control	-1.9197	-1.72903
204	Early control	HIV positive	Control	-3.14756	-1.65579
205	Early outcome	HIV positive	Control	-2.29283	-0.4488
206	Pre-infection	HIV positive	Control	1.32346	0.656355
207	Early control	HIV positive	Control	1.09713	1.06822
209	Early outcome	HIV positive	Control	0.740373	0.881023
210	Pre-infection	HIV positive	Control	-1.11793	-0.589935
211	Early control	HIV positive	Control	-3.16714	-2.263
212	Early outcome	HIV positive	Control	-1.74012	-1.20231
213	Pre-infection	HIV positive	Control	0.190076	-3.23302
214	Early control	HIV positive	Control	0.247767	-3.44742
215	Early outcome	HIV positive	Control	0.293107	-3.28276
216	Late outcome	HIV positive	Control	-0.0349587	-2.54821
217	Pre-infection	HIV negative	Chronic	-1.31599	-1.39698
218	Acute	HIV negative	Chronic	-0.544649	-1.41868
219	Early outcome	HIV negative	Chronic	-3.24025	-1.96129
220	Pre-infection	HIV negative	Control	-0.89802	-2.12515
221	Acute	HIV negative	Control	-0.816251	2.62192
222	Early outcome	HIV negative	Control	-1.3865	-1.38341
223	Pre-infection	HIV negative	Control	-1.04828	-1.69525
224	Early control	HIV negative	Control	-0.942101	-1.49094
225	Early outcome	HIV negative	Control	-0.951072	-2.08611
226	Late outcome	HIV negative	Control	-0.920497	-1.63056
227	Pre-infection	HIV negative	Control	-0.547382	-3.19457
228	Acute	HIV negative	Control	-0.53113	-1.68854
229	Early outcome	HIV negative	Control	0.456746	-1.11703
230	Late outcome	HIV negative	Control	-0.667716	-1.30227
231	Pre-infection	HIV negative	Chronic	-0.432954	2.49043
232	Acute	HIV negative	Chronic	-1.17895	-3.19399
233	Early outcome	HIV negative	Chronic	-1.75042	-0.556331
234	Late outcome	HIV negative	Chronic	-1.66259	-2.9564
235	Pre-infection	HIV negative	Control	-1.4711	-3.28754
236	Acute	HIV negative	Control	-0.490994	-1.72649
237	Early outcome	HIV negative	Control	-2.44357	-3.01538
238	Late outcome	HIV negative	Control	-2.12994	-3.15189
239	Pre-infection	HIV negative	Control	-0.0179921	-3.63123
240	Acute	HIV negative	Control	0.0154056	-4.669
242	Early outcome	HIV negative	Control	0.0957605	-4.34185
243	Pre-infection	HIV negative	Control	0.100309	-3.8327
244	Acute	HIV negative	Control	-0.367662	-3.49949
245	Early outcome	HIV negative	Control	0.144139	-4.10409
246	Late outcome	HIV negative	Control	0.214075	-3.88844
247	Pre-infection	HIV positive	Chronic	1.71361	0.826486
248	Acute	HIV positive	Chronic	1.87074	2.1448
249	Early outcome	HIV positive	Chronic	1.81521	2.27514
250	Pre-infection	HIV positive	Control	1.44847	4.21863
251	Acute	HIV positive	Control	1.30121	4.0959
252	Early outcome	HIV positive	Control	2.13908	1.17657
253	Late outcome	HIV positive	Control	2.20277	1.22236
254	Pre-infection	HIV positive	Chronic	1.71805	3.72373
255	Acute	HIV positive	Chronic	1.13286	4.09438
256	Early outcome	HIV positive	Chronic	1.65207	3.72161
257	Pre-infection	HIV positive	Control	1.72835	2.9897
258	Early control	HIV positive	Control	-2.30605	-1.37967
259	Early outcome	HIV positive	Control	0.252117	0.350891
260	Late outcome	HIV positive	Control	-1.79394	-1.93868
261	Pre-infection	HIV positive	Control	1.07985	1.5024
262	Early control	HIV positive	Control	1.21567	2.82554
263	Early outcome	HIV positive	Control	0.865951	3.0848
264	Pre-infection	HIV positive	Control	1.66106	3.56618
265	Acute	HIV positive	Control	1.49895	3.72644

## Sheet: Figure 2B
Sample number	Timepoint	HIV Status	HBV Outcome	Atypical Memory (AtM)_NA_Frequency of class-switched
1	Pre-infection	HIV positive	Control	15.2
2	Acute	HIV positive	Control	14.8
3	Early outcome	HIV positive	Control	32.3
4	Pre-infection	HIV positive	Control	10.8
5	Early control	HIV positive	Control	11.7
6	Early outcome	HIV positive	Control	15.2
7	Pre-infection	HIV positive	Control	22.6
8	Early control	HIV positive	Control	13.8
9	Early outcome	HIV positive	Control	13.5
10	Late outcome	HIV positive	Control	12.4
11	Pre-infection	HIV positive	Control	21.4
12	Early control	HIV positive	Control	20.2
13	Early outcome	HIV positive	Control	9.72
14	Late outcome	HIV positive	Control	19.2
15	Pre-infection	HIV negative	Chronic	19.7
16	Acute	HIV negative	Chronic	13.1
17	Early outcome	HIV negative	Chronic	15.8
18	Pre-infection	HIV negative	Control	7.6
19	Acute	HIV negative	Control	6.46
20	Early outcome	HIV negative	Control	8.15
21	Pre-infection	HIV negative	Control	14.4
22	Acute	HIV negative	Control	10.5
24	Early outcome	HIV negative	Control	6.16
26	Acute	HIV positive	Chronic	23.3
27	Early outcome	HIV positive	Chronic	24.7
28	Pre-infection	HIV positive	Control	37.3
29	Early control	HIV positive	Control	20.9
31	Early outcome	HIV positive	Control	17.7
32	Pre-infection	HIV negative	Chronic	5.4
34	Acute	HIV negative	Chronic	2.94
35	Early outcome	HIV negative	Chronic	8.17
36	Pre-infection	HIV negative	Control	67.9
37	Early control	HIV negative	Control	36.8
38	Early outcome	HIV negative	Control	57.8
39	Late outcome	HIV negative	Control	45.5
40	Pre-infection	HIV negative	Control	10.2
41	Acute	HIV negative	Control	13.2
43	Early outcome	HIV negative	Control	15.1
44	Late outcome	HIV negative	Control	29
45	Pre-infection	HIV positive	Chronic	10.8
46	Acute	HIV positive	Chronic	8.82
47	Pre-infection	HIV positive	Control	14.6
48	Early control	HIV positive	Control	17.2
49	Pre-infection	HIV positive	Control	22.3
50	Early control	HIV positive	Control	15.2
51	Early outcome	HIV positive	Control	23.9
52	Pre-infection	HIV positive	Control	8.67
53	Early control	HIV positive	Control	14.3
54	Late outcome	HIV positive	Control	11.8
55	Pre-infection	HIV negative	Chronic	32.8
56	Acute	HIV negative	Chronic	27.7
57	Pre-infection	HIV negative	Control	14.3
58	Acute	HIV negative	Control	16.8
59	Pre-infection	HIV negative	Control	11.9
60	Acute	HIV negative	Control	13.5
61	Early outcome	HIV negative	Control	11
62	Late outcome	HIV negative	Control	13.7
63	Pre-infection	HIV negative	Control	22.9
64	Acute	HIV negative	Control	23.8
65	Early outcome	HIV negative	Control	11.6
66	Pre-infection	HIV positive	Chronic	25.5
67	Acute	HIV positive	Chronic	22.7
69	Early outcome	HIV positive	Chronic	31.9
70	Late outcome	HIV positive	Chronic	34.9
71	Pre-infection	HIV negative	Control	17.8
74	Early outcome	HIV negative	Control	11
75	Late outcome	HIV negative	Control	17.2
76	Pre-infection	HIV positive	Control	10.1
77	Early control	HIV positive	Control	11.3
78	Early outcome	HIV positive	Control	8.64
79	Late outcome	HIV positive	Control	17.5
80	Pre-infection	HIV positive	Chronic	31
81	Acute	HIV positive	Chronic	18.4
82	Early outcome	HIV positive	Chronic	19.1
83	Late outcome	HIV positive	Chronic	31.7
84	Pre-infection	HIV positive	Control	40.8
85	Early control	HIV positive	Control	37.2
86	Early outcome	HIV positive	Control	45.4
87	Late outcome	HIV positive	Control	28.1
88	Pre-infection	HIV positive	Control	46.1
89	Acute	HIV positive	Control	4.44
91	Pre-infection	HIV positive	Chronic	23.8
92	Acute	HIV positive	Chronic	18.6
93	Early outcome	HIV positive	Chronic	23.6
94	Pre-infection	HIV positive	Control	20.3
95	Early control	HIV positive	Control	14.6
96	Early outcome	HIV positive	Control	15.3
97	Late outcome	HIV positive	Control	18.3
98	Pre-infection	HIV positive	Control	18.7
99	Early control	HIV positive	Control	7.56
101	Early outcome	HIV positive	Control	19.9
103	Pre-infection	HIV positive	Chronic	21.1
104	Acute	HIV positive	Chronic	16.9
105	Early control	HIV positive	Control	20.1
106	Early outcome	HIV positive	Control	28.5
107	Pre-infection	HIV positive	Control	40.1
108	Early control	HIV positive	Control	11.1
109	Early outcome	HIV positive	Control	11.1
111	Pre-infection	HIV positive	Control	20.6
112	Early control	HIV positive	Control	32.2
113	Pre-infection	HIV positive	Chronic	23.8
114	Acute	HIV positive	Chronic	37.7
117	Early outcome	HIV positive	Chronic	23
118	Pre-infection	HIV positive	Control	21.6
119	Early control	HIV positive	Control	23.2
120	Early outcome	HIV positive	Control	13.7
121	Pre-infection	HIV negative	Chronic	13.7
122	Acute	HIV negative	Chronic	32.7
123	Early outcome	HIV negative	Chronic	16.5
124	Pre-infection	HIV negative	Control	22.5
125	Acute	HIV negative	Control	10.7
126	Early outcome	HIV negative	Control	10.4
127	Late outcome	HIV negative	Control	19.1
128	Pre-infection	HIV negative	Control	4.93
129	Acute	HIV negative	Control	3.8
130	Early outcome	HIV negative	Control	9.79
131	Late outcome	HIV negative	Control	5.83
132	Pre-infection	HIV negative	Chronic	5.53
133	Acute	HIV negative	Chronic	6.17
134	Early outcome	HIV negative	Chronic	5.94
135	Pre-infection	HIV negative	Control	13.5
136	Acute	HIV negative	Control	11.6
137	Early outcome	HIV negative	Control	15.1
138	Pre-infection	HIV negative	Control	6.74
139	Acute	HIV negative	Control	5.87
140	Early outcome	HIV negative	Control	3.93
141	Pre-infection	HIV negative	Control	9.75
142	Acute	HIV negative	Control	5.04
143	Late outcome	HIV negative	Control	7.19
144	Pre-infection	HIV negative	Chronic	11.4
145	Acute	HIV negative	Chronic	21.9
147	Early outcome	HIV negative	Chronic	17.6
148	Pre-infection	HIV negative	Control	11.1
149	Acute	HIV negative	Control	9.69
150	Early outcome	HIV negative	Control	11
151	Late outcome	HIV negative	Control	9.8
152	Pre-infection	HIV negative	Control	6.95
153	Acute	HIV negative	Control	4.89
154	Early outcome	HIV negative	Control	4.59
155	Late outcome	HIV negative	Control	3.83
156	Pre-infection	HIV positive	Chronic	22.5
157	Acute	HIV positive	Chronic	27.7
159	Early outcome	HIV positive	Chronic	47.1
160	Late outcome	HIV positive	Chronic	40.1
161	Pre-infection	HIV positive	Control	36.4
163	Early control	HIV positive	Control	15.4
164	Early outcome	HIV positive	Control	17
165	Pre-infection	HIV negative	Chronic	8.05
166	Acute	HIV negative	Chronic	5.92
167	Early outcome	HIV negative	Chronic	11.5
168	Late outcome	HIV negative	Chronic	11.8
169	Pre-infection	HIV negative	Control	4.14
170	Acute	HIV negative	Control	3.06
171	Early outcome	HIV negative	Control	33.5
172	Late outcome	HIV negative	Control	23.1
173	Pre-infection	HIV negative	Control	32.2
174	Acute	HIV negative	Control	16.4
175	Early outcome	HIV negative	Control	20.7
176	Late outcome	HIV negative	Control	19
177	Pre-infection	HIV positive	Chronic	24.6
178	Acute	HIV positive	Chronic	11.8
179	Early outcome	HIV positive	Chronic	9.15
180	Late outcome	HIV positive	Chronic	49.6
181	Early control	HIV positive	Control	21.6
182	Early outcome	HIV positive	Control	29.1
183	Pre-infection	HIV positive	Control	19.8
184	Early control	HIV positive	Control	26.3
186	Pre-infection	HIV positive	Chronic	11
187	Acute	HIV positive	Chronic	10.8
188	Early outcome	HIV positive	Chronic	31.2
189	Late outcome	HIV positive	Chronic	17
190	Pre-infection	HIV positive	Control	36.2
191	Early control	HIV positive	Control	31.7
192	Early outcome	HIV positive	Control	24.6
193	Late outcome	HIV positive	Control	46.6
194	Pre-infection	HIV positive	Control	7.16
195	Acute	HIV positive	Control	13.5
196	Early outcome	HIV positive	Control	6.78
197	Late outcome	HIV positive	Control	9.96
198	Pre-infection	HIV positive	Chronic	22.2
200	Early outcome	HIV positive	Chronic	47.4
201	Pre-infection	HIV positive	Control	10.2
202	Early control	HIV positive	Control	12.4
203	Early outcome	HIV positive	Control	6.78
204	Early control	HIV positive	Control	5.46
205	Early outcome	HIV positive	Control	6.44
206	Pre-infection	HIV positive	Control	15.9
207	Early control	HIV positive	Control	22.3
209	Early outcome	HIV positive	Control	21.4
210	Pre-infection	HIV positive	Control	24.2
211	Early control	HIV positive	Control	7.31
212	Early outcome	HIV positive	Control	19.4
213	Pre-infection	HIV positive	Control	15.9
214	Early control	HIV positive	Control	10.3
215	Early outcome	HIV positive	Control	15.7
216	Late outcome	HIV positive	Control	10.9
217	Pre-infection	HIV negative	Chronic	11.5
218	Acute	HIV negative	Chronic	15.1
219	Early outcome	HIV negative	Chronic	5.98
220	Pre-infection	HIV negative	Control	13.7
221	Acute	HIV negative	Control	24.6
222	Early outcome	HIV negative	Control	14
223	Pre-infection	HIV negative	Control	8.48
224	Early control	HIV negative	Control	11.3
225	Early outcome	HIV negative	Control	10.8
226	Late outcome	HIV negative	Control	14.8
227	Pre-infection	HIV negative	Control	9.66
228	Acute	HIV negative	Control	11.7
229	Early outcome	HIV negative	Control	19.1
230	Late outcome	HIV negative	Control	15.7
231	Pre-infection	HIV negative	Chronic	35.7
232	Acute	HIV negative	Chronic	8.6
233	Early outcome	HIV negative	Chronic	12.5
234	Late outcome	HIV negative	Chronic	7.25
235	Pre-infection	HIV negative	Control	6.9
236	Acute	HIV negative	Control	9.29
237	Early outcome	HIV negative	Control	4.31
238	Late outcome	HIV negative	Control	5.53
239	Pre-infection	HIV negative	Control	10.6
240	Acute	HIV negative	Control	5.53
242	Early outcome	HIV negative	Control	4.24
243	Pre-infection	HIV negative	Control	6.45
244	Acute	HIV negative	Control	7.27
245	Early outcome	HIV negative	Control	5.28
246	Late outcome	HIV negative	Control	5.68
247	Pre-infection	HIV positive	Chronic	15.3
248	Acute	HIV positive	Chronic	24.4
249	Early outcome	HIV positive	Chronic	30
250	Pre-infection	HIV positive	Control	26.3
251	Acute	HIV positive	Control	25.9
252	Early outcome	HIV positive	Control	16.3
253	Late outcome	HIV positive	Control	14.8
254	Pre-infection	HIV positive	Chronic	52.1
255	Acute	HIV positive	Chronic	26.8
256	Early outcome	HIV positive	Chronic	53.9
257	Pre-infection	HIV positive	Control	41.4
258	Early control	HIV positive	Control	14.6
259	Early outcome	HIV positive	Control	25.9
260	Late outcome	HIV positive	Control	13.4
261	Pre-infection	HIV positive	Control	24.6
262	Early control	HIV positive	Control	29.5
263	Early outcome	HIV positive	Control	21.4
264	Pre-infection	HIV positive	Control	58.1
265	Acute	HIV positive	Control	49.6

## Sheet: Figure 2C
Sample number	Timepoint	HIV Status	HBV Outcome	Transitional B cells_CXCR5_Geometric Mean
1	Pre-infection	HIV positive	Control	1147
2	Acute	HIV positive	Control	1402
3	Early outcome	HIV positive	Control	907
4	Pre-infection	HIV positive	Control	1323
5	Early control	HIV positive	Control	1139
6	Early outcome	HIV positive	Control	1125
7	Pre-infection	HIV positive	Control	361
8	Early control	HIV positive	Control	1231
9	Early outcome	HIV positive	Control	926
10	Late outcome	HIV positive	Control	1242
11	Pre-infection	HIV positive	Control	1008
12	Early control	HIV positive	Control	1022
13	Early outcome	HIV positive	Control	1475
14	Late outcome	HIV positive	Control	1030
15	Pre-infection	HIV negative	Chronic	897
16	Acute	HIV negative	Chronic	913
17	Early outcome	HIV negative	Chronic	299
18	Pre-infection	HIV negative	Control	1823
19	Acute	HIV negative	Control	1622
20	Early outcome	HIV negative	Control	934
21	Pre-infection	HIV negative	Control	542
22	Acute	HIV negative	Control	342
24	Early outcome	HIV negative	Control	683
26	Acute	HIV positive	Chronic	797
27	Early outcome	HIV positive	Chronic	860
28	Pre-infection	HIV positive	Control	777
29	Early control	HIV positive	Control	1415
31	Early outcome	HIV positive	Control	887
32	Pre-infection	HIV negative	Chronic	1905
34	Acute	HIV negative	Chronic	2173
35	Early outcome	HIV negative	Chronic	3017
36	Pre-infection	HIV negative	Control	233
37	Early control	HIV negative	Control	1510
38	Early outcome	HIV negative	Control	605
39	Late outcome	HIV negative	Control	693
40	Pre-infection	HIV negative	Control	1966
41	Acute	HIV negative	Control	1012
43	Early outcome	HIV negative	Control	1940
44	Late outcome	HIV negative	Control	1520
45	Pre-infection	HIV positive	Chronic	2807
46	Acute	HIV positive	Chronic	2533
47	Pre-infection	HIV positive	Control	2631
48	Early control	HIV positive	Control	2626
49	Pre-infection	HIV positive	Control	2443
50	Early control	HIV positive	Control	2555
51	Early outcome	HIV positive	Control	2291
52	Pre-infection	HIV positive	Control	2758
53	Early control	HIV positive	Control	2305
54	Late outcome	HIV positive	Control	1737
55	Pre-infection	HIV negative	Chronic	1663
56	Acute	HIV negative	Chronic	1822
57	Pre-infection	HIV negative	Control	1736
58	Acute	HIV negative	Control	992
59	Pre-infection	HIV negative	Control	2416
60	Acute	HIV negative	Control	74.6
61	Early outcome	HIV negative	Control	1483
62	Late outcome	HIV negative	Control	1419
63	Pre-infection	HIV negative	Control	1951
64	Acute	HIV negative	Control	988
65	Early outcome	HIV negative	Control	1080
66	Pre-infection	HIV positive	Chronic	1491
67	Acute	HIV positive	Chronic	811
69	Early outcome	HIV positive	Chronic	1085
70	Late outcome	HIV positive	Chronic	862
71	Pre-infection	HIV negative	Control	1063
74	Early outcome	HIV negative	Control	1836
75	Late outcome	HIV negative	Control	727
76	Pre-infection	HIV positive	Control	1482
77	Early control	HIV positive	Control	1005
78	Early outcome	HIV positive	Control	2118
79	Late outcome	HIV positive	Control	1094
80	Pre-infection	HIV positive	Chronic	367
81	Acute	HIV positive	Chronic	860
82	Early outcome	HIV positive	Chronic	713
83	Late outcome	HIV positive	Chronic	441
84	Pre-infection	HIV positive	Control	1118
85	Early control	HIV positive	Control	1270
86	Early outcome	HIV positive	Control	583
87	Late outcome	HIV positive	Control	1098
88	Pre-infection	HIV positive	Control	335
89	Acute	HIV positive	Control	1489
91	Pre-infection	HIV positive	Chronic	2612
92	Acute	HIV positive	Chronic	3006
93	Early outcome	HIV positive	Chronic	1420
94	Pre-infection	HIV positive	Control	2144
95	Early control	HIV positive	Control	1758
96	Early outcome	HIV positive	Control	1831
97	Late outcome	HIV positive	Control	2151
98	Pre-infection	HIV positive	Control	327
99	Early control	HIV positive	Control	371
101	Early outcome	HIV positive	Control	1104
103	Pre-infection	HIV positive	Chronic	1025
104	Acute	HIV positive	Chronic	1068
105	Early control	HIV positive	Control	877
106	Early outcome	HIV positive	Control	64.2
107	Pre-infection	HIV positive	Control	451
108	Early control	HIV positive	Control	1093
109	Early outcome	HIV positive	Control	1794
111	Pre-infection	HIV positive	Control	874
112	Early control	HIV positive	Control	305
113	Pre-infection	HIV positive	Chronic	1148
114	Acute	HIV positive	Chronic	179
117	Early outcome	HIV positive	Chronic	934
118	Pre-infection	HIV positive	Control	1582
119	Early control	HIV positive	Control	1091
120	Early outcome	HIV positive	Control	1420
121	Pre-infection	HIV negative	Chronic	1844
122	Acute	HIV negative	Chronic	1446
123	Early outcome	HIV negative	Chronic	1330
124	Pre-infection	HIV negative	Control	2147
125	Acute	HIV negative	Control	2238
126	Early outcome	HIV negative	Control	2246
127	Late outcome	HIV negative	Control	2462
128	Pre-infection	HIV negative	Control	1634
129	Acute	HIV negative	Control	1819
130	Early outcome	HIV negative	Control	1822
131	Late outcome	HIV negative	Control	1707
132	Pre-infection	HIV negative	Chronic	1854
133	Acute	HIV negative	Chronic	1801
134	Early outcome	HIV negative	Chronic	2371
135	Pre-infection	HIV negative	Control	1281
136	Acute	HIV negative	Control	1286
137	Early outcome	HIV negative	Control	674
138	Pre-infection	HIV negative	Control	1622
139	Acute	HIV negative	Control	1519
140	Early outcome	HIV negative	Control	1762
141	Pre-infection	HIV negative	Control	988
142	Acute	HIV negative	Control	609
143	Late outcome	HIV negative	Control	1387
144	Pre-infection	HIV negative	Chronic	1106
145	Acute	HIV negative	Chronic	924
147	Early outcome	HIV negative	Chronic	484
148	Pre-infection	HIV negative	Control	1749
149	Acute	HIV negative	Control	986
150	Early outcome	HIV negative	Control	1222
151	Late outcome	HIV negative	Control	813
152	Pre-infection	HIV negative	Control	803
153	Acute	HIV negative	Control	936
154	Early outcome	HIV negative	Control	1389
155	Late outcome	HIV negative	Control	1298
156	Pre-infection	HIV positive	Chronic	620
157	Acute	HIV positive	Chronic	509
159	Early outcome	HIV positive	Chronic	173
160	Late outcome	HIV positive	Chronic	-71.4
161	Pre-infection	HIV positive	Control	674
163	Early control	HIV positive	Control	757
164	Early outcome	HIV positive	Control	264
165	Pre-infection	HIV negative	Chronic	1421
166	Acute	HIV negative	Chronic	1765
167	Early outcome	HIV negative	Chronic	1472
168	Late outcome	HIV negative	Chronic	1588
169	Pre-infection	HIV negative	Control	1895
170	Acute	HIV negative	Control	1719
171	Early outcome	HIV negative	Control	1929
172	Late outcome	HIV negative	Control	1675
173	Pre-infection	HIV negative	Control	1839
174	Acute	HIV negative	Control	1209
175	Early outcome	HIV negative	Control	2047
176	Late outcome	HIV negative	Control	1571
177	Pre-infection	HIV positive	Chronic	1659
178	Acute	HIV positive	Chronic	1462
179	Early outcome	HIV positive	Chronic	1679
180	Late outcome	HIV positive	Chronic	1041
181	Early control	HIV positive	Control	756
182	Early outcome	HIV positive	Control	1516
183	Pre-infection	HIV positive	Control	318
184	Early control	HIV positive	Control	196
186	Pre-infection	HIV positive	Chronic	538
187	Acute	HIV positive	Chronic	1388
188	Early outcome	HIV positive	Chronic	235
189	Late outcome	HIV positive	Chronic	652
190	Pre-infection	HIV positive	Control	1405
191	Early control	HIV positive	Control	1938
192	Early outcome	HIV positive	Control	1047
193	Late outcome	HIV positive	Control	50.3
194	Pre-infection	HIV positive	Control	2028
195	Acute	HIV positive	Control	1220
196	Early outcome	HIV positive	Control	452
197	Late outcome	HIV positive	Control	254
198	Pre-infection	HIV positive	Chronic	650
200	Early outcome	HIV positive	Chronic	93.6
201	Pre-infection	HIV positive	Control	1969
202	Early control	HIV positive	Control	2015
203	Early outcome	HIV positive	Control	2259
204	Early control	HIV positive	Control	3171
205	Early outcome	HIV positive	Control	2288
206	Pre-infection	HIV positive	Control	507
207	Early control	HIV positive	Control	738
209	Early outcome	HIV positive	Control	1157
210	Pre-infection	HIV positive	Control	1454
211	Early control	HIV positive	Control	2894
212	Early outcome	HIV positive	Control	3188
213	Pre-infection	HIV positive	Control	1686
214	Early control	HIV positive	Control	2227
215	Early outcome	HIV positive	Control	1293
216	Late outcome	HIV positive	Control	1183
217	Pre-infection	HIV negative	Chronic	3162
218	Acute	HIV negative	Chronic	2310
219	Early outcome	HIV negative	Chronic	2993
220	Pre-infection	HIV negative	Control	1450
221	Acute	HIV negative	Control	2143
222	Early outcome	HIV negative	Control	2509
223	Pre-infection	HIV negative	Control	983
224	Early control	HIV negative	Control	310
225	Early outcome	HIV negative	Control	1579
226	Late outcome	HIV negative	Control	696
227	Pre-infection	HIV negative	Control	1250
228	Acute	HIV negative	Control	485
229	Early outcome	HIV negative	Control	665
230	Late outcome	HIV negative	Control	1642
231	Pre-infection	HIV negative	Chronic	1869
232	Acute	HIV negative	Chronic	1895
233	Early outcome	HIV negative	Chronic	1901
234	Late outcome	HIV negative	Chronic	2347
235	Pre-infection	HIV negative	Control	1686
236	Acute	HIV negative	Control	1819
237	Early outcome	HIV negative	Control	1269
238	Late outcome	HIV negative	Control	1431
239	Pre-infection	HIV negative	Control	1129
240	Acute	HIV negative	Control	1399
242	Early outcome	HIV negative	Control	748
243	Pre-infection	HIV negative	Control	2307
244	Acute	HIV negative	Control	1774
245	Early outcome	HIV negative	Control	1382
246	Late outcome	HIV negative	Control	921
247	Pre-infection	HIV positive	Chronic	509
248	Acute	HIV positive	Chronic	427
249	Early outcome	HIV positive	Chronic	795
250	Pre-infection	HIV positive	Control	379
251	Acute	HIV positive	Control	642
252	Early outcome	HIV positive	Control	1326
253	Late outcome	HIV positive	Control	1054
254	Pre-infection	HIV positive	Chronic	648
255	Acute	HIV positive	Chronic	445
256	Early outcome	HIV positive	Chronic	570
257	Pre-infection	HIV positive	Control	800
258	Early control	HIV positive	Control	754
259	Early outcome	HIV positive	Control	1004
260	Late outcome	HIV positive	Control	1302
261	Pre-infection	HIV positive	Control	617
262	Early control	HIV positive	Control	719
263	Early outcome	HIV positive	Control	760
264	Pre-infection	HIV positive	Control	615
265	Acute	HIV positive	Control	564

## Sheet: Figure 2D
Sample number	Timepoint	HIV Status	HBV Outcome	B1 B cells_CD86_Geometric Mean	IgM-only Memory_CD86_Geometric Mean	MZ B cells_CD86_Geometric Mean	Resting Memory (RM)_CD86_Geometric Mean
1	Pre-infection	HIV positive	Control	71.9	-22.1	-45.3	39.4
2	Acute	HIV positive	Control	59	-18.1	-49.5	42.4
3	Early outcome	HIV positive	Control	63.7	-14.8	-36.6	50.5
4	Pre-infection	HIV positive	Control	96.3	21.2	-11.6	61.7
5	Early control	HIV positive	Control	108	18.9	-18.7	54.4
6	Early outcome	HIV positive	Control	101	24.8	-12.2	69.8
7	Pre-infection	HIV positive	Control	103	2.71	-29	51.4
8	Early control	HIV positive	Control	38.4	-13.6	-43.7	16.9
9	Early outcome	HIV positive	Control	54.6	-18.9	-47.6	12.7
10	Late outcome	HIV positive	Control	44.1	-15.8	-44.9	11.6
11	Pre-infection	HIV positive	Control	29	6.52	-30.1	16.2
12	Early control	HIV positive	Control	51.9	8.6	-27.8	7.8
13	Early outcome	HIV positive	Control	26.9	27.8	-0.35	58.1
14	Late outcome	HIV positive	Control	43.1	7.22	-37.1	10.5
15	Pre-infection	HIV negative	Chronic	27.5	-23.9	-35.3	-7.74
16	Acute	HIV negative	Chronic	48.2	-21.7	-33.6	-6.16
17	Early outcome	HIV negative	Chronic	52.4	-3.56	-14.9	21.9
18	Pre-infection	HIV negative	Control	62.5	-10.5	-23.9	32.5
19	Acute	HIV negative	Control	64.3	-6.2	-29.3	26.7
20	Early outcome	HIV negative	Control	110	-14.6	-28	26
21	Pre-infection	HIV negative	Control	134	-4.99	-12.5	52.2
22	Acute	HIV negative	Control	155	-8.97	-18.1	45.3
24	Early outcome	HIV negative	Control	89.2	-7.45	-17.8	40.3
26	Acute	HIV positive	Chronic	161	47.6	40.1	155
27	Early outcome	HIV positive	Chronic	190	57	53.1	149
28	Pre-infection	HIV positive	Control	265	146	137	169
29	Early control	HIV positive	Control	216	85	99	154
31	Early outcome	HIV positive	Control	246	93.2	84.6	181
32	Pre-infection	HIV negative	Chronic	103	20.6	8.05	65.6
34	Acute	HIV negative	Chronic	118	36.7	23.2	87
35	Early outcome	HIV negative	Chronic	169	50.1	33.5	97.8
36	Pre-infection	HIV negative	Control	70.1	88.8	32	211
37	Early control	HIV negative	Control	97.2	67.3	13.9	150
38	Early outcome	HIV negative	Control	37.7	62.8	1.36	128
39	Late outcome	HIV negative	Control	46.2	70.1	20.5	192
40	Pre-infection	HIV negative	Control	78.5	21.4	14.2	55.9
41	Acute	HIV negative	Control	46.8	16.9	7.84	56.7
43	Early outcome	HIV negative	Control	97.2	21.8	16.6	54.5
44	Late outcome	HIV negative	Control	92.4	42.9	23.3	65.5
45	Pre-infection	HIV positive	Chronic	110	91.7	75.3	142
46	Acute	HIV positive	Chronic	119	94.8	80.8	129
47	Pre-infection	HIV positive	Control	180	90.1	72.2	131
48	Early control	HIV positive	Control	184	91.7	78	149
49	Pre-infection	HIV positive	Control	22.8	61.8	39.2	79.2
50	Early control	HIV positive	Control	90.2	53.4	40.7	81.9
51	Early outcome	HIV positive	Control	68.4	65.9	37.3	89
52	Pre-infection	HIV positive	Control	9.95	64.2	37.7	92.4
53	Early control	HIV positive	Control	59.1	78.4	44.7	81.8
54	Late outcome	HIV positive	Control	111	70.7	55.3	106
55	Pre-infection	HIV negative	Chronic	53.4	24.4	-7.02	50.5
56	Acute	HIV negative	Chronic	66.4	58.2	27.4	103
57	Pre-infection	HIV negative	Control	77.8	38	27.5	122
58	Acute	HIV negative	Control	94.2	53.5	30.3	117
59	Pre-infection	HIV negative	Control	88.8	39.5	30.8	92
60	Acute	HIV negative	Control	64.5	35.6	28	81.1
61	Early outcome	HIV negative	Control	74.6	47.7	26.8	91.9
62	Late outcome	HIV negative	Control	61.7	43.8	29	92.1
63	Pre-infection	HIV negative	Control	182	35.1	23.9	120
64	Acute	HIV negative	Control	130	48.2	32.9	97.2
65	Early outcome	HIV negative	Control	127	65	34.8	88.9
66	Pre-infection	HIV positive	Chronic	174	70	42.6	125
67	Acute	HIV positive	Chronic	164	75.3	53.7	108
69	Early outcome	HIV positive	Chronic	160	70.7	43.6	121
70	Late outcome	HIV positive	Chronic	173	85.5	52.5	138
71	Pre-infection	HIV negative	Control	16.3	36.3	21.5	78.9
74	Early outcome	HIV negative	Control	80.1	58.7	35.3	108
75	Late outcome	HIV negative	Control	39.5	58.1	35.5	115
76	Pre-infection	HIV positive	Control	143	88.1	73.1	136
77	Early control	HIV positive	Control	161	75.2	62.3	142
78	Early outcome	HIV positive	Control	161	94.2	78.2	153
79	Late outcome	HIV positive	Control	126	84.1	71.6	138
80	Pre-infection	HIV positive	Chronic	141	103	105	133
81	Acute	HIV positive	Chronic	215	112	101	146
82	Early outcome	HIV positive	Chronic	226	154	128	174
83	Late outcome	HIV positive	Chronic	200	115	127	161
84	Pre-infection	HIV positive	Control	80.2	79.5	53.8	131
85	Early control	HIV positive	Control	139	87.8	72.6	148
86	Early outcome	HIV positive	Control	86.8	105	76.7	161
87	Late outcome	HIV positive	Control	133	81.1	68.9	156
88	Pre-infection	HIV positive	Control	87.1	110	83.5	108
89	Acute	HIV positive	Control	111	29.5	22.1	109
91	Pre-infection	HIV positive	Chronic	144	53	58.5	115
92	Acute	HIV positive	Chronic	173	82.4	67.2	146
93	Early outcome	HIV positive	Chronic	198	98.6	89.8	138
94	Pre-infection	HIV positive	Control	141	60.6	49.8	126
95	Early control	HIV positive	Control	171	98.8	55.8	140
96	Early outcome	HIV positive	Control	189	99.9	67.2	142
97	Late outcome	HIV positive	Control	190	103	65.5	144
98	Pre-infection	HIV positive	Control	95.4	52.4	20.9	126
99	Early control	HIV positive	Control	123	52	32	128
101	Early outcome	HIV positive	Control	94	37.2	23.7	119
103	Pre-infection	HIV positive	Chronic	181	48.3	46.1	108
104	Acute	HIV positive	Chronic	241	62.4	51.2	114
105	Early control	HIV positive	Control	131	59.7	59.9	148
106	Early outcome	HIV positive	Control	178	97.2	78.3	159
107	Pre-infection	HIV positive	Control	285	167	170	198
108	Early control	HIV positive	Control	140	79	34.5	130
109	Early outcome	HIV positive	Control	131	78.2	37.1	127
111	Pre-infection	HIV positive	Control	166	40.6	28	71.3
112	Early control	HIV positive	Control	106	41.3	32	64.4
113	Pre-infection	HIV positive	Chronic	211	74.4	36.8	133
114	Acute	HIV positive	Chronic	233	87.9	46.9	203
117	Early outcome	HIV positive	Chronic	212	147	107	173
118	Pre-infection	HIV positive	Control	238	84.8	57.4	146
119	Early control	HIV positive	Control	248	59.9	39.5	187
120	Early outcome	HIV positive	Control	199	106	89.8	126
121	Pre-infection	HIV negative	Chronic	181	58.4	65	123
122	Acute	HIV negative	Chronic	153	28	64.2	113
123	Early outcome	HIV negative	Chronic	186	68.3	66.8	115
124	Pre-infection	HIV negative	Control	151	54.1	26.6	98
125	Acute	HIV negative	Control	86.4	26.4	23.1	78.4
126	Early outcome	HIV negative	Control	46.4	27.2	15	72.8
127	Late outcome	HIV negative	Control	91.2	60.6	32.5	80.2
128	Pre-infection	HIV negative	Control	119	46.8	33.9	91.8
129	Acute	HIV negative	Control	138	71.5	52	92.5
130	Early outcome	HIV negative	Control	122	63.5	35	81.9
131	Late outcome	HIV negative	Control	126	66.7	47.8	88.5
132	Pre-infection	HIV negative	Chronic	154	28.4	18.6	74.1
133	Acute	HIV negative	Chronic	268	12.9	6.97	67.2
134	Early outcome	HIV negative	Chronic	166	39.3	24.7	85.6
135	Pre-infection	HIV negative	Control	205	53.7	42.1	83.8
136	Acute	HIV negative	Control	135	37.3	27.4	59.4
137	Early outcome	HIV negative	Control	62.8	36.7	22.8	58.2
138	Pre-infection	HIV negative	Control	174	25.3	22.5	80.7
139	Acute	HIV negative	Control	189	31.9	20.6	81.3
140	Early outcome	HIV negative	Control	249	21.8	19.5	80.7
141	Pre-infection	HIV negative	Control	329	11.1	14.1	64.7
142	Acute	HIV negative	Control	249	37.3	32.5	76.4
143	Late outcome	HIV negative	Control	414	58.6	45.8	76.4
144	Pre-infection	HIV negative	Chronic	254	34	12.7	70.8
145	Acute	HIV negative	Chronic	194	42.6	30.3	91.3
147	Early outcome	HIV negative	Chronic	224	77.3	46.5	82.8
148	Pre-infection	HIV negative	Control	205	69.4	44.5	87.7
149	Acute	HIV negative	Control	182	24.6	24	76.4
150	Early outcome	HIV negative	Control	215	52.9	45.5	99.1
151	Late outcome	HIV negative	Control	181	48.4	40.7	92.6
152	Pre-infection	HIV negative	Control	143	29.7	23.9	76.1
153	Acute	HIV negative	Control	248	18.1	9.36	70.1
154	Early outcome	HIV negative	Control	129	23	24.6	70.4
155	Late outcome	HIV negative	Control	118	20.3	21.8	73.7
156	Pre-infection	HIV positive	Chronic	140	78.9	62.1	144
157	Acute	HIV positive	Chronic	198	109	75.9	145
159	Early outcome	HIV positive	Chronic	154	115	77.5	157
160	Late outcome	HIV positive	Chronic	286	200	158	210
161	Pre-infection	HIV positive	Control	201	101	48.6	202
163	Early control	HIV positive	Control	209	86.5	43.5	185
164	Early outcome	HIV positive	Control	197	101	68.3	162
165	Pre-infection	HIV negative	Chronic	104	42.3	32.1	85.2
166	Acute	HIV negative	Chronic	158	67.4	53.3	106
167	Early outcome	HIV negative	Chronic	124	54.6	43.8	81
168	Late outcome	HIV negative	Chronic	113	66.7	46.6	86.5
169	Pre-infection	HIV negative	Control	155	60.7	49.3	95.5
170	Acute	HIV negative	Control	199	40	43.6	93.5
171	Early outcome	HIV negative	Control	209	94.1	72.1	158
172	Late outcome	HIV negative	Control	191	116	87.4	154
173	Pre-infection	HIV negative	Control	97.2	74.2	46.7	93.1
174	Acute	HIV negative	Control	149	82.4	73.8	115
175	Early outcome	HIV negative	Control	211	88.5	63.6	175
176	Late outcome	HIV negative	Control	128	61.6	37.3	88.1
177	Pre-infection	HIV positive	Chronic	121	108	80.9	148
178	Acute	HIV positive	Chronic	101	80.2	64.6	121
179	Early outcome	HIV positive	Chronic	81.6	79.2	46.2	87.3
180	Late outcome	HIV positive	Chronic	93.7	104	87.9	153
181	Early control	HIV positive	Control	142	83.1	65.4	112
182	Early outcome	HIV positive	Control	114	106	70.1	129
183	Pre-infection	HIV positive	Control	186	99	60.3	127
184	Early control	HIV positive	Control	155	88.7	60.9	128
186	Pre-infection	HIV positive	Chronic	90	6.32	-43.3	32
187	Acute	HIV positive	Chronic	58.4	23.5	-45.6	190
188	Early outcome	HIV positive	Chronic	168	58	-28.1	99.9
189	Late outcome	HIV positive	Chronic	61.3	52.3	-23.4	117
190	Pre-infection	HIV positive	Control	97.4	20.5	-40.4	96.8
191	Early control	HIV positive	Control	65.7	11	-40.4	78.1
192	Early outcome	HIV positive	Control	78.2	40.4	10.8	67
193	Late outcome	HIV positive	Control	425	98.1	119	128
194	Pre-infection	HIV positive	Control	165	5.12	-11.7	67.3
195	Acute	HIV positive	Control	58.1	13.4	-23.9	59.3
196	Early outcome	HIV positive	Control	176	26.3	-29.1	69.4
197	Late outcome	HIV positive	Control	124	11.3	-23.5	74.3
198	Pre-infection	HIV positive	Chronic	175	31.9	-0.48	91.2
200	Early outcome	HIV positive	Chronic	209	91.2	47.8	116
201	Pre-infection	HIV positive	Control	94.9	-8.67	-29.2	56.7
202	Early control	HIV positive	Control	89.2	1.11	-30	56.6
203	Early outcome	HIV positive	Control	139	6.84	-32.1	65.4
204	Early control	HIV positive	Control	59.3	10.8	-25	27.4
205	Early outcome	HIV positive	Control	12.6	-0.39	-18.8	40.6
206	Pre-infection	HIV positive	Control	92.2	-0.69	-44.5	46.5
207	Early control	HIV positive	Control	42.2	4.59	-30.5	51.6
209	Early outcome	HIV positive	Control	31.7	15	-29.5	56
210	Pre-infection	HIV positive	Control	37	12.3	-28.2	32
211	Early control	HIV positive	Control	57.2	-18.2	-39.5	29.9
212	Early outcome	HIV positive	Control	78	9.55	-35.9	43.3
213	Pre-infection	HIV positive	Control	84	-29.9	-44.7	32.7
214	Early control	HIV positive	Control	67.5	-19.7	-39.2	29.2
215	Early outcome	HIV positive	Control	18.6	-12.9	-20.1	18.1
216	Late outcome	HIV positive	Control	85.6	5.09	-29.4	32.5
217	Pre-infection	HIV negative	Chronic	45.8	14.2	-33.2	39.5
218	Acute	HIV negative	Chronic	33.6	-15.6	-32.2	39.9
219	Early outcome	HIV negative	Chronic	56.6	-22.9	-39.1	23.6
220	Pre-infection	HIV negative	Control	71.9	1.9	-43.2	26.3
221	Acute	HIV negative	Control	109	6.21	-44.9	51.9
222	Early outcome	HIV negative	Control	80.8	6.65	-41.5	30.1
223	Pre-infection	HIV negative	Control	74.2	-3.79	-23.1	48.2
224	Early control	HIV negative	Control	32.7	-4.4	-23.9	32.7
225	Early outcome	HIV negative	Control	34	-11.6	-35.7	27.1
226	Late outcome	HIV negative	Control	22.9	-16	-37.7	27.3
227	Pre-infection	HIV negative	Control	65.2	-9.27	-28.4	51.2
228	Acute	HIV negative	Control	45.4	-4.91	-27	28.9
229	Early outcome	HIV negative	Control	49.2	3.35	-24.2	41.7
230	Late outcome	HIV negative	Control	28.6	-11.2	-35.7	30.2
231	Pre-infection	HIV negative	Chronic	53.5	19.1	-21	46.3
232	Acute	HIV negative	Chronic	29.6	-8.47	-22.1	25.2
233	Early outcome	HIV negative	Chronic	60.2	-2.08	-6.2	36.2
234	Late outcome	HIV negative	Chronic	56	-4.41	-21.4	30.1
235	Pre-infection	HIV negative	Control	140	1.55	-17.1	47
236	Acute	HIV negative	Control	137	8.21	-21.8	38.1
237	Early outcome	HIV negative	Control	119	9.16	-11.7	48.9
238	Late outcome	HIV negative	Control	135	4.04	-13.4	44.4
239	Pre-infection	HIV negative	Control	48.5	-6.22	-15.1	40
240	Acute	HIV negative	Control	121	-2.64	-21.9	40.1
242	Early outcome	HIV negative	Control	87.6	-2.46	-21	50
243	Pre-infection	HIV negative	Control	40.2	-29.5	-42.3	15.1
244	Acute	HIV negative	Control	64.5	-24.7	-51.7	17.7
245	Early outcome	HIV negative	Control	112	-25.7	-47.7	15.1
246	Late outcome	HIV negative	Control	96.8	-23.7	-45.2	20.5
247	Pre-infection	HIV positive	Chronic	116	17.8	-0.67	65.6
248	Acute	HIV positive	Chronic	178	47.8	6.7	81.5
249	Early outcome	HIV positive	Chronic	117	46.8	5.13	88.8
250	Pre-infection	HIV positive	Control	152	40.8	-46.4	69.4
251	Acute	HIV positive	Control	120	20	-53.1	64.3
252	Early outcome	HIV positive	Control	115	-6.81	-59.7	75.6
253	Late outcome	HIV positive	Control	122	28.8	-53.7	101
254	Pre-infection	HIV positive	Chronic	111	58.4	-21.3	107
255	Acute	HIV positive	Chronic	120	65.3	-26.7	98
256	Early outcome	HIV positive	Chronic	157	83.3	14.7	134
257	Pre-infection	HIV positive	Control	45.6	53.5	-8.84	59.7
258	Early control	HIV positive	Control	127	37.2	-13.2	71.2
259	Early outcome	HIV positive	Control	64	33.8	-17.1	70
260	Late outcome	HIV positive	Control	79.3	26.8	-9.52	60.3
261	Pre-infection	HIV positive	Control	152	83.3	2.47	157
262	Early control	HIV positive	Control	134	88.8	20.1	197
263	Early outcome	HIV positive	Control	128	93.7	12.4	191
264	Pre-infection	HIV positive	Control	61.6	22	-35.4	52.4
265	Acute	HIV positive	Control	96.2	45.6	-23.8	116

## Sheet: Figure 2E
Sample number	Timepoint	HIV status	HBV Outcome	CD4_group	Atypical Memory (AtM)_NA_Frequency of class-switched	Transitional B cells_CXCR5_Geometric Mean	B1 B cells_CD86_Geometric Mean	IgM-only Memory_CD86_Geometric Mean	MZ B cells_CD86_Geometric Mean	Resting Memory (RM)_CD86_Geometric Mean
2	Acute	HIV positive	Control	Controller	14.8	1402	59	-18.1	-49.5	42.4
3	Early outcome	HIV positive	Control	Controller	32.3	907	63.7	-14.8	-36.6	50.5
5	Early control	HIV positive	Control	Controller	11.7	1139	108	18.9	-18.7	54.4
6	Early outcome	HIV positive	Control	Controller	15.2	1125	101	24.8	-12.2	69.8
8	Early control	HIV positive	Control	Controller	13.8	1231	38.4	-13.6	-43.7	16.9
9	Early outcome	HIV positive	Control	Controller	13.5	926	54.6	-18.9	-47.6	12.7
10	Late outcome	HIV positive	Control	Controller	12.4	1242	44.1	-15.8	-44.9	11.6
12	Early control	HIV positive	Control	Controller	20.2	1022	51.9	8.6	-27.8	7.8
13	Early outcome	HIV positive	Control	Controller	9.72	1475	26.9	27.8	-0.35	58.1
14	Late outcome	HIV positive	Control	Controller	19.2	1030	43.1	7.22	-37.1	10.5
26	Acute	HIV positive	Chronic	CD4 low	23.3	797	161	47.6	40.1	155
27	Early outcome	HIV positive	Chronic	CD4 low	24.7	860	190	57	53.1	149
29	Early control	HIV positive	Control	Controller	20.9	1415	216	85	99	154
31	Early outcome	HIV positive	Control	Controller	17.7	887	246	93.2	84.6	181
46	Acute	HIV positive	Chronic	CD4 high	8.82	2533	119	94.8	80.8	129
48	Early control	HIV positive	Control	Controller	17.2	2626	184	91.7	78	149
50	Early control	HIV positive	Control	Controller	15.2	2555	90.2	53.4	40.7	81.9
51	Early outcome	HIV positive	Control	Controller	23.9	2291	68.4	65.9	37.3	89
53	Early control	HIV positive	Control	Controller	14.3	2305	59.1	78.4	44.7	81.8
54	Late outcome	HIV positive	Control	Controller	11.8	1737	111	70.7	55.3	106
67	Acute	HIV positive	Chronic	CD4 high	22.7	811	164	75.3	53.7	108
69	Early outcome	HIV positive	Chronic	CD4 high	31.9	1085	160	70.7	43.6	121
70	Late outcome	HIV positive	Chronic	CD4 high	34.9	862	173	85.5	52.5	138
77	Early control	HIV positive	Control	Controller	11.3	1005	161	75.2	62.3	142
78	Early outcome	HIV positive	Control	Controller	8.64	2118	161	94.2	78.2	153
79	Late outcome	HIV positive	Control	Controller	17.5	1094	126	84.1	71.6	138
81	Acute	HIV positive	Chronic	CD4 low	18.4	860	215	112	101	146
82	Early outcome	HIV positive	Chronic	CD4 low	19.1	713	226	154	128	174
83	Late outcome	HIV positive	Chronic	CD4 low	31.7	441	200	115	127	161
85	Early control	HIV positive	Control	Controller	37.2	1270	139	87.8	72.6	148
86	Early outcome	HIV positive	Control	Controller	45.4	583	86.8	105	76.7	161
87	Late outcome	HIV positive	Control	Controller	28.1	1098	133	81.1	68.9	156
89	Acute	HIV positive	Control	Controller	4.44	1489	111	29.5	22.1	109
92	Acute	HIV positive	Chronic	CD4 high	18.6	3006	173	82.4	67.2	146
93	Early outcome	HIV positive	Chronic	CD4 high	23.6	1420	198	98.6	89.8	138
95	Early control	HIV positive	Control	Controller	14.6	1758	171	98.8	55.8	140
96	Early outcome	HIV positive	Control	Controller	15.3	1831	189	99.9	67.2	142
97	Late outcome	HIV positive	Control	Controller	18.3	2151	190	103	65.5	144
99	Early control	HIV positive	Control	Controller	7.56	371	123	52	32	128
101	Early outcome	HIV positive	Control	Controller	19.9	1104	94	37.2	23.7	119
104	Acute	HIV positive	Chronic	CD4 high	16.9	1068	241	62.4	51.2	114
105	Early control	HIV positive	Control	Controller	20.1	877	131	59.7	59.9	148
106	Early outcome	HIV positive	Control	Controller	28.5	64.2	178	97.2	78.3	159
108	Early control	HIV positive	Control	Controller	11.1	1093	140	79	34.5	130
109	Early outcome	HIV positive	Control	Controller	11.1	1794	131	78.2	37.1	127
112	Early control	HIV positive	Control	Controller	32.2	305	106	41.3	32	64.4
114	Acute	HIV positive	Chronic	CD4 low	37.7	179	233	87.9	46.9	203
117	Early outcome	HIV positive	Chronic	CD4 low	23	934	212	147	107	173
119	Early control	HIV positive	Control	Controller	23.2	1091	248	59.9	39.5	187
120	Early outcome	HIV positive	Control	Controller	13.7	1420	199	106	89.8	126
157	Acute	HIV positive	Chronic	CD4 high	27.7	509	198	109	75.9	145
159	Early outcome	HIV positive	Chronic	CD4 high	47.1	173	154	115	77.5	157
160	Late outcome	HIV positive	Chronic	CD4 high	40.1	-71.4	286	200	158	210
163	Early control	HIV positive	Control	Controller	15.4	757	209	86.5	43.5	185
164	Early outcome	HIV positive	Control	Controller	17	264	197	101	68.3	162
178	Acute	HIV positive	Chronic	CD4 high	11.8	1462	101	80.2	64.6	121
179	Early outcome	HIV positive	Chronic	CD4 high	9.15	1679	81.6	79.2	46.2	87.3
180	Late outcome	HIV positive	Chronic	CD4 high	49.6	1041	93.7	104	87.9	153
181	Early control	HIV positive	Control	Controller	21.6	756	142	83.1	65.4	112
182	Early outcome	HIV positive	Control	Controller	29.1	1516	114	106	70.1	129
184	Early control	HIV positive	Control	Controller	26.3	196	155	88.7	60.9	128
187	Acute	HIV positive	Chronic	CD4 high	10.8	1388	58.4	23.5	-45.6	190
188	Early outcome	HIV positive	Chronic	CD4 high	31.2	235	168	58	-28.1	99.9
189	Late outcome	HIV positive	Chronic	CD4 high	17	652	61.3	52.3	-23.4	117
191	Early control	HIV positive	Control	Controller	31.7	1938	65.7	11	-40.4	78.1
192	Early outcome	HIV positive	Control	Controller	24.6	1047	78.2	40.4	10.8	67
193	Late outcome	HIV positive	Control	Controller	46.6	50.3	425	98.1	119	128
195	Acute	HIV positive	Control	Controller	13.5	1220	58.1	13.4	-23.9	59.3
196	Early outcome	HIV positive	Control	Controller	6.78	452	176	26.3	-29.1	69.4
197	Late outcome	HIV positive	Control	Controller	9.96	254	124	11.3	-23.5	74.3
200	Early outcome	HIV positive	Chronic	CD4 low	47.4	93.6	209	91.2	47.8	116
202	Early control	HIV positive	Control	Controller	12.4	2015	89.2	1.11	-30	56.6
203	Early outcome	HIV positive	Control	Controller	6.78	2259	139	6.84	-32.1	65.4
204	Early control	HIV positive	Control	Controller	5.46	3171	59.3	10.8	-25	27.4
205	Early outcome	HIV positive	Control	Controller	6.44	2288	12.6	-0.39	-18.8	40.6
207	Early control	HIV positive	Control	Controller	22.3	738	42.2	4.59	-30.5	51.6
209	Early outcome	HIV positive	Control	Controller	21.4	1157	31.7	15	-29.5	56
211	Early control	HIV positive	Control	Controller	7.31	2894	57.2	-18.2	-39.5	29.9
212	Early outcome	HIV positive	Control	Controller	19.4	3188	78	9.55	-35.9	43.3
214	Early control	HIV positive	Control	Controller	10.3	2227	67.5	-19.7	-39.2	29.2
215	Early outcome	HIV positive	Control	Controller	15.7	1293	18.6	-12.9	-20.1	18.1
216	Late outcome	HIV positive	Control	Controller	10.9	1183	85.6	5.09	-29.4	32.5
248	Acute	HIV positive	Chronic	CD4 high	24.4	427	178	47.8	6.7	81.5
249	Early outcome	HIV positive	Chronic	CD4 high	30	795	117	46.8	5.13	88.8
251	Acute	HIV positive	Control	Controller	25.9	642	120	20	-53.1	64.3
252	Early outcome	HIV positive	Control	Controller	16.3	1326	115	-6.81	-59.7	75.6
253	Late outcome	HIV positive	Control	Controller	14.8	1054	122	28.8	-53.7	101
255	Acute	HIV positive	Chronic	CD4 low	26.8	445	120	65.3	-26.7	98
256	Early outcome	HIV positive	Chronic	CD4 low	53.9	570	157	83.3	14.7	134
258	Early control	HIV positive	Control	Controller	14.6	754	127	37.2	-13.2	71.2
259	Early outcome	HIV positive	Control	Controller	25.9	1004	64	33.8	-17.1	70
260	Late outcome	HIV positive	Control	Controller	13.4	1302	79.3	26.8	-9.52	60.3
262	Early control	HIV positive	Control	Controller	29.5	719	134	88.8	20.1	197
263	Early outcome	HIV positive	Control	Controller	21.4	760	128	93.7	12.4	191
265	Acute	HIV positive	Control	Controller	49.6	564	96.2	45.6	-23.8	116

[truncated: 19 more sheets: Figure 3A, Figure 3B, Figure 3E, Figure 4B, Figure 5A, Figure 5B, Figure S2B, Figure S2C, Figure S2D, Figure S3B, Figure S3E, Figure S4E, Figure S5A, Figure S5B, Figure S5C, Figure S5D, Figure S5E, Figure S5F, Figure S5G]
